# Supplementary material for: Methoprene-Tolerant (Met) Acts as Methyl Farnesoate Receptor to Regulate Larva Metamorphosis in Mud Crab, Scylla paramamosain
Source: Int J Mol Sci. 2024 Nov 27;25(23):12746. doi: 10.3390/ijms252312746 (PMC11640826; doi:10.3390/ijms252312746)
Supplement: Supplementary file 1 [file ijms-25-12746-s001.zip]

Archive with 21 entries (20 files):
- Supplementary Figure S1.png
- Supplementary file S1/
- Supplementary file S1/Seq.txt
- Supplementary file S1/Sp-PPF(L335Y) with JH III.pdb
- Supplementary file S1/Sp-PPF(L335Y) with MF.pdb
- Supplementary file S1/Sp-PPF(L335Y).pdb
- Supplementary file S1/Sp-PPF(Q361L) with JH III.pdb
- Supplementary file S1/Sp-PPF(Q361L) with MF.pdb
- Supplementary file S1/Sp-PPF(Q361L).pdb
- Supplementary file S1/Sp-PPF(S357V) with JH III.pdb
- Supplementary file S1/Sp-PPF(S357V) with MF.pdb
- Supplementary file S1/Sp-PPF(S357V).pdb
- Supplementary file S1/Sp-PPF(T333A) with JH III.pdb
- Supplementary file S1/Sp-PPF(T333A) with MF.pdb
- Supplementary file S1/Sp-PPF(T333A).pdb
- Supplementary file S1/Sp-PPF(V374S) with JH III.pdb
- Supplementary file S1/Sp-PPF(V374S) with MF.pdb
- Supplementary file S1/Sp-PPF(V374S).pdb
- Supplementary file S1/Sp-PPF(Y348F) with JH III.pdb
- Supplementary file S1/Sp-PPF(Y348F) with MF.pdb
- Supplementary file S1/Sp-PPF(Y348F).pdb
