# Supplementary material for: Methoprene-Tolerant (Met) Acts as Methyl Farnesoate Receptor to Regulate Larva Metamorphosis in Mud Crab, Scylla paramamosain
Source: Int J Mol Sci. 2024 Nov 27;25(23):12746. doi: 10.3390/ijms252312746 (PMC11640826; doi:10.3390/ijms252312746)
Supplement: Supplementary file 1 [file ijms-25-12746-s001.zip › Supplementary file S1/Seq.txt]

>Sp-Kr-h1
CTGGCATTTTCAGTGTTTGATAGTGTCACTTGCCTGCTCCAGTGTTGCCACTCCTAGCTTTTTTCACCTAGATCTAGGTTTTTTTGCAGTGATCTAGGTTTCTGGGTGTTTTTTTAGTAAAAGTCCATAAATCTAGGTTTTTTCTGTTAGGTTAATTATTTATGCAATTTTCTATACAGTACAGTACTAATATTTTGAAATATTGGTACAGTGACGAACAGAGTGACACGTTTTAAACGCGTCCGGCCGTCCGCTGGTCCTTGCCTTACCGTACGCCGTACGGTAGACGAGGGGGTAGTGGACCCGTCTAAGACATGTCACGTACGAGTACGACTCGTACATAATACGTATCCCGAGTCGACTCTCAGACCTCAGTAAGGCTCAGTTGCTTACTTGCTTCCGCTCTCGGCTGTTGTTAAACATACAGAGCTCTTTCAATTTTCACCATGAGTAGTGACGAGGATCAACCTGGTTGTAGCAGTACATACCATTCACCACCACGTAAAAAAGCAAAAGTGTGGTATAAGCAAGCATTCAAACAGGAGTGGCTAGCCTCTGACTCGGACAGCGACGATCCTCTGCCAGTTCATCCCCACTAAACACAGCAACATTAAAGTAAGTGTCATGAATTACTTTTTATGATTAAATGCCATGATGTTTAATAATCTAGGCTTTTTTTTCGGAATCTTGATGTTTTTAGCAACCCATCTAGGTTTTTCTATGTTTAGGGAGTGGCAACACTGCCAAGGTGAGGGCAGTCAGAATCTTCTGCGCTTGTGTGAAGGCGGGGCATATATGTGTGTCCCGAGTGAGAGCCGCAGTAGTATCGCCTGTGCACTTCTTCAGTGAGCATTTGCCCTTTGGACTAGGAGACTACCTCGCTAGTGAACAGTGAGAGACAGACAGTCTGAGCTTCGCCGTGCTTGAGTGAACATGGTGTATTGTGTGTCCCAGTGAAGAAGAGTCTGTGCTACCGCTAACCCTTGCCACTCTCTGGTGACTGGACACACCTCAACACTTCTCTATTTGATCGTTATTGATAGTCATGGCCATGCTGCCGCCCGGCCTTGGCTCCTCGTACCCCGTGGCGATGGATATGGACCACGCCTACCCCCCCACCACCATACCGCAGACCCAGGCGCAGCCCCAGTACGTGACACACCCCCAGCCGCAGCTCCAGCCCCAGCCACAGCCCCAGCCCCAGCCCCAGCCCAGCTCCATGGAGCACCCTGAGGGCCCCAGAGAGGCGATGGAGATGCAGAGTGTCTCAGAGCCGCCGTACCAGTGCAAGATCTGCGGGAAGGGCTTTGCTATCCCCGCCAGGCTTGCTCGCCACCACCGCGTCCACACCGGGGAGAAGCCTTTCAAGTGTGAATTCTGCGACAAAACCTTCAGCGTCAAGGAGAACCTCAATGTGCATCGCCGCATCCACACCAAGGAACGACCCTACAAGTGTAACATCTGCGATCGCTCCTTCGAACACTCCGGCAAGCTGCACCGCCACATGCGAACCCACACCGGAGAGCGGCCCCATAAGTGCGAGGTGTGCGGCAAGACATTCGTGCAGTCTGGCCAGCTGGTGATCCATATGCGCGCCCACACTGGAGAGAAGCCATACACGTGTGAGTACTGCCAGAAGGGGTTCACGTGCTCCAAGCAGCTCAAGGTGCACATCCGCACGCACACGGGCGAGAAGCCTTATGAGTGCGACGTGTGCGGCAAGACCTTCGGCTACAACCATGTGCTCAAGATGCACAAGATGTCCCACCTGGGAGAAAAACTGTACAAATGCACGCTGTGCGAGGAGTTCTTCAGCTCCCGCAAGGCGCTGGACCGCCACATCAGGGATCACAACAACCCCTCCGCCCACCAACCCCAGCCCTGCCACTCCAACCAGGCCCAGACCTCCGCCCTGCCCCAGCCCCAGAATCTCCACTGGAAACCCTCTCCCCCCACCAGGGAGCCCGAGGTGGTGGACGTGCGCGACTCCTCGTCGTCGTCCAGCACGTCCAATTCGCCGCCCGCGAATCCCTCGCCCGTGGCCTCCTGGGACAGCGACTCCATGGACCCGCACCATCCGCTGACATTTCGTGACTTCCGCAGAAGCTCCCCCGATTGTCCCGTCGCCAGTGGACCAGAGGTGTACACCTGTTACGGAAGCGACGGAGTCGGGTCTCGATCCCCTGGATACATCAGTGATGACAGCGGTCGAGGCGCTAGCCCCGTCAGTGACACTCTCTCCCCACCTCGATCTCCAATCCCTGCTGGACCTGCTGTAACCCCGCCCCATCTCCTGGAGCCCCCGCTCACCCACCCGCAGTCCATCGACTACAACCTGCTGCTGCGGCGCCTCTACCCTGACTTAGTGACTCCCCGCGCCGAATCTTCGCCGCGCCTCACGCTCACCACAGAAACGGGCGAGCGCGTCTCCTATCCCTACGAGATTCTGCTGCGGCTGCAGCGCAAGACGGAGCAGAGTCTGCTGGAGGAACAGGAGGCCGTACGGCGGCAGCAGCAGCAACTGAAGGAGCACCTGCGGCGGGAGGAGGTGCGCCACAAGCGCGAGCGCGTGTTCATCGATACCGTGCAGCGCGTGCTGGAGGCGCTGATCGGGCGGGAGCAGCTGGAGCGGCTGGGTCACCCCAACAACTCCACGGACGAGGTGCTGATGCGCACGCTGCAGGTGATGGGCTCCCAGCCCTGCAAGGAGCCCTCGCTCTCTCCCATCGACCGCATTAAGGTGAACCTCAGGCTGCTGCTGGAGTGCAGCGTGCCGGACCAGGAGATGTGGGCCAAGTTCGGATGGCGAGGCAAGCCCATCGACGACATCGTGGCGGAGTTCCTCAACTTCTGCTAGTGAGGGGAGGTGCTCCGTGCCGCGCCGCCGCGACGGCACGCTGATCTCAGGACTCCCCTCCGCGCCGCTCAGTATTGTGGACTCTCGGGGCCACGCTCTAGTCATCGCGACTCACCATCCTGTACATTCCATATTGTATTTAATGCACAATCAGCGGCACTCATACCTGACGTGTCCAACATAAGTCCATATACATATATATTATACGTATATAAATATATATTTTAAATGTATTGTTAATAAATGACAAGATATAAAAAAAAAAAAAAAAAAGAAAA

>JQ821372.1 Scylla paramamosain ecdysteroid receptor 1 mRNA, complete cds
TTTCACCAGTGTATCTCCCCTCAGTGTAACACATCAATTAGATTATCAGCAACTCTTCACATTGTAATTCACGGGGTCTCATCATCTCATCACCGTGGCTTTTCATGACATCGTTAGTGGGATTCCATCAACACGGATCACAAACGGCATGGCACTGGAATCTGAAGGGCGAGATGACATGTCGCCGCCCTCTTCAGTGAGCAACTACAGCGCCGACTCCTTCGGCGACCTGAAAAAGAAAAAAGGCCCCATTCCCCGCCAGCAGGAGGAGCTATGTCTAGTGTGCGGGGACAGGGCGTCAGGCTATCACTACAACGCACTCACCTGCGAGGGATGCAAAGGCTTCTTCCGGAGATCCATCACAAAGAATGCTGTATATCAGTGTAAATATGGTGGCAACTGTGAAATGGATATGTATATGCGACGCAAATGTCAAGAATGTCGCCTCAAGAAGTGTCTTGGTGTGGGCATGCGACCAGAATGTGTTGTGCCAGAGTCTCAGTGCGTGGTGAAGAGAGAGCAGAAGAAGCTACGAGACAAGGATAAGAAGGATTACCCAAGTCAAGGCTCCCCAGTAGCTGAGGAAAAGGCCGTTCCAACAAGTCCAGTGAGTAATGATTGTAAATCCAAAGGTCCATCACCTGCATGTGATATGCAGTTCAAAAATCTTGTTGACACTCCTAGCATCGTTCAAACTCCTATGTCCGCTGGGGCCAGATCAAATGTCAAGCCACTCACCCGAGAGCAGGAGGAGCTGATCAACACACTAGTCTACTACCAAGAACAGTTTGAGCAGCCAACTGAAGCAGACATCAAAAAGATAAGATTTAACTTCGATGGTGAAGATACAAGTGACATGAGATTCAGGCACATAACCGAGATGACGATCCTCACAGTTCAGCTCATAGTGGAATTCTCCAAGCAACTACCAGGTTTCGGCACACTTCAGCGAGAAGACCAGATTACCCTGCTCAAGGCTTGCTCATCAGAAGTCATGATGCTCCGAGCAGCCCGGTTCTATGATGCCAAGACAGACTGCATTGTGTTTGGAAATACCTTGCCCTACACACAAACATCTTATGAGTTTGCTGGCTTGGGAGAATCATCACAAATACTCTTCCGTTTCTGTCGCAACCTTTGTAAGATGAAAGTTGATAATGCTGAGTATGCACTTCTGTCTGCCATAATTATATTTTCAGAGAGGCCAAACCTAAAGGAACTCCAAAAGGTGGAAAAGCTTCAAGAAATATACCTCGATGCATTGAGGGCCTACGTGTGTAATCAGAGGTTTCCTCGGCCTGGCATGGTGTTTGCAAAGTTGCTTAATATCCTCACTGAGTTGCGAACCCTTGGAAACTTGAACTCAGAGGTATGCTTCTCCCTCAAACTCAAGAACAAAAGACTCCCACCATTTTTGGCTGAGATCTGGGATGTTGCTGGTTGCTGAGCCTCAGCCACCTCCTGGGTGCCATATTACCGAGGTAAAATGTTGGCGCAAGAAGGTTGTGAGCCCTTTGGGGGTGGTGGATGGACTCTACACTATGTACCTGTCGGCTGTAAGTGAGAGACTGTTGATGTTGTGGCAGCAGCTTCACACTGCCACCCAGGGCCCACTTTCAGCCACCTGACGTGTTTATGGTTCAGGCCACCACTGTGACAGTGCTGTGTAGCACTCCATTAGTGCAATGATGAGTGTATAATGATGCACTTTAGATGTGAAGGGCAGCAGTATGGGCATTGTAGCCATTTTTATTAACACATTTTATAAAACCTTCAGATATAATGAAAGTGGTGTGCATATTGACTGTTTCATATACATATACCTACATGTATGTGTAAAATGTTTTTTGCTATGTAATTTTTTTGATATAATATTAAAAGTAAAAAGGGCTACATTGCACTGTTGCTCAGACACTGCGCAAGCCACATTCTGGCAGGCAACGAACTCCCCGTGCCTTGCTTACGGTCAAGCCTCTGTTTCCTACACTATTCTCAAGGTGCTCCTGCGGGACTGAGGAGAGGGGAATCTAAACACAAGGAACAGTGCGATGTCTTCTGATCCATATTTTTATATGAATTCTTGTTAATTTAATGAGCTGGTATGCCGTCCTTACAAGTAGTAAACTATTGAAAATATATGTTAATATTACTGTAATGTTATTAATACTGCTATGAAATGTAAAAAAAAAAAAAAAAA
>JQ821373.1 Scylla paramamosain ecdysteroid receptor 2 mRNA, complete cds
TTTCACCAGTGTATCTCCCCTCAGTGTAACACATCAATTAGATTATCAGCAACTCTTCACATTGTAATTCACGGGGTCTCATCATCTCATCACCGTGGCTTTTCATGACATCGTTAGTGGGATTCCATCAACACGGATCACAAACGGCATGGCACTGGAATCTGAAGGGCGAGATGACATGTCGCCGCCCTCTTCAGTGAGCAACTACAGCGCCGACTCCTTCGGCGACCTGAAAAAGAAAAAAGGCCCCATTCCCCGCCAGCAGGAGGAGCTATGTCTAGTGTGCGGGGACAGGGCGTCAGGCTATCACTACAACGCACTCACCTGCGAGGGATGCAAAGGCTTCTTCCGGAGATCCATCACAAAGAATGCTGTATATCAGTGTAAATATGGTGGCAACTGTGAAATGGATATGTATATGCGACGCAAATGTCAAGAATGTCGCCTCAAGAAGTGTCTTGGTGTGGGCATGCGACCAGAATGTGTTGTGCCAGAGTCTCAGTGCGTGGTGAAGAGAGAGCAGAAGAAGCTACGAGACAAGGATAAGAAGGATTACCCAAGTCAAGGCTCCCCAGTAGCTGAGGAAAAGGCCGTTCCAACAAGTCCAGTGAGTAATGATATGTCCGCTGGGGCCAGATCAAATGTCAAGCCACTCACCCGAGAGCAGGAGGAGCTGATCAACACACTAGTCTACTACCAAGAACAGTTTGAGCAGCCAACTGAAGCAGACATCAAAAAGATAAGATTTAACTTCGATGGTGAAGATACAAGTGACATGAGATTCAGGCACATAACCGAGATGACGATCCTCACAGTTCAGCTCATAGTGGAATTCTCCAAGCAACTACCAGGTTTCGGCACACTTCAGCGAGAAGACCAGATTACCCTGCTCAAGGCTTGCTCATCAGAAGTCATGATGCTCCGAGCAGCCCGGTTCTATGATGCCAAGACAGACTGCATTGTGTTTGGAAATACCTTGCCCTACACACAAACATCTTATGAGTTTGCTGGCTTGGGAGAATCATCACAAATACTCTTCCGTTTCTGTCGCAACCTTTGTAAGATGAAAGTTGATAATGCTGAGTATGCACTTCTGTCTGCCATAATTATATTTTCAGAGAGGCCAAACCTAAAGGAACTCCAAAAGGTGGAAAAGCTTCAAGAAATATACCTCGATGCATTGAGGGCCTACGTGTGTAATCAGAGGTTTCCTCGGCCTGGCATGGTGTTTGCAAAGTTGCTTAATATCCTCACTGAGTTGCGAACCCTTGGAAACTTGAACTCAGAGGTATGCTTCTCCCTCAAACTCAAGAACAAAAGACTCCCACCATTTTTGGCTGAGATCTGGGATGTTGCTGGTTGCTGAGCCTCAGCCACCTCCTGGGTGCCATATTACCGAGGTAAAATGTTGGCGCAAGAAGGTTGTGAGCCCTTTGGGGGTGGTGGATGGACTCTACACTATGTACCTGTCGGCTGTAAGTGAGAGACTGTTGATGTTGTGGCAGCAGCTTCACACTGCCACCCAGGGCCCACTTTCAGCCACCTGACGTGTTTATGGTTCAGGCCACCACTGTGACAGTGCTGTGTAGCACTCCATTAGTGCAATGATGAGTGTATAATGATGCACTTTAGATGTGAAGGGCAGCAGTATGGGCATTGTAGCCATTTTTATTAACACATTTTATAAAACCTTCAGATATAATGAAAGTGGTGTGCATATTGACTGTTTCATATACATATACCTACATGTATGTGTAAAATGTTTTTTGCTATGTAATTTTTTTGATATAATATTAAAAGTAAAAAGGGCTACATTGCACTGTTGCTCAGACACTGCGCAAGCCACATTCTGGCAGGCAACGAACTCCCCGTGCCTTGCTTACGGTCAAGCCTCTGTTTCCTACACTATTCTCAAGGTGCTCCTGCGGGACTGAGGAGAGGGGAATCTAAACACAAGGAACAGTGCGATGTCTTCTGATCCATATTTTTATATGAATTCTTGTTAATTTAATGAGCTGGTATGCCGTCCTTACAAGTAGTAAACTATTGAAAATATATGTTAATATTACTGTAATGTTATTAATACTGCTATGAAATGTAAAAAAAAAAAAAAAAA

>JQ821374.1 Scylla paramamosain ecdysteroid receptor 3 mRNA, complete cds
TTTCACCAGTGTATCTCCCCTCAGTGTAACACATCAATTAGATTATCAGCAACTCTTCACATTGTAATTCACGGGGTCTCATCATCTCATCACCGTGGCTTTTCATGACATCGTTAGTGGGATTCCATCAACACGGATCACAAACGGCATGGCACTGGAATCTGAAGGGCGAGATGACATGTCGCCGCCCTCTTCAGTGAGCAACTACAGCGCCGACTCCTTCGGCGACCTGAAAAAGAAAAAAGGCCCCATTCCCCGCCAGCAGGAGGAGCTATGTCTAGTGTGCGGGGACAGGGCGTCAGGCTATCACTACAACGCACTCACCTGCGAGGGATGCAAAGGCTTCTTCCGGAGATCCATCACAAAGAATGCTGTATATCAGTGTAAATATGGTGGCAACTGTGAAATGGATATGTATATGCGACGCAAATGTCAAGAATGTCGCCTCAAGAAGTGTCTTGGTGTGGGCATGCGACCAGAATGTGTTGTGCCAGAGTCTCAGTGCGTGGTGAAGAGAGAGCAGAAGAAGCTACGAGACAAGGATAAGAAGGATTACCCAAGTCAAGGCTCCCCAGTAGCTGAGGAAAAGGCCGTTCCAACAAGTCCAGTGAGTAATGATTGTAAATCCAAAGGTCCATCACCTGCATGTGATATGCAGTTCAAAAATCTTGTTGACACTCCTAGCATCGTTCAAACTCCTATGTCCGCTGGGGCCAGATCAAATGTCAAGCCACTCACCCGAGAGCAGGAGGAGCTGATCAACACACTAGTCTACTACCAAGAACAGTTTGAGCAGCCAACTGAAGCAGACATCAAAAAGATAAGAGATTACGAAATAAGTGATGACGACTCGGATGCCAAGTTTAAACACATCACAGACATGACCATCCTCACAGTGCAGCTGATCGTAGAGTTCTCCAAGCGCCTGCCCGGCTTTGACACACTACTCAGAGAGGATCAGATTACACTGCTAAAGGCTTGCTCATCAGAAGTCATGATGCTCCGAGCAGCCCGGTTCTATGATGCCAAGACAGACTGCATTGTGTTTGGAAATACCTTGCCCTACACACAAACATCTTATGAGTTTGCTGGCTTGGGAGAATCATCACAAATACTCTTCCGTTTCTGTCGCAACCTTTGTAAGATGAAAGTTGATAATGCTGAGTATGCACTTCTGTCTGCCATAATTATATTTTCAGAGAGGCCAAACCTAAAGGAACTCCAAAAGGTGGAAAAGCTTCAAGAAATATACCTCGATGCATTGAGGGCCTACGTGTGTAATCAGAGGTTTCCTCGGCCTGGCATGGTGTTTGCAAAGTTGCTTAATATCCTCACTGAGTTGCGAACCCTTGGAAACTTGAACTCAGAGGTATGCTTCTCCCTCAAACTCAAGAACAAAAGACTCCCACCATTTTTGGCTGAGATCTGGGATGTTGCTGGTTGCTGAGCCTCAGCCACCTCCTGGGTGCCATATTACCGAGGTAAAATGTTGGCGCAAGAAGGTTGTGAGCCCTTTGGGGGTGGTGGATGGACTCTACACTATGTACCTGTCGGCTGTAAGTGAGAGACTGTTGATGTTGTGGCAGCAGCTTCACACTGCCACCCAGGGCCCACTTTCAGCCACCTGACGTGTTTATGGTTCAGGCCACCACTGTGACAGTGCTGTGTAGCACTCCATTAGTGCAATGATGAGTGTATAATGATGCACTTTAGATGTGAAGGGCAGCAGTATGGGCATTGTAGCCATTTTTATTAACACATTTTATAAAACCTTCAGATATAATGAAAGTGGTGTGCATATTGACTGTTTCATATACATATACCTACATGTATGTGTAAAATGTTTTTTGCTATGTAATTTTTTTGATATAATATTAAAAGTAAAAAGGGCTACATTGCACTGTTGCTCAGACACTGCGCAAGCCACATTCTGGCAGGCAACGAACTCCCCGTGCCTTGCTTACGGTCAAGCCTCTGTTTCCTACACTATTCTCAAGGTGCTCCTGCGGGACTGAGGAGAGGGGAATCTAAACACAAGGAACAGTGCGATGTCTTCTGATCCATATTTTTATATGAATTCTTGTTAATTTAATGAGCTGGTATGCCGTCCTTACAAGTAGTAAACTATTGAAAATATATGTTAATATTACTGTAATGTTATTAATACTGCTATGAAATGTAAAAAAAAAAAAAAAAA
>Sp-E93
GTTCTAATTGACCTGCCAGCGTCTCTCCTGCCTCGGTCTACCGCCGGAGAGCAGGTGGAG
GCGGAGGCGGAGGCGGAGGCGGATGGGGAGGAATTTTCCTTCTTGTTCTTGCCACGGCTC
AGGTGTCTCTCCTTCACCTTGTACTCCAGCGTGGAGTGCGGGACGCCGTAGAAGCTGCCT
GCTCTGTGTACGCTCATCTCGCCACTCTGCACCGCCTGCACCGCCTTCAGCAGGTTGTCA
CGATCGTAATTGCGATACTTTCCTCGCTTGGGCCGCGAGCCTTTGCCTCCTGTTGTGGTG
GACGATACTTGTGTCTTCTTCACCTGGTCCTGCTTGTCGGCGCCAGTCTTGCCCTGCAGC
TCCCTGGCAGAGGACGTGGGCGGAAGCAGTTGGGAGTTGCTGGCTGCCGGTGTGTCCTTA
CCAGTGGGCACCTCGCAACCCAGTTTCTGGCCAATCATCTGCGCGATCATTTCTTTGAGA
TTAGGACTGGATAGAGAGGAAATGAGAGGCTGACTAGAGTGGTTGGAGTCTGAGGCGGTG
GTGTCAGACTCAGCCTTGAGGAGGCCGTTGCAGGATGGAGAATAGGACGGTACGCTAAGG
TCACATTGGTCATTCTTAAGACCGTTGATGGCGTGGATTTCAACTGATCCATTTAATCTC
AATTTACTTCTTTGTAGTTCTTCGTTGTATCGGTCTTCTGCTATTTTCTTGACAAAGTCA
TTCAACTGCGGGATGAAAGAGATGCTGTTGAGCACCTCGGTGGACGCCTGCACGTTGTCC
TTGTTGAGGGCCAGCTTGGGAATGTTGTCCAGGAGGTGCTTCAGTGCCGCTTCCACTGCC
GGCCGCGAGTCACTCACGCCGCCACTCTTACGGGTGATCTCCTCCAGCTTCTCCACCATC
TTGCTCTGCAGCAAACTTTTGATACTCTCCGGAGACGCCTTCGCCTCCTCGTCAGAAACG
CCGCCTCCGCCGCCTGCCGCGCTGCGCCCGTTGTAGCGCTGCGAGAAGTTTGGAGCGTCG
GTCTGCATGGCGTCACTACTCTGCTCCACCAGCTTCTTGTTTCTGTCCCGTTCCATGGCG
AGTTTGTACACCTTATTGCGGAGCGTGGAGCGTGGGATGCCATAGATGACAGCTGCTCTC
CGCGTGCCCAGCTTGCCACTCTGAATGTCCCTTAGCGCCGCCTGCAGTTCCTCCTCCGTG
TACGACCGTTTGCTTAGGTCACCTCGCCGCCGACCCCTAGTAGAATTAATTTTGGTATCA
AGGGTGACGGTGTGGTGCACGACTCTCTCGTAGGAGGGGAAGAGTGAGTTGGAGGGGGGC
GGGGTGCTGGACGAGACTCCAACCTCCCTCTTGACACTCTCCACGTGGGACTTGGCACTC
AGGTCCAGGGGCTGCTGGTCTCTGTCTTCACATATGTCCTCGGGAGCCTGGTGCACCCTG
GCCAGGTGGTGCAGGTGTGAGGAGAGGATCCATGGCAGCAGGTGTGGCGGCAGGTTGGCG
GTGTACAGGCCGATGGGCAGGCGCGGGCCCAACTCCGAGGTGAGGCCCGCCACGGGCCCC
ACCGCCACGCTCCTCCCCTCGGGACAGGCTGGCAGCGGCGGCACGCAGCCCCCCGAGGTG
GACGTGGGTGTGGAGGATTGGCGTGGCGTGGATAGGTCAAGCGTGGCCTCGGCAGCTTCC
TCGGGCTGCTGCGGGTGAGTGGTGGGCGGCGGCGGCGAGAAAGCGGAGTCCCCCGGCGAG
TCCGCTAAACTGGTGCTAGGCGTGGCGCCCTCTCGCGGGGACCACTCGGCCTGTGTGGAG
GCATGACTGGTGCCCAGGCAGACGAAGCAGGGGGCGGCAGGGTCCCAGTCTTGTGGCAGG
GCGGTGTCAGGGGTGGGACGGGGGCTGCTCTCCCCCCCAGGACTCGGGTACAAGTCGGAA
CGCACTTTAAGAAATGCGGACTCTCCCATCAGCTCTTCCAGCACGCGTTCCAAACCTAGG
AGCAGAGTGGTGTTCCGTGACCATCGAAGGAGCTCCCGCCGAATGTGCCGTTTCTGGTGG
AGGCAGCGCGGGGCCGTGCACTCAGACATCGTTCCTAACA
