# Supplementary material for: Methoprene-Tolerant (Met) Acts as Methyl Farnesoate Receptor to Regulate Larva Metamorphosis in Mud Crab, Scylla paramamosain
Source: Int J Mol Sci. 2024 Nov 27;25(23):12746. doi: 10.3390/ijms252312746 (PMC11640826; doi:10.3390/ijms252312746)
Supplement: Supplementary file 1 [file ijms-25-12746-s001.zip › Supplementary file S1/Sp-PPF(L335Y) with JH III.pdb]

REMARK The PDB FILE IS CREATED BY CY's PROGRAM CurvatureSurface AT Thu Nov 30 00:53:02 2023
ATOM      0  N   PRO A   1       4.719  31.031   2.879  1.00  2.00           N  
ATOM      1  CA  PRO A   1       3.547  30.531   2.148  1.00  3.00           C  
ATOM      2  C   PRO A   1       3.609  29.031   1.875  1.00  8.00           C  
ATOM      3  O   PRO A   1       3.213  28.578   0.798  1.00  4.00           O  
ATOM      4  CB  PRO A   1       3.588  31.328   0.842  1.00  1.00           C  
ATOM      5  CG  PRO A   1       5.035  31.625   0.622  1.00  1.00           C  
ATOM      6  CD  PRO A   1       5.816  31.094   1.782  1.00  2.00           C  
ATOM      7  N   ILE A   2       3.877  28.156   2.953  1.00  4.00           N  
ATOM      8  CA  ILE A   2       3.621  26.734   3.004  1.00 12.00           C  
ATOM      9  C   ILE A   2       2.832  26.391   4.270  1.00  4.00           C  
ATOM     10  O   ILE A   2       2.826  25.234   4.715  1.00  5.00           O  
ATOM     11  CB  ILE A   2       4.934  25.922   2.961  1.00  3.00           C  
ATOM     12  CG1 ILE A   2       5.766  26.312   1.734  1.00  3.00           C  
ATOM     13  CD1 ILE A   2       7.207  25.828   1.780  1.00  1.00           C  
ATOM     14  CG2 ILE A   2       4.641  24.406   2.961  1.00  3.00           C  
ATOM     15  N   THR A   3       1.928  27.203   4.703  1.00  8.00           N  
ATOM     16  CA  THR A   3       1.188  26.812   5.898  1.00  4.00           C  
ATOM     17  C   THR A   3      -0.250  26.453   5.547  1.00  5.00           C  
ATOM     18  O   THR A   3      -0.857  25.609   6.211  1.00  7.00           O  
ATOM     19  CB  THR A   3       1.188  27.953   6.945  1.00  3.00           C  
ATOM     20  OG1 THR A   3       2.359  28.750   6.770  1.00  2.00           O  
ATOM     21  CG2 THR A   3       1.184  27.391   8.359  1.00  2.00           C  
ATOM     22  N   GLU A   4      -0.641  26.609   4.297  1.00 10.00           N  
ATOM     23  CA  GLU A   4      -2.053  26.328   4.047  1.00  9.00           C  
ATOM     24  C   GLU A   4      -2.232  24.984   3.350  1.00  5.00           C  
ATOM     25  O   GLU A   4      -3.309  24.391   3.412  1.00  6.00           O  
ATOM     26  CB  GLU A   4      -2.684  27.453   3.215  1.00  5.00           C  
ATOM     27  CG  GLU A   4      -3.484  28.453   4.035  1.00  3.00           C  
ATOM     28  CD  GLU A   4      -4.371  29.344   3.186  1.00  2.00           C  
ATOM     29  OE1 GLU A   4      -5.070  30.219   3.750  1.00  1.00           O  
ATOM     30  OE2 GLU A   4      -4.371  29.172   1.945  1.00  1.00           O  
ATOM     31  N   LEU A   5      -1.140  24.375   2.908  1.00 14.00           N  
ATOM     32  CA  LEU A   5      -1.241  23.016   2.389  1.00 12.00           C  
ATOM     33  C   LEU A   5      -1.098  21.984   3.512  1.00  8.00           C  
ATOM     34  O   LEU A   5      -1.613  20.875   3.410  1.00 16.00           O  
ATOM     35  CB  LEU A   5      -0.174  22.766   1.318  1.00  6.00           C  
ATOM     36  CG  LEU A   5      -0.418  23.406  -0.044  1.00  5.00           C  
ATOM     37  CD1 LEU A   5       0.842  23.344  -0.899  1.00  2.00           C  
ATOM     38  CD2 LEU A   5      -1.591  22.750  -0.754  1.00  3.00           C  
ATOM     39  N   SER A   6      -0.852  22.438   4.852  1.00  0.00           N  
ATOM     40  CA  SER A   6      -0.589  21.531   5.965  1.00  5.00           C  
ATOM     41  C   SER A   6      -1.850  21.281   6.785  1.00  5.00           C  
ATOM     42  O   SER A   6      -2.039  20.188   7.328  1.00  5.00           O  
ATOM     43  CB  SER A   6       0.514  22.078   6.863  1.00  3.00           C  
ATOM     44  OG  SER A   6      -0.001  23.078   7.730  1.00  3.00           O  
ATOM     45  N   LEU A   7      -2.926  21.969   6.562  1.00  0.00           N  
ATOM     46  CA  LEU A   7      -4.020  21.672   7.480  1.00  0.00           C  
ATOM     47  C   LEU A   7      -5.023  20.719   6.840  1.00  7.00           C  
ATOM     48  O   LEU A   7      -5.570  19.844   7.516  1.00  0.00           O  
ATOM     49  CB  LEU A   7      -4.727  22.969   7.906  1.00  7.00           C  
ATOM     50  CG  LEU A   7      -5.586  22.875   9.164  1.00  4.00           C  
ATOM     51  CD1 LEU A   7      -4.707  22.656  10.391  1.00  2.00           C  
ATOM     52  CD2 LEU A   7      -6.430  24.141   9.320  1.00  2.00           C  
ATOM     53  N   VAL A   8      -5.230  20.812   5.512  1.00  0.00           N  
ATOM     54  CA  VAL A   8      -6.188  19.922   4.871  1.00  6.00           C  
ATOM     55  C   VAL A   8      -5.562  18.531   4.699  1.00  0.00           C  
ATOM     56  O   VAL A   8      -6.238  17.516   4.883  1.00  0.00           O  
ATOM     57  CB  VAL A   8      -6.652  20.469   3.504  1.00  8.00           C  
ATOM     58  CG1 VAL A   8      -7.555  19.453   2.795  1.00  3.00           C  
ATOM     59  CG2 VAL A   8      -7.379  21.797   3.684  1.00  3.00           C  
ATOM     60  N   GLU A   9      -4.211  18.531   4.559  1.00  0.00           N  
ATOM     61  CA  GLU A   9      -3.531  17.234   4.496  1.00  0.00           C  
ATOM     62  C   GLU A   9      -3.439  16.594   5.879  1.00  8.00           C  
ATOM     63  O   GLU A   9      -3.449  15.367   6.000  1.00 16.00           O  
ATOM     64  CB  GLU A   9      -2.133  17.391   3.896  1.00  7.00           C  
ATOM     65  CG  GLU A   9      -2.107  17.359   2.375  1.00  6.00           C  
ATOM     66  CD  GLU A   9      -0.733  17.625   1.789  1.00  4.00           C  
ATOM     67  OE1 GLU A   9      -0.579  17.578   0.547  1.00  2.00           O  
ATOM     68  OE2 GLU A   9       0.199  17.906   2.578  1.00  3.00           O  
ATOM     69  N   SER A  10      -3.533  17.500   6.938  1.00  0.00           N  
ATOM     70  CA  SER A  10      -3.463  16.969   8.297  1.00  5.00           C  
ATOM     71  C   SER A  10      -4.785  16.328   8.711  1.00  0.00           C  
ATOM     72  O   SER A  10      -4.816  15.492   9.609  1.00  4.00           O  
ATOM     73  CB  SER A  10      -3.088  18.078   9.281  1.00  3.00           C  
ATOM     74  OG  SER A  10      -4.223  18.859   9.609  1.00  3.00           O  
ATOM     75  N   THR A  11      -5.848  16.594   7.926  1.00  0.00           N  
ATOM     76  CA  THR A  11      -7.129  16.047   8.352  1.00  3.00           C  
ATOM     77  C   THR A  11      -7.410  14.727   7.637  1.00  6.00           C  
ATOM     78  O   THR A  11      -8.320  13.984   8.023  1.00  3.00           O  
ATOM     79  CB  THR A  11      -8.281  17.031   8.078  1.00  2.00           C  
ATOM     80  OG1 THR A  11      -8.305  17.359   6.680  1.00  3.00           O  
ATOM     81  CG2 THR A  11      -8.102  18.312   8.883  1.00  2.00           C  
ATOM     82  N   LEU A  12      -6.605  14.492   6.547  1.00  0.00           N  
ATOM     83  CA  LEU A  12      -6.902  13.242   5.848  1.00  6.00           C  
ATOM     84  C   LEU A  12      -6.402  12.039   6.641  1.00  0.00           C  
ATOM     85  O   LEU A  12      -5.352  12.109   7.281  1.00 11.00           O  
ATOM     86  CB  LEU A  12      -6.266  13.250   4.453  1.00  0.00           C  
ATOM     87  CG  LEU A  12      -6.844  14.242   3.445  1.00  0.00           C  
ATOM     88  CD1 LEU A  12      -6.141  14.102   2.100  1.00  5.00           C  
ATOM     89  CD2 LEU A  12      -8.352  14.031   3.293  1.00  3.00           C  
ATOM     90  N   ASP A  13      -7.309  11.062   6.922  1.00 11.00           N  
ATOM     91  CA  ASP A  13      -6.918   9.812   7.566  1.00 30.00           C  
ATOM     92  C   ASP A  13      -6.012   8.984   6.656  1.00  0.00           C  
ATOM     93  O   ASP A  13      -6.480   8.078   5.957  1.00  0.00           O  
ATOM     94  CB  ASP A  13      -8.156   9.000   7.953  1.00  9.00           C  
ATOM     95  CG  ASP A  13      -8.906   9.586   9.133  1.00  4.00           C  
ATOM     96  OD1 ASP A  13      -8.289  10.297   9.953  1.00  5.00           O  
ATOM     97  OD2 ASP A  13     -10.125   9.336   9.250  1.00  2.00           O  
ATOM     98  N   GLU A  14      -4.707   9.414   6.465  1.00  0.00           N  
ATOM     99  CA  GLU A  14      -3.736   8.727   5.625  1.00  1.00           C  
ATOM    100  C   GLU A  14      -2.410   8.531   6.355  1.00  0.00           C  
ATOM    101  O   GLU A  14      -2.156   9.188   7.371  1.00 60.00           O  
ATOM    102  CB  GLU A  14      -3.508   9.492   4.320  1.00  0.00           C  
ATOM    103  CG  GLU A  14      -2.828  10.844   4.508  1.00 36.00           C  
ATOM    104  CD  GLU A  14      -2.730  11.648   3.227  1.00 24.00           C  
ATOM    105  OE1 GLU A  14      -1.879  12.562   3.148  1.00 11.00           O  
ATOM    106  OE2 GLU A  14      -3.514  11.367   2.291  1.00 13.00           O  
ATOM    107  N   TYR A  15      -1.641   7.625   5.922  1.00  0.00           N  
ATOM    108  CA  TYR A  15      -0.273   7.418   6.387  1.00 58.00           C  
ATOM    109  C   TYR A  15       0.635   6.996   5.238  1.00  0.00           C  
ATOM    110  O   TYR A  15       0.155   6.602   4.172  1.00  0.00           O  
ATOM    111  CB  TYR A  15      -0.235   6.359   7.496  1.00  0.00           C  
ATOM    112  CG  TYR A  15      -0.628   4.980   7.031  1.00  0.00           C  
ATOM    113  CD1 TYR A  15      -1.966   4.594   6.988  1.00  0.00           C  
ATOM    114  CD2 TYR A  15       0.336   4.059   6.633  1.00  0.00           C  
ATOM    115  CE1 TYR A  15      -2.334   3.320   6.562  1.00  0.00           C  
ATOM    116  CE2 TYR A  15      -0.020   2.785   6.207  1.00  8.00           C  
ATOM    117  CZ  TYR A  15      -1.355   2.426   6.172  1.00  0.00           C  
ATOM    118  OH  TYR A  15      -1.713   1.164   5.750  1.00 11.00           O  
ATOM    119  N   ILE A  16       1.922   7.125   5.461  1.00  0.00           N  
ATOM    120  CA  ILE A  16       2.896   6.879   4.402  1.00  0.00           C  
ATOM    121  C   ILE A  16       3.734   5.652   4.750  1.00  0.00           C  
ATOM    122  O   ILE A  16       4.117   5.461   5.906  1.00  0.00           O  
ATOM    123  CB  ILE A  16       3.809   8.102   4.176  1.00  8.00           C  
ATOM    124  CG1 ILE A  16       2.982   9.305   3.688  1.00 41.00           C  
ATOM    125  CD1 ILE A  16       3.740  10.625   3.697  1.00  4.00           C  
ATOM    126  CG2 ILE A  16       4.926   7.770   3.188  1.00 10.00           C  
ATOM    127  N   THR A  17       3.980   4.852   3.701  1.00  0.00           N  
ATOM    128  CA  THR A  17       4.887   3.717   3.846  1.00  0.00           C  
ATOM    129  C   THR A  17       5.914   3.697   2.717  1.00 54.00           C  
ATOM    130  O   THR A  17       5.633   4.160   1.608  1.00  0.00           O  
ATOM    131  CB  THR A  17       4.113   2.387   3.863  1.00  0.00           C  
ATOM    132  OG1 THR A  17       3.336   2.275   2.664  1.00 53.00           O  
ATOM    133  CG2 THR A  17       3.182   2.307   5.066  1.00 14.00           C  
ATOM    134  N   ARG A  18       7.078   3.262   3.104  1.00  0.00           N  
ATOM    135  CA  ARG A  18       8.117   2.941   2.127  1.00  0.00           C  
ATOM    136  C   ARG A  18       8.391   1.442   2.096  1.00  0.00           C  
ATOM    137  O   ARG A  18       8.508   0.806   3.145  1.00  0.00           O  
ATOM    138  CB  ARG A  18       9.398   3.707   2.439  1.00 23.00           C  
ATOM    139  CG  ARG A  18      10.469   3.574   1.367  1.00  0.00           C  
ATOM    140  CD  ARG A  18      11.672   4.461   1.657  1.00  7.00           C  
ATOM    141  NE  ARG A  18      12.438   3.980   2.809  1.00  7.00           N  
ATOM    142  CZ  ARG A  18      13.383   4.672   3.432  1.00  4.00           C  
ATOM    143  NH1 ARG A  18      13.711   5.895   3.027  1.00  2.00           N  
ATOM    144  NH2 ARG A  18      14.008   4.141   4.469  1.00  2.00           N  
ATOM    145  N   HIS A  19       8.562   0.950   0.873  1.00  0.00           N  
ATOM    146  CA  HIS A  19       8.695  -0.494   0.715  1.00  0.00           C  
ATOM    147  C   HIS A  19       9.922  -0.848  -0.117  1.00  0.00           C  
ATOM    148  O   HIS A  19      10.328  -0.076  -0.988  1.00  0.00           O  
ATOM    149  CB  HIS A  19       7.438  -1.080   0.070  1.00  0.00           C  
ATOM    150  CG  HIS A  19       6.168  -0.700   0.769  1.00  0.00           C  
ATOM    151  ND1 HIS A  19       5.594  -1.486   1.742  1.00 35.00           N  
ATOM    152  CD2 HIS A  19       5.371   0.386   0.636  1.00  0.00           C  
ATOM    153  CE1 HIS A  19       4.492  -0.898   2.178  1.00 60.00           C  
ATOM    154  NE2 HIS A  19       4.336   0.240   1.523  1.00 60.00           N  
ATOM    155  N   GLY A  20      10.445  -1.957   0.228  1.00  0.00           N  
ATOM    156  CA  GLY A  20      11.367  -2.578  -0.705  1.00  6.00           C  
ATOM    157  C   GLY A  20      10.695  -3.121  -1.948  1.00  0.00           C  
ATOM    158  O   GLY A  20       9.469  -3.021  -2.090  1.00  0.00           O  
ATOM    159  N   LEU A  21      11.438  -3.795  -2.854  1.00  6.00           N  
ATOM    160  CA  LEU A  21      10.922  -4.242  -4.145  1.00  0.00           C  
ATOM    161  C   LEU A  21       9.977  -5.426  -3.975  1.00  6.00           C  
ATOM    162  O   LEU A  21       9.133  -5.680  -4.836  1.00  9.00           O  
ATOM    163  CB  LEU A  21      12.078  -4.621  -5.074  1.00  5.00           C  
ATOM    164  CG  LEU A  21      13.102  -3.521  -5.367  1.00  5.00           C  
ATOM    165  CD1 LEU A  21      14.148  -4.023  -6.359  1.00  3.00           C  
ATOM    166  CD2 LEU A  21      12.406  -2.271  -5.902  1.00 10.00           C  
ATOM    167  N   THR A  22      10.109  -6.113  -2.820  1.00  7.00           N  
ATOM    168  CA  THR A  22       9.281  -7.289  -2.588  1.00 10.00           C  
ATOM    169  C   THR A  22       8.039  -6.926  -1.777  1.00  0.00           C  
ATOM    170  O   THR A  22       7.203  -7.785  -1.489  1.00  8.00           O  
ATOM    171  CB  THR A  22      10.062  -8.391  -1.855  1.00  3.00           C  
ATOM    172  OG1 THR A  22      10.453  -7.918  -0.561  1.00  3.00           O  
ATOM    173  CG2 THR A  22      11.312  -8.789  -2.635  1.00  2.00           C  
ATOM    174  N   GLY A  23       8.023  -5.676  -1.353  1.00  0.00           N  
ATOM    175  CA  GLY A  23       6.840  -5.215  -0.645  1.00 13.00           C  
ATOM    176  C   GLY A  23       7.027  -5.164   0.860  1.00  0.00           C  
ATOM    177  O   GLY A  23       6.070  -4.918   1.602  1.00  0.00           O  
ATOM    178  N   ASN A  24       8.219  -5.512   1.353  1.00 12.00           N  
ATOM    179  CA  ASN A  24       8.492  -5.367   2.779  1.00  0.00           C  
ATOM    180  C   ASN A  24       8.516  -3.902   3.197  1.00  0.00           C  
ATOM    181  O   ASN A  24       8.992  -3.047   2.447  1.00  0.00           O  
ATOM    182  CB  ASN A  24       9.805  -6.055   3.148  1.00  4.00           C  
ATOM    183  CG  ASN A  24      10.984  -5.516   2.361  1.00  3.00           C  
ATOM    184  OD1 ASN A  24      11.047  -5.664   1.138  1.00  5.00           O  
ATOM    185  ND2 ASN A  24      11.922  -4.887   3.057  1.00  3.00           N  
ATOM    186  N   ILE A  25       8.070  -3.676   4.414  1.00  0.00           N  
ATOM    187  CA  ILE A  25       7.949  -2.309   4.902  1.00  0.00           C  
ATOM    188  C   ILE A  25       9.289  -1.832   5.453  1.00  0.00           C  
ATOM    189  O   ILE A  25       9.797  -2.385   6.430  1.00  9.00           O  
ATOM    190  CB  ILE A  25       6.855  -2.193   5.992  1.00  0.00           C  
ATOM    191  CG1 ILE A  25       5.504  -2.662   5.441  1.00  0.00           C  
ATOM    192  CD1 ILE A  25       4.438  -2.873   6.508  1.00  7.00           C  
ATOM    193  CG2 ILE A  25       6.766  -0.758   6.516  1.00  0.00           C  
ATOM    194  N   LEU A  26       9.859  -0.842   4.785  1.00  0.00           N  
ATOM    195  CA  LEU A  26      11.141  -0.284   5.207  1.00  5.00           C  
ATOM    196  C   LEU A  26      10.938   0.865   6.188  1.00  0.00           C  
ATOM    197  O   LEU A  26      11.773   1.102   7.059  1.00  4.00           O  
ATOM    198  CB  LEU A  26      11.945   0.200   3.996  1.00  4.00           C  
ATOM    199  CG  LEU A  26      12.234  -0.841   2.914  1.00  0.00           C  
ATOM    200  CD1 LEU A  26      13.000  -0.207   1.762  1.00  4.00           C  
ATOM    201  CD2 LEU A  26      13.008  -2.018   3.498  1.00  3.00           C  
ATOM    202  N   TYR A  27       9.852   1.517   5.980  1.00  0.00           N  
ATOM    203  CA  TYR A  27       9.516   2.674   6.805  1.00  0.00           C  
ATOM    204  C   TYR A  27       8.016   2.945   6.773  1.00  0.00           C  
ATOM    205  O   TYR A  27       7.355   2.705   5.762  1.00  0.00           O  
ATOM    206  CB  TYR A  27      10.281   3.912   6.328  1.00  5.00           C  
ATOM    207  CG  TYR A  27       9.812   5.199   6.961  1.00  5.00           C  
ATOM    208  CD1 TYR A  27       8.859   6.000   6.328  1.00 11.00           C  
ATOM    209  CD2 TYR A  27      10.312   5.613   8.188  1.00  3.00           C  
ATOM    210  CE1 TYR A  27       8.422   7.188   6.906  1.00  5.00           C  
ATOM    211  CE2 TYR A  27       9.883   6.801   8.773  1.00  2.00           C  
ATOM    212  CZ  TYR A  27       8.938   7.578   8.133  1.00  2.00           C  
ATOM    213  OH  TYR A  27       8.508   8.750   8.703  1.00  2.00           O  
ATOM    214  N   THR A  28       7.492   3.479   7.832  1.00  0.00           N  
ATOM    215  CA  THR A  28       6.148   4.043   7.902  1.00  0.00           C  
ATOM    216  C   THR A  28       6.086   5.176   8.922  1.00  0.00           C  
ATOM    217  O   THR A  28       6.805   5.152   9.930  1.00  8.00           O  
ATOM    218  CB  THR A  28       5.109   2.967   8.266  1.00  3.00           C  
ATOM    219  OG1 THR A  28       3.795   3.537   8.203  1.00  0.00           O  
ATOM    220  CG2 THR A  28       5.348   2.422   9.672  1.00  0.00           C  
ATOM    221  N   ASP A  29       5.328   6.180   8.633  1.00  0.00           N  
ATOM    222  CA  ASP A  29       5.219   7.270   9.602  1.00  6.00           C  
ATOM    223  C   ASP A  29       4.281   6.895  10.742  1.00  0.00           C  
ATOM    224  O   ASP A  29       3.686   5.816  10.734  1.00  0.00           O  
ATOM    225  CB  ASP A  29       4.727   8.547   8.914  1.00  5.00           C  
ATOM    226  CG  ASP A  29       3.301   8.438   8.406  1.00  0.00           C  
ATOM    227  OD1 ASP A  29       2.645   7.398   8.648  1.00  0.00           O  
ATOM    228  OD2 ASP A  29       2.830   9.391   7.746  1.00  9.00           O  
ATOM    229  N   HIS A  30       4.207   7.656  11.852  1.00  6.00           N  
ATOM    230  CA  HIS A  30       3.543   7.359  13.109  1.00  0.00           C  
ATOM    231  C   HIS A  30       2.029   7.309  12.945  1.00  0.00           C  
ATOM    232  O   HIS A  30       1.325   6.727  13.773  1.00 10.00           O  
ATOM    233  CB  HIS A  30       3.918   8.391  14.172  1.00  3.00           C  
ATOM    234  CG  HIS A  30       3.480   9.781  13.836  1.00  2.00           C  
ATOM    235  ND1 HIS A  30       4.156  10.578  12.938  1.00  2.00           N  
ATOM    236  CD2 HIS A  30       2.430  10.516  14.273  1.00  2.00           C  
ATOM    237  CE1 HIS A  30       3.541  11.750  12.836  1.00  2.00           C  
ATOM    238  NE2 HIS A  30       2.490  11.734  13.641  1.00  2.00           N  
ATOM    239  N   ARG A  31       1.503   7.875  11.891  1.00  0.00           N  
ATOM    240  CA  ARG A  31       0.063   7.980  11.672  1.00  0.00           C  
ATOM    241  C   ARG A  31      -0.549   6.613  11.391  1.00  0.00           C  
ATOM    242  O   ARG A  31      -1.759   6.426  11.539  1.00 60.00           O  
ATOM    243  CB  ARG A  31      -0.243   8.938  10.523  1.00 60.00           C  
ATOM    244  CG  ARG A  31       0.087  10.391  10.836  1.00  8.00           C  
ATOM    245  CD  ARG A  31      -0.216  11.305   9.656  1.00  6.00           C  
ATOM    246  NE  ARG A  31      -1.645  11.336   9.352  1.00 14.00           N  
ATOM    247  CZ  ARG A  31      -2.191  12.023   8.352  1.00  6.00           C  
ATOM    248  NH1 ARG A  31      -1.437  12.742   7.527  1.00  9.00           N  
ATOM    249  NH2 ARG A  31      -3.502  11.984   8.164  1.00 14.00           N  
ATOM    250  N   ILE A  32       0.230   5.664  11.008  1.00  0.00           N  
ATOM    251  CA  ILE A  32      -0.282   4.316  10.781  1.00  0.00           C  
ATOM    252  C   ILE A  32      -1.017   3.824  12.023  1.00  0.00           C  
ATOM    253  O   ILE A  32      -1.974   3.053  11.922  1.00  0.00           O  
ATOM    254  CB  ILE A  32       0.853   3.336  10.406  1.00  0.00           C  
ATOM    255  CG1 ILE A  32       0.271   1.984   9.977  1.00  0.00           C  
ATOM    256  CD1 ILE A  32       1.296   1.031   9.375  1.00  4.00           C  
ATOM    257  CG2 ILE A  32       1.826   3.166  11.570  1.00  0.00           C  
ATOM    258  N   SER A  33      -0.517   4.246  13.180  1.00  0.00           N  
ATOM    259  CA  SER A  33      -1.079   3.811  14.453  1.00  0.00           C  
ATOM    260  C   SER A  33      -2.520   4.285  14.617  1.00  6.00           C  
ATOM    261  O   SER A  33      -3.369   3.549  15.117  1.00  4.00           O  
ATOM    262  CB  SER A  33      -0.231   4.320  15.617  1.00  6.00           C  
ATOM    263  OG  SER A  33       1.066   3.754  15.586  1.00  9.00           O  
ATOM    264  N   PHE A  34      -2.783   5.402  14.109  1.00  0.00           N  
ATOM    265  CA  PHE A  34      -4.129   5.961  14.227  1.00  3.00           C  
ATOM    266  C   PHE A  34      -5.094   5.234  13.297  1.00  8.00           C  
ATOM    267  O   PHE A  34      -6.270   5.070  13.625  1.00  3.00           O  
ATOM    268  CB  PHE A  34      -4.117   7.457  13.906  1.00 10.00           C  
ATOM    269  CG  PHE A  34      -3.402   8.289  14.930  1.00  4.00           C  
ATOM    270  CD1 PHE A  34      -4.016   8.617  16.141  1.00  2.00           C  
ATOM    271  CD2 PHE A  34      -2.113   8.750  14.695  1.00 10.00           C  
ATOM    272  CE1 PHE A  34      -3.354   9.391  17.094  1.00  1.00           C  
ATOM    273  CE2 PHE A  34      -1.445   9.523  15.641  1.00  4.00           C  
ATOM    274  CZ  PHE A  34      -2.068   9.844  16.844  1.00  2.00           C  
ATOM    275  N   VAL A  35      -4.555   4.750  12.242  1.00  0.00           N  
ATOM    276  CA  VAL A  35      -5.410   4.129  11.234  1.00  8.00           C  
ATOM    277  C   VAL A  35      -5.574   2.643  11.539  1.00  7.00           C  
ATOM    278  O   VAL A  35      -6.688   2.113  11.508  1.00  6.00           O  
ATOM    279  CB  VAL A  35      -4.844   4.328   9.812  1.00  0.00           C  
ATOM    280  CG1 VAL A  35      -5.637   3.504   8.797  1.00 13.00           C  
ATOM    281  CG2 VAL A  35      -4.859   5.809   9.430  1.00 29.00           C  
ATOM    282  N   THR A  36      -4.527   1.992  11.953  1.00  0.00           N  
ATOM    283  CA  THR A  36      -4.559   0.534  11.992  1.00  0.00           C  
ATOM    284  C   THR A  36      -4.434   0.023  13.422  1.00 10.00           C  
ATOM    285  O   THR A  36      -4.754  -1.134  13.703  1.00 11.00           O  
ATOM    286  CB  THR A  36      -3.436  -0.069  11.125  1.00  0.00           C  
ATOM    287  OG1 THR A  36      -2.168   0.228  11.727  1.00  0.00           O  
ATOM    288  CG2 THR A  36      -3.459   0.503   9.711  1.00  3.00           C  
ATOM    289  N   GLY A  37      -3.918   0.839  14.258  1.00  7.00           N  
ATOM    290  CA  GLY A  37      -3.633   0.422  15.625  1.00  4.00           C  
ATOM    291  C   GLY A  37      -2.250  -0.182  15.789  1.00  0.00           C  
ATOM    292  O   GLY A  37      -1.834  -0.500  16.906  1.00  4.00           O  
ATOM    293  N   TYR A  38      -1.482  -0.352  14.734  1.00  0.00           N  
ATOM    294  CA  TYR A  38      -0.112  -0.852  14.766  1.00  9.00           C  
ATOM    295  C   TYR A  38       0.878   0.284  15.000  1.00  0.00           C  
ATOM    296  O   TYR A  38       0.681   1.396  14.500  1.00  0.00           O  
ATOM    297  CB  TYR A  38       0.225  -1.583  13.461  1.00  0.00           C  
ATOM    298  CG  TYR A  38      -0.550  -2.863  13.266  1.00  0.00           C  
ATOM    299  CD1 TYR A  38      -0.303  -3.979  14.062  1.00  8.00           C  
ATOM    300  CD2 TYR A  38      -1.530  -2.961  12.289  1.00  3.00           C  
ATOM    301  CE1 TYR A  38      -1.013  -5.160  13.891  1.00  4.00           C  
ATOM    302  CE2 TYR A  38      -2.246  -4.137  12.102  1.00  3.00           C  
ATOM    303  CZ  TYR A  38      -1.981  -5.230  12.906  1.00  0.00           C  
ATOM    304  OH  TYR A  38      -2.688  -6.398  12.727  1.00  7.00           O  
ATOM    305  N   MET A  39       1.845  -0.109  15.719  1.00  0.00           N  
ATOM    306  CA  MET A  39       2.980   0.804  15.797  1.00  0.00           C  
ATOM    307  C   MET A  39       3.947   0.573  14.641  1.00  0.00           C  
ATOM    308  O   MET A  39       4.074  -0.548  14.148  1.00  0.00           O  
ATOM    309  CB  MET A  39       3.711   0.638  17.125  1.00  4.00           C  
ATOM    310  CG  MET A  39       2.881   1.037  18.344  1.00  2.00           C  
ATOM    311  SD  MET A  39       2.404   2.809  18.312  1.00  2.00           S  
ATOM    312  CE  MET A  39       0.683   2.668  17.750  1.00  3.00           C  
ATOM    313  N   PRO A  40       4.641   1.706  14.242  1.00  0.00           N  
ATOM    314  CA  PRO A  40       5.645   1.505  13.188  1.00  0.00           C  
ATOM    315  C   PRO A  40       6.574   0.330  13.484  1.00  0.00           C  
ATOM    316  O   PRO A  40       6.855  -0.477  12.594  1.00  0.00           O  
ATOM    317  CB  PRO A  40       6.418   2.826  13.188  1.00  4.00           C  
ATOM    318  CG  PRO A  40       5.410   3.861  13.562  1.00  4.00           C  
ATOM    319  CD  PRO A  40       4.504   3.281  14.617  1.00  5.00           C  
ATOM    320  N   SER A  41       6.988   0.181  14.695  1.00  5.00           N  
ATOM    321  CA  SER A  41       7.926  -0.876  15.062  1.00  4.00           C  
ATOM    322  C   SER A  41       7.301  -2.256  14.883  1.00  3.00           C  
ATOM    323  O   SER A  41       8.008  -3.252  14.742  1.00  3.00           O  
ATOM    324  CB  SER A  41       8.383  -0.702  16.516  1.00  2.00           C  
ATOM    325  OG  SER A  41       7.277  -0.698  17.391  1.00  2.00           O  
ATOM    326  N   ASP A  42       5.984  -2.311  14.898  1.00  0.00           N  
ATOM    327  CA  ASP A  42       5.273  -3.576  14.750  1.00  3.00           C  
ATOM    328  C   ASP A  42       5.332  -4.074  13.305  1.00 10.00           C  
ATOM    329  O   ASP A  42       5.266  -5.277  13.055  1.00  8.00           O  
ATOM    330  CB  ASP A  42       3.814  -3.430  15.195  1.00  7.00           C  
ATOM    331  CG  ASP A  42       3.676  -3.123  16.672  1.00  3.00           C  
ATOM    332  OD1 ASP A  42       4.500  -3.613  17.484  1.00  2.00           O  
ATOM    333  OD2 ASP A  42       2.734  -2.387  17.047  1.00  4.00           O  
ATOM    334  N   VAL A  43       5.516  -3.121  12.414  1.00  0.00           N  
ATOM    335  CA  VAL A  43       5.219  -3.549  11.055  1.00  0.00           C  
ATOM    336  C   VAL A  43       6.484  -3.463  10.195  1.00  0.00           C  
ATOM    337  O   VAL A  43       6.586  -4.125   9.164  1.00  0.00           O  
ATOM    338  CB  VAL A  43       4.094  -2.701  10.422  1.00  4.00           C  
ATOM    339  CG1 VAL A  43       2.787  -2.879  11.195  1.00  6.00           C  
ATOM    340  CG2 VAL A  43       4.496  -1.229  10.375  1.00  0.00           C  
ATOM    341  N   ILE A  44       7.445  -2.602  10.633  1.00  0.00           N  
ATOM    342  CA  ILE A  44       8.680  -2.430   9.875  1.00  0.00           C  
ATOM    343  C   ILE A  44       9.398  -3.771   9.742  1.00  0.00           C  
ATOM    344  O   ILE A  44       9.547  -4.500  10.727  1.00  4.00           O  
ATOM    345  CB  ILE A  44       9.609  -1.387  10.539  1.00  4.00           C  
ATOM    346  CG1 ILE A  44       9.047   0.026  10.352  1.00  0.00           C  
ATOM    347  CD1 ILE A  44       9.789   1.098  11.141  1.00  4.00           C  
ATOM    348  CG2 ILE A  44      11.031  -1.489   9.969  1.00  3.00           C  
ATOM    349  N   GLY A  45       9.797  -4.094   8.508  1.00  0.00           N  
ATOM    350  CA  GLY A  45      10.516  -5.332   8.258  1.00  3.00           C  
ATOM    351  C   GLY A  45       9.609  -6.465   7.812  1.00  3.00           C  
ATOM    352  O   GLY A  45      10.086  -7.508   7.359  1.00  2.00           O  
ATOM    353  N   LYS A  46       8.352  -6.293   7.941  1.00  0.00           N  
ATOM    354  CA  LYS A  46       7.379  -7.312   7.562  1.00  3.00           C  
ATOM    355  C   LYS A  46       6.785  -7.023   6.184  1.00  0.00           C  
ATOM    356  O   LYS A  46       6.879  -5.898   5.688  1.00  0.00           O  
ATOM    357  CB  LYS A  46       6.262  -7.402   8.602  1.00  5.00           C  
ATOM    358  CG  LYS A  46       6.746  -7.754  10.000  1.00  3.00           C  
ATOM    359  CD  LYS A  46       5.586  -7.887  10.977  1.00  4.00           C  
ATOM    360  CE  LYS A  46       6.070  -8.242  12.375  1.00  2.00           C  
ATOM    361  NZ  LYS A  46       4.934  -8.375  13.344  1.00  3.00           N  
ATOM    362  N   SER A  47       6.219  -8.016   5.629  1.00  4.00           N  
ATOM    363  CA  SER A  47       5.562  -7.848   4.336  1.00  0.00           C  
ATOM    364  C   SER A  47       4.230  -7.121   4.484  1.00  0.00           C  
ATOM    365  O   SER A  47       3.369  -7.547   5.254  1.00  0.00           O  
ATOM    366  CB  SER A  47       5.344  -9.203   3.664  1.00  4.00           C  
ATOM    367  OG  SER A  47       4.605  -9.055   2.463  1.00  6.00           O  
ATOM    368  N   ALA A  48       4.043  -6.035   3.664  1.00  0.00           N  
ATOM    369  CA  ALA A  48       2.785  -5.297   3.682  1.00  9.00           C  
ATOM    370  C   ALA A  48       1.621  -6.188   3.254  1.00  0.00           C  
ATOM    371  O   ALA A  48       0.492  -6.012   3.717  1.00 45.00           O  
ATOM    372  CB  ALA A  48       2.875  -4.070   2.775  1.00 60.00           C  
ATOM    373  N   PHE A  49       1.844  -7.176   2.449  1.00  0.00           N  
ATOM    374  CA  PHE A  49       0.825  -8.047   1.878  1.00  0.00           C  
ATOM    375  C   PHE A  49       0.229  -8.953   2.947  1.00  0.00           C  
ATOM    376  O   PHE A  49      -0.910  -9.414   2.820  1.00  0.00           O  
ATOM    377  CB  PHE A  49       1.412  -8.891   0.742  1.00  7.00           C  
ATOM    378  CG  PHE A  49       1.989  -8.078  -0.383  1.00  0.00           C  
ATOM    379  CD1 PHE A  49       1.189  -7.199  -1.106  1.00  0.00           C  
ATOM    380  CD2 PHE A  49       3.332  -8.188  -0.718  1.00  6.00           C  
ATOM    381  CE1 PHE A  49       1.722  -6.445  -2.148  1.00 60.00           C  
ATOM    382  CE2 PHE A  49       3.871  -7.434  -1.758  1.00 16.00           C  
ATOM    383  CZ  PHE A  49       3.064  -6.562  -2.473  1.00 35.00           C  
ATOM    384  N   SER A  50       0.938  -9.203   3.992  1.00  8.00           N  
ATOM    385  CA  SER A  50       0.492 -10.086   5.062  1.00  5.00           C  
ATOM    386  C   SER A  50      -0.646  -9.461   5.859  1.00  8.00           C  
ATOM    387  O   SER A  50      -1.378 -10.164   6.562  1.00  6.00           O  
ATOM    388  CB  SER A  50       1.654 -10.430   5.996  1.00  3.00           C  
ATOM    389  OG  SER A  50       2.070  -9.281   6.719  1.00  6.00           O  
ATOM    390  N   TYR A  51      -0.822  -8.180   5.734  1.00  0.00           N  
ATOM    391  CA  TYR A  51      -1.848  -7.477   6.492  1.00 17.00           C  
ATOM    392  C   TYR A  51      -3.119  -7.309   5.672  1.00 26.00           C  
ATOM    393  O   TYR A  51      -4.152  -6.883   6.191  1.00  0.00           O  
ATOM    394  CB  TYR A  51      -1.334  -6.105   6.945  1.00  5.00           C  
ATOM    395  CG  TYR A  51      -0.173  -6.184   7.910  1.00  4.00           C  
ATOM    396  CD1 TYR A  51      -0.384  -6.387   9.273  1.00 10.00           C  
ATOM    397  CD2 TYR A  51       1.136  -6.047   7.457  1.00  5.00           C  
ATOM    398  CE1 TYR A  51       0.682  -6.453  10.164  1.00  6.00           C  
ATOM    399  CE2 TYR A  51       2.209  -6.113   8.344  1.00  0.00           C  
ATOM    400  CZ  TYR A  51       1.974  -6.316   9.688  1.00  7.00           C  
ATOM    401  OH  TYR A  51       3.033  -6.383  10.562  1.00 13.00           O  
ATOM    402  N   MET A  52      -3.002  -7.660   4.418  1.00  0.00           N  
ATOM    403  CA  MET A  52      -4.133  -7.465   3.514  1.00  0.00           C  
ATOM    404  C   MET A  52      -5.117  -8.625   3.617  1.00 37.00           C  
ATOM    405  O   MET A  52      -4.723  -9.758   3.902  1.00 15.00           O  
ATOM    406  CB  MET A  52      -3.648  -7.316   2.070  1.00  0.00           C  
ATOM    407  CG  MET A  52      -2.820  -6.066   1.827  1.00  0.00           C  
ATOM    408  SD  MET A  52      -2.307  -5.891   0.074  1.00  0.00           S  
ATOM    409  CE  MET A  52      -1.286  -4.398   0.186  1.00 60.00           C  
ATOM    410  N   HIS A  53      -6.418  -8.242   3.422  1.00  0.00           N  
ATOM    411  CA  HIS A  53      -7.383  -9.328   3.256  1.00 31.00           C  
ATOM    412  C   HIS A  53      -6.953 -10.289   2.152  1.00  0.00           C  
ATOM    413  O   HIS A  53      -6.488  -9.852   1.094  1.00  0.00           O  
ATOM    414  CB  HIS A  53      -8.773  -8.758   2.947  1.00  0.00           C  
ATOM    415  CG  HIS A  53      -9.867  -9.773   3.057  1.00  0.00           C  
ATOM    416  ND1 HIS A  53     -10.102 -10.727   2.088  1.00  0.00           N  
ATOM    417  CD2 HIS A  53     -10.797  -9.977   4.023  1.00  6.00           C  
ATOM    418  CE1 HIS A  53     -11.125 -11.477   2.455  1.00  3.00           C  
ATOM    419  NE2 HIS A  53     -11.562 -11.047   3.625  1.00  2.00           N  
ATOM    420  N   PRO A  54      -7.039 -11.594   2.391  1.00  0.00           N  
ATOM    421  CA  PRO A  54      -6.547 -12.602   1.448  1.00 14.00           C  
ATOM    422  C   PRO A  54      -7.137 -12.438   0.048  1.00 17.00           C  
ATOM    423  O   PRO A  54      -6.445 -12.672  -0.947  1.00 40.00           O  
ATOM    424  CB  PRO A  54      -7.000 -13.922   2.078  1.00  5.00           C  
ATOM    425  CG  PRO A  54      -7.059 -13.641   3.545  1.00  2.00           C  
ATOM    426  CD  PRO A  54      -7.512 -12.227   3.744  1.00  6.00           C  
ATOM    427  N   ASP A  55      -8.375 -12.000  -0.053  1.00  0.00           N  
ATOM    428  CA  ASP A  55      -9.023 -11.867  -1.354  1.00  0.00           C  
ATOM    429  C   ASP A  55      -8.477 -10.664  -2.115  1.00  0.00           C  
ATOM    430  O   ASP A  55      -8.625 -10.570  -3.336  1.00 36.00           O  
ATOM    431  CB  ASP A  55     -10.539 -11.742  -1.189  1.00 10.00           C  
ATOM    432  CG  ASP A  55     -11.195 -13.039  -0.749  1.00  6.00           C  
ATOM    433  OD1 ASP A  55     -10.531 -14.094  -0.751  1.00  6.00           O  
ATOM    434  OD2 ASP A  55     -12.398 -13.000  -0.399  1.00  3.00           O  
ATOM    435  N   ASP A  56      -7.910  -9.758  -1.450  1.00  0.00           N  
ATOM    436  CA  ASP A  56      -7.457  -8.508  -2.062  1.00  1.00           C  
ATOM    437  C   ASP A  56      -5.961  -8.555  -2.352  1.00  0.00           C  
ATOM    438  O   ASP A  56      -5.453  -7.758  -3.150  1.00  1.00           O  
ATOM    439  CB  ASP A  56      -7.785  -7.320  -1.159  1.00  1.00           C  
ATOM    440  CG  ASP A  56      -9.273  -7.164  -0.897  1.00  1.00           C  
ATOM    441  OD1 ASP A  56     -10.086  -7.742  -1.648  1.00 25.00           O  
ATOM    442  OD2 ASP A  56      -9.633  -6.457   0.068  1.00  0.00           O  
ATOM    443  N   ARG A  57      -5.230  -9.461  -1.764  1.00  0.00           N  
ATOM    444  CA  ARG A  57      -3.773  -9.523  -1.776  1.00  0.00           C  
ATOM    445  C   ARG A  57      -3.242  -9.664  -3.199  1.00  0.00           C  
ATOM    446  O   ARG A  57      -2.338  -8.930  -3.604  1.00  0.00           O  
ATOM    447  CB  ARG A  57      -3.275 -10.688  -0.917  1.00 39.00           C  
ATOM    448  CG  ARG A  57      -1.761 -10.758  -0.798  1.00  0.00           C  
ATOM    449  CD  ARG A  57      -1.312 -12.039  -0.102  1.00 10.00           C  
ATOM    450  NE  ARG A  57      -1.892 -12.156   1.232  1.00 19.00           N  
ATOM    451  CZ  ARG A  57      -1.682 -13.180   2.062  1.00  8.00           C  
ATOM    452  NH1 ARG A  57      -0.897 -14.188   1.708  1.00  3.00           N  
ATOM    453  NH2 ARG A  57      -2.260 -13.180   3.254  1.00  3.00           N  
ATOM    454  N   VAL A  58      -3.770 -10.453  -3.967  1.00 55.00           N  
ATOM    455  CA  VAL A  58      -3.266 -10.750  -5.305  1.00 38.00           C  
ATOM    456  C   VAL A  58      -3.367  -9.508  -6.180  1.00  0.00           C  
ATOM    457  O   VAL A  58      -2.465  -9.219  -6.973  1.00  0.00           O  
ATOM    458  CB  VAL A  58      -4.031 -11.922  -5.953  1.00 60.00           C  
ATOM    459  CG1 VAL A  58      -5.496 -11.555  -6.180  1.00 60.00           C  
ATOM    460  CG2 VAL A  58      -3.371 -12.328  -7.270  1.00 60.00           C  
ATOM    461  N   TRP A  59      -4.355  -8.789  -6.020  1.00  0.00           N  
ATOM    462  CA  TRP A  59      -4.570  -7.613  -6.859  1.00  0.00           C  
ATOM    463  C   TRP A  59      -3.590  -6.504  -6.504  1.00  0.00           C  
ATOM    464  O   TRP A  59      -3.150  -5.750  -7.375  1.00  0.00           O  
ATOM    465  CB  TRP A  59      -6.008  -7.109  -6.711  1.00  0.00           C  
ATOM    466  CG  TRP A  59      -7.051  -8.156  -6.945  1.00  0.00           C  
ATOM    467  CD1 TRP A  59      -7.984  -8.609  -6.051  1.00  1.00           C  
ATOM    468  CD2 TRP A  59      -7.266  -8.898  -8.156  1.00  0.00           C  
ATOM    469  CE2 TRP A  59      -8.344  -9.781  -7.918  1.00  0.00           C  
ATOM    470  NE1 TRP A  59      -8.766  -9.586  -6.629  1.00 40.00           N  
ATOM    471  CE3 TRP A  59      -6.648  -8.898  -9.414  1.00  0.00           C  
ATOM    472  CZ3 TRP A  59      -7.125  -9.773 -10.383  1.00  0.00           C  
ATOM    473  CH2 TRP A  59      -8.203 -10.633 -10.117  1.00 43.00           C  
ATOM    474  CZ2 TRP A  59      -8.820 -10.656  -8.898  1.00 28.00           C  
ATOM    475  N   SER A  60      -3.242  -6.473  -5.281  1.00  0.00           N  
ATOM    476  CA  SER A  60      -2.221  -5.527  -4.852  1.00  0.00           C  
ATOM    477  C   SER A  60      -0.853  -5.895  -5.418  1.00  0.00           C  
ATOM    478  O   SER A  60      -0.086  -5.016  -5.820  1.00 60.00           O  
ATOM    479  CB  SER A  60      -2.154  -5.465  -3.326  1.00 60.00           C  
ATOM    480  OG  SER A  60      -3.367  -4.969  -2.787  1.00  1.00           O  
ATOM    481  N   ILE A  61      -0.566  -7.125  -5.438  1.00  0.00           N  
ATOM    482  CA  ILE A  61       0.692  -7.609  -5.992  1.00  0.00           C  
ATOM    483  C   ILE A  61       0.749  -7.301  -7.488  1.00  0.00           C  
ATOM    484  O   ILE A  61       1.767  -6.816  -7.988  1.00  0.00           O  
ATOM    485  CB  ILE A  61       0.868  -9.125  -5.754  1.00  0.00           C  
ATOM    486  CG1 ILE A  61       1.038  -9.414  -4.258  1.00 11.00           C  
ATOM    487  CD1 ILE A  61       0.953 -10.891  -3.896  1.00  9.00           C  
ATOM    488  CG2 ILE A  61       2.059  -9.664  -6.555  1.00 21.00           C  
ATOM    489  N   VAL A  62      -0.327  -7.574  -8.148  1.00  0.00           N  
ATOM    490  CA  VAL A  62      -0.411  -7.293  -9.578  1.00  0.00           C  
ATOM    491  C   VAL A  62      -0.234  -5.797  -9.828  1.00  0.00           C  
ATOM    492  O   VAL A  62       0.529  -5.391 -10.703  1.00  3.00           O  
ATOM    493  CB  VAL A  62      -1.753  -7.777 -10.180  1.00  0.00           C  
ATOM    494  CG1 VAL A  62      -1.916  -7.281 -11.609  1.00 10.00           C  
ATOM    495  CG2 VAL A  62      -1.844  -9.297 -10.117  1.00  1.00           C  
ATOM    496  N   ALA A  63      -0.935  -5.043  -9.070  1.00  0.00           N  
ATOM    497  CA  ALA A  63      -0.828  -3.590  -9.203  1.00 23.00           C  
ATOM    498  C   ALA A  63       0.611  -3.127  -8.992  1.00 60.00           C  
ATOM    499  O   ALA A  63       1.095  -2.246  -9.711  1.00 40.00           O  
ATOM    500  CB  ALA A  63      -1.756  -2.898  -8.203  1.00 57.00           C  
ATOM    501  N   GLN A  64       1.262  -3.670  -8.031  1.00 60.00           N  
ATOM    502  CA  GLN A  64       2.662  -3.350  -7.781  1.00 51.00           C  
ATOM    503  C   GLN A  64       3.527  -3.664  -9.000  1.00  0.00           C  
ATOM    504  O   GLN A  64       4.348  -2.842  -9.414  1.00  0.00           O  
ATOM    505  CB  GLN A  64       3.176  -4.113  -6.559  1.00 60.00           C  
ATOM    506  CG  GLN A  64       4.652  -3.879  -6.262  1.00 60.00           C  
ATOM    507  CD  GLN A  64       5.180  -4.781  -5.160  1.00  0.00           C  
ATOM    508  OE1 GLN A  64       5.645  -5.895  -5.426  1.00 32.00           O  
ATOM    509  NE2 GLN A  64       5.113  -4.309  -3.922  1.00 60.00           N  
ATOM    510  N   LYS A  65       3.352  -4.730  -9.523  1.00  0.00           N  
ATOM    511  CA  LYS A  65       4.145  -5.137 -10.680  1.00 16.00           C  
ATOM    512  C   LYS A  65       3.881  -4.223 -11.875  1.00 24.00           C  
ATOM    513  O   LYS A  65       4.809  -3.867 -12.602  1.00 14.00           O  
ATOM    514  CB  LYS A  65       3.846  -6.586 -11.055  1.00 28.00           C  
ATOM    515  CG  LYS A  65       4.230  -7.594  -9.984  1.00 60.00           C  
ATOM    516  CD  LYS A  65       5.738  -7.641  -9.773  1.00 13.00           C  
ATOM    517  CE  LYS A  65       6.133  -8.703  -8.750  1.00 15.00           C  
ATOM    518  NZ  LYS A  65       7.582  -8.633  -8.414  1.00  6.00           N  
ATOM    519  N   LEU A  66       2.641  -3.959 -12.062  1.00  0.00           N  
ATOM    520  CA  LEU A  66       2.293  -3.045 -13.148  1.00 18.00           C  
ATOM    521  C   LEU A  66       2.949  -1.684 -12.945  1.00 11.00           C  
ATOM    522  O   LEU A  66       3.385  -1.048 -13.906  1.00  6.00           O  
ATOM    523  CB  LEU A  66       0.773  -2.883 -13.250  1.00 10.00           C  
ATOM    524  CG  LEU A  66       0.001  -4.070 -13.820  1.00 11.00           C  
ATOM    525  CD1 LEU A  66      -1.501  -3.818 -13.734  1.00  7.00           C  
ATOM    526  CD2 LEU A  66       0.419  -4.328 -15.266  1.00  6.00           C  
ATOM    527  N   MET A  67       2.979  -1.292 -11.695  1.00 21.00           N  
ATOM    528  CA  MET A  67       3.648  -0.035 -11.375  1.00 18.00           C  
ATOM    529  C   MET A  67       5.121  -0.087 -11.781  1.00  0.00           C  
ATOM    530  O   MET A  67       5.641   0.861 -12.367  1.00  0.00           O  
ATOM    531  CB  MET A  67       3.521   0.279  -9.891  1.00 60.00           C  
ATOM    532  CG  MET A  67       4.199   1.576  -9.477  1.00  0.00           C  
ATOM    533  SD  MET A  67       4.066   1.896  -7.672  1.00 22.00           S  
ATOM    534  CE  MET A  67       5.133   0.571  -7.035  1.00 47.00           C  
ATOM    535  N   PHE A  68       5.816  -1.156 -11.516  1.00  0.00           N  
ATOM    536  CA  PHE A  68       7.234  -1.319 -11.820  1.00  0.00           C  
ATOM    537  C   PHE A  68       7.473  -1.289 -13.320  1.00  3.00           C  
ATOM    538  O   PHE A  68       8.547  -0.900 -13.781  1.00  4.00           O  
ATOM    539  CB  PHE A  68       7.766  -2.629 -11.227  1.00  6.00           C  
ATOM    540  CG  PHE A  68       8.086  -2.549  -9.758  1.00  7.00           C  
ATOM    541  CD1 PHE A  68       8.750  -1.441  -9.242  1.00  9.00           C  
ATOM    542  CD2 PHE A  68       7.734  -3.580  -8.898  1.00  7.00           C  
ATOM    543  CE1 PHE A  68       9.047  -1.364  -7.883  1.00 13.00           C  
ATOM    544  CE2 PHE A  68       8.031  -3.510  -7.543  1.00 10.00           C  
ATOM    545  CZ  PHE A  68       8.688  -2.400  -7.035  1.00 12.00           C  
ATOM    546  N   SER A  69       6.453  -1.635 -14.039  1.00  0.00           N  
ATOM    547  CA  SER A  69       6.617  -1.729 -15.484  1.00  2.00           C  
ATOM    548  C   SER A  69       6.047  -0.498 -16.188  1.00  4.00           C  
ATOM    549  O   SER A  69       6.156  -0.369 -17.406  1.00  2.00           O  
ATOM    550  CB  SER A  69       5.938  -2.988 -16.031  1.00  3.00           C  
ATOM    551  OG  SER A  69       6.500  -4.152 -15.445  1.00  5.00           O  
ATOM    552  N   SER A  70       5.453   0.366 -15.375  1.00  0.00           N  
ATOM    553  CA  SER A  70       4.770   1.521 -15.953  1.00  4.00           C  
ATOM    554  C   SER A  70       5.754   2.637 -16.281  1.00  3.00           C  
ATOM    555  O   SER A  70       6.812   2.744 -15.656  1.00  5.00           O  
ATOM    556  CB  SER A  70       3.695   2.041 -14.992  1.00  5.00           C  
ATOM    557  OG  SER A  70       4.277   2.793 -13.945  1.00  0.00           O  
ATOM    558  N   THR A  71       5.406   3.465 -17.266  1.00  4.00           N  
ATOM    559  CA  THR A  71       6.250   4.586 -17.672  1.00  3.00           C  
ATOM    560  C   THR A  71       6.164   5.715 -16.641  1.00  3.00           C  
ATOM    561  O   THR A  71       7.133   6.449 -16.438  1.00  2.00           O  
ATOM    562  CB  THR A  71       5.855   5.121 -19.062  1.00  2.00           C  
ATOM    563  OG1 THR A  71       4.457   5.430 -19.062  1.00  2.00           O  
ATOM    564  CG2 THR A  71       6.141   4.090 -20.141  1.00  1.00           C  
ATOM    565  N   GLN A  72       5.047   5.797 -15.977  1.00  7.00           N  
ATOM    566  CA  GLN A  72       4.824   6.883 -15.031  1.00  2.00           C  
ATOM    567  C   GLN A  72       5.387   6.535 -13.656  1.00  4.00           C  
ATOM    568  O   GLN A  72       5.594   7.422 -12.820  1.00  4.00           O  
ATOM    569  CB  GLN A  72       3.334   7.207 -14.922  1.00  7.00           C  
ATOM    570  CG  GLN A  72       2.744   7.812 -16.188  1.00  2.00           C  
ATOM    571  CD  GLN A  72       1.249   8.047 -16.094  1.00  3.00           C  
ATOM    572  OE1 GLN A  72       0.717   8.273 -15.000  1.00  2.00           O  
ATOM    573  NE2 GLN A  72       0.561   7.992 -17.219  1.00  1.00           N  
ATOM    574  N   GLY A  73       5.680   5.270 -13.430  1.00  0.00           N  
ATOM    575  CA  GLY A  73       6.223   4.824 -12.156  1.00  7.00           C  
ATOM    576  C   GLY A  73       5.258   5.008 -11.000  1.00  0.00           C  
ATOM    577  O   GLY A  73       5.672   5.309  -9.883  1.00 10.00           O  
ATOM    578  N   GLN A  74       4.004   5.004 -11.328  1.00  0.00           N  
ATOM    579  CA  GLN A  74       2.969   5.172 -10.312  1.00  0.00           C  
ATOM    580  C   GLN A  74       1.873   4.121 -10.461  1.00  0.00           C  
ATOM    581  O   GLN A  74       1.689   3.561 -11.547  1.00  8.00           O  
ATOM    582  CB  GLN A  74       2.365   6.578 -10.391  1.00 26.00           C  
ATOM    583  CG  GLN A  74       1.646   6.867 -11.695  1.00  7.00           C  
ATOM    584  CD  GLN A  74       1.163   8.305 -11.797  1.00  7.00           C  
ATOM    585  OE1 GLN A  74       1.864   9.234 -11.398  1.00  3.00           O  
ATOM    586  NE2 GLN A  74      -0.039   8.484 -12.328  1.00  3.00           N  
ATOM    587  N   GLY A  75       1.203   3.807  -9.414  1.00 32.00           N  
ATOM    588  CA  GLY A  75       0.088   2.873  -9.391  1.00 22.00           C  
ATOM    589  C   GLY A  75      -0.873   3.117  -8.242  1.00 47.00           C  
ATOM    590  O   GLY A  75      -0.541   3.820  -7.289  1.00 40.00           O  
ATOM    591  N   ILE A  76      -2.104   2.594  -8.508  1.00 10.00           N  
ATOM    592  CA  ILE A  76      -3.131   2.746  -7.480  1.00 52.00           C  
ATOM    593  C   ILE A  76      -3.822   1.406  -7.242  1.00 60.00           C  
ATOM    594  O   ILE A  76      -4.055   0.642  -8.180  1.00 20.00           O  
ATOM    595  CB  ILE A  76      -4.168   3.822  -7.875  1.00  9.00           C  
ATOM    596  CG1 ILE A  76      -5.117   4.102  -6.707  1.00 25.00           C  
ATOM    597  CD1 ILE A  76      -5.906   5.395  -6.848  1.00  4.00           C  
ATOM    598  CG2 ILE A  76      -4.945   3.391  -9.125  1.00  5.00           C  
ATOM    599  N   VAL A  77      -4.137   1.160  -5.934  1.00  0.00           N  
ATOM    600  CA  VAL A  77      -4.871  -0.053  -5.590  1.00 39.00           C  
ATOM    601  C   VAL A  77      -5.656   0.165  -4.301  1.00 57.00           C  
ATOM    602  O   VAL A  77      -5.211   0.894  -3.410  1.00  0.00           O  
ATOM    603  CB  VAL A  77      -3.924  -1.266  -5.438  1.00  0.00           C  
ATOM    604  CG1 VAL A  77      -3.008  -1.088  -4.230  1.00 60.00           C  
ATOM    605  CG2 VAL A  77      -4.730  -2.559  -5.320  1.00 35.00           C  
ATOM    606  N   SER A  78      -6.820  -0.429  -4.281  1.00 56.00           N  
ATOM    607  CA  SER A  78      -7.629  -0.393  -3.068  1.00  0.00           C  
ATOM    608  C   SER A  78      -7.812  -1.790  -2.484  1.00  0.00           C  
ATOM    609  O   SER A  78      -7.887  -2.771  -3.227  1.00  1.00           O  
ATOM    610  CB  SER A  78      -8.992   0.235  -3.352  1.00 60.00           C  
ATOM    611  OG  SER A  78      -8.859   1.598  -3.717  1.00 40.00           O  
ATOM    612  N   TYR A  79      -7.816  -1.906  -1.103  1.00  1.00           N  
ATOM    613  CA  TYR A  79      -7.891  -3.201  -0.433  1.00  0.00           C  
ATOM    614  C   TYR A  79      -8.359  -3.041   1.009  1.00  1.00           C  
ATOM    615  O   TYR A  79      -8.406  -1.926   1.532  1.00  1.00           O  
ATOM    616  CB  TYR A  79      -6.527  -3.902  -0.467  1.00  1.00           C  
ATOM    617  CG  TYR A  79      -5.391  -3.049   0.042  1.00  0.00           C  
ATOM    618  CD1 TYR A  79      -4.609  -2.305  -0.836  1.00  0.00           C  
ATOM    619  CD2 TYR A  79      -5.102  -2.986   1.399  1.00  0.00           C  
ATOM    620  CE1 TYR A  79      -3.559  -1.518  -0.372  1.00 60.00           C  
ATOM    621  CE2 TYR A  79      -4.055  -2.203   1.875  1.00  0.00           C  
ATOM    622  CZ  TYR A  79      -3.289  -1.473   0.982  1.00  0.00           C  
ATOM    623  OH  TYR A  79      -2.252  -0.696   1.447  1.00 60.00           O  
ATOM    624  N   ARG A  80      -8.828  -4.133   1.490  1.00  0.00           N  
ATOM    625  CA  ARG A  80      -9.109  -4.223   2.918  1.00  0.00           C  
ATOM    626  C   ARG A  80      -7.867  -4.633   3.699  1.00  0.00           C  
ATOM    627  O   ARG A  80      -7.191  -5.602   3.344  1.00  0.00           O  
ATOM    628  CB  ARG A  80     -10.242  -5.219   3.178  1.00  0.00           C  
ATOM    629  CG  ARG A  80     -11.570  -4.816   2.559  1.00 33.00           C  
ATOM    630  CD  ARG A  80     -12.547  -5.984   2.510  1.00 12.00           C  
ATOM    631  NE  ARG A  80     -12.141  -6.988   1.528  1.00  0.00           N  
ATOM    632  CZ  ARG A  80     -12.922  -7.969   1.081  1.00 17.00           C  
ATOM    633  NH1 ARG A  80     -14.164  -8.102   1.521  1.00  3.00           N  
ATOM    634  NH2 ARG A  80     -12.445  -8.828   0.187  1.00  8.00           N  
ATOM    635  N   LEU A  81      -7.637  -3.889   4.801  1.00  0.00           N  
ATOM    636  CA  LEU A  81      -6.461  -4.148   5.625  1.00  0.00           C  
ATOM    637  C   LEU A  81      -6.863  -4.555   7.035  1.00  0.00           C  
ATOM    638  O   LEU A  81      -7.691  -3.895   7.664  1.00  0.00           O  
ATOM    639  CB  LEU A  81      -5.559  -2.914   5.672  1.00  0.00           C  
ATOM    640  CG  LEU A  81      -4.184  -3.104   6.312  1.00  0.00           C  
ATOM    641  CD1 LEU A  81      -3.158  -3.504   5.258  1.00 17.00           C  
ATOM    642  CD2 LEU A  81      -3.748  -1.832   7.035  1.00  4.00           C  
ATOM    643  N   LYS A  82      -6.242  -5.629   7.547  1.00  0.00           N  
ATOM    644  CA  LYS A  82      -6.516  -6.090   8.906  1.00  0.00           C  
ATOM    645  C   LYS A  82      -5.816  -5.207   9.938  1.00  0.00           C  
ATOM    646  O   LYS A  82      -4.598  -5.039   9.891  1.00  0.00           O  
ATOM    647  CB  LYS A  82      -6.082  -7.547   9.078  1.00 22.00           C  
ATOM    648  CG  LYS A  82      -6.484  -8.156  10.406  1.00 10.00           C  
ATOM    649  CD  LYS A  82      -6.070  -9.625  10.500  1.00  6.00           C  
ATOM    650  CE  LYS A  82      -6.449 -10.227  11.844  1.00  3.00           C  
ATOM    651  NZ  LYS A  82      -6.082 -11.672  11.922  1.00  1.00           N  
ATOM    652  N   CYS A  83      -6.602  -4.676  10.914  1.00  0.00           N  
ATOM    653  CA  CYS A  83      -6.059  -3.857  11.992  1.00  0.00           C  
ATOM    654  C   CYS A  83      -5.590  -4.727  13.148  1.00  0.00           C  
ATOM    655  O   CYS A  83      -5.863  -5.930  13.180  1.00  9.00           O  
ATOM    656  CB  CYS A  83      -7.102  -2.855  12.484  1.00 11.00           C  
ATOM    657  SG  CYS A  83      -7.633  -1.680  11.219  1.00  7.00           S  
ATOM    658  N   CYS A  84      -4.871  -4.094  14.117  1.00  0.00           N  
ATOM    659  CA  CYS A  84      -4.266  -4.797  15.242  1.00  4.00           C  
ATOM    660  C   CYS A  84      -5.328  -5.492  16.078  1.00  0.00           C  
ATOM    661  O   CYS A  84      -5.078  -6.559  16.656  1.00  3.00           O  
ATOM    662  CB  CYS A  84      -3.467  -3.828  16.109  1.00  3.00           C  
ATOM    663  SG  CYS A  84      -4.492  -2.639  17.000  1.00  3.00           S  
ATOM    664  N   ASP A  85      -6.543  -4.961  16.141  1.00  0.00           N  
ATOM    665  CA  ASP A  85      -7.598  -5.512  16.984  1.00  2.00           C  
ATOM    666  C   ASP A  85      -8.438  -6.535  16.219  1.00  2.00           C  
ATOM    667  O   ASP A  85      -9.461  -7.008  16.719  1.00  2.00           O  
ATOM    668  CB  ASP A  85      -8.500  -4.398  17.516  1.00  2.00           C  
ATOM    669  CG  ASP A  85      -9.273  -3.684  16.422  1.00  5.00           C  
ATOM    670  OD1 ASP A  85      -9.148  -4.066  15.242  1.00  0.00           O  
ATOM    671  OD2 ASP A  85     -10.008  -2.727  16.750  1.00  2.00           O  
ATOM    672  N   GLY A  86      -8.094  -6.789  14.961  1.00  5.00           N  
ATOM    673  CA  GLY A  86      -8.789  -7.812  14.195  1.00  2.00           C  
ATOM    674  C   GLY A  86      -9.812  -7.246  13.227  1.00  2.00           C  
ATOM    675  O   GLY A  86     -10.305  -7.957  12.352  1.00  3.00           O  
ATOM    676  N   SER A  87     -10.156  -5.992  13.414  1.00  3.00           N  
ATOM    677  CA  SER A  87     -11.086  -5.359  12.477  1.00  2.00           C  
ATOM    678  C   SER A  87     -10.406  -5.035  11.156  1.00  0.00           C  
ATOM    679  O   SER A  87      -9.188  -5.176  11.023  1.00  0.00           O  
ATOM    680  CB  SER A  87     -11.664  -4.082  13.086  1.00  2.00           C  
ATOM    681  OG  SER A  87     -10.664  -3.100  13.250  1.00  4.00           O  
ATOM    682  N   LEU A  88     -11.289  -4.633  10.164  1.00  3.00           N  
ATOM    683  CA  LEU A  88     -10.758  -4.258   8.859  1.00  0.00           C  
ATOM    684  C   LEU A  88     -10.953  -2.768   8.602  1.00 14.00           C  
ATOM    685  O   LEU A  88     -11.969  -2.191   9.000  1.00  5.00           O  
ATOM    686  CB  LEU A  88     -11.438  -5.070   7.754  1.00  8.00           C  
ATOM    687  CG  LEU A  88     -11.156  -6.574   7.750  1.00  4.00           C  
ATOM    688  CD1 LEU A  88     -12.047  -7.281   6.738  1.00  3.00           C  
ATOM    689  CD2 LEU A  88      -9.680  -6.840   7.441  1.00 11.00           C  
ATOM    690  N   VAL A  89      -9.930  -2.176   8.000  1.00  0.00           N  
ATOM    691  CA  VAL A  89     -10.031  -0.831   7.441  1.00 10.00           C  
ATOM    692  C   VAL A  89      -9.828  -0.884   5.930  1.00  0.00           C  
ATOM    693  O   VAL A  89      -9.109  -1.752   5.422  1.00  0.00           O  
ATOM    694  CB  VAL A  89      -9.008   0.130   8.086  1.00  6.00           C  
ATOM    695  CG1 VAL A  89      -7.578  -0.288   7.734  1.00  0.00           C  
ATOM    696  CG2 VAL A  89      -9.273   1.567   7.641  1.00  6.00           C  
ATOM    697  N   THR A  90     -10.523  -0.018   5.207  1.00 16.00           N  
ATOM    698  CA  THR A  90     -10.375   0.013   3.756  1.00  0.00           C  
ATOM    699  C   THR A  90      -9.469   1.161   3.328  1.00  0.00           C  
ATOM    700  O   THR A  90      -9.664   2.303   3.752  1.00  0.00           O  
ATOM    701  CB  THR A  90     -11.742   0.150   3.061  1.00  0.00           C  
ATOM    702  OG1 THR A  90     -12.414   1.313   3.561  1.00 15.00           O  
ATOM    703  CG2 THR A  90     -12.617  -1.074   3.316  1.00 25.00           C  
ATOM    704  N   LEU A  91      -8.508   0.774   2.461  1.00  0.00           N  
ATOM    705  CA  LEU A  91      -7.496   1.747   2.064  1.00  0.00           C  
ATOM    706  C   LEU A  91      -7.406   1.849   0.546  1.00  1.00           C  
ATOM    707  O   LEU A  91      -7.609   0.857  -0.160  1.00  1.00           O  
ATOM    708  CB  LEU A  91      -6.133   1.367   2.645  1.00  0.00           C  
ATOM    709  CG  LEU A  91      -6.016   1.374   4.168  1.00  0.00           C  
ATOM    710  CD1 LEU A  91      -4.656   0.841   4.602  1.00  0.00           C  
ATOM    711  CD2 LEU A  91      -6.246   2.779   4.719  1.00  1.00           C  
ATOM    712  N   ARG A  92      -7.203   3.094   0.131  1.00  0.00           N  
ATOM    713  CA  ARG A  92      -6.691   3.375  -1.207  1.00  0.00           C  
ATOM    714  C   ARG A  92      -5.219   3.770  -1.162  1.00  0.00           C  
ATOM    715  O   ARG A  92      -4.859   4.773  -0.542  1.00  2.00           O  
ATOM    716  CB  ARG A  92      -7.512   4.484  -1.872  1.00  0.00           C  
ATOM    717  CG  ARG A  92      -7.047   4.836  -3.275  1.00  5.00           C  
ATOM    718  CD  ARG A  92      -7.805   6.031  -3.836  1.00 24.00           C  
ATOM    719  NE  ARG A  92      -9.234   5.758  -3.961  1.00  8.00           N  
ATOM    720  CZ  ARG A  92     -10.195   6.496  -3.426  1.00  3.00           C  
ATOM    721  NH1 ARG A  92      -9.906   7.582  -2.715  1.00  6.00           N  
ATOM    722  NH2 ARG A  92     -11.461   6.152  -3.604  1.00  3.00           N  
ATOM    723  N   SER A  93      -4.422   2.990  -1.899  1.00  0.00           N  
ATOM    724  CA  SER A  93      -2.984   3.242  -1.880  1.00  0.00           C  
ATOM    725  C   SER A  93      -2.492   3.740  -3.234  1.00 23.00           C  
ATOM    726  O   SER A  93      -2.756   3.117  -4.266  1.00 20.00           O  
ATOM    727  CB  SER A  93      -2.225   1.977  -1.485  1.00 60.00           C  
ATOM    728  OG  SER A  93      -2.502   1.621  -0.142  1.00  0.00           O  
ATOM    729  N   ARG A  94      -1.807   4.816  -3.143  1.00  0.00           N  
ATOM    730  CA  ARG A  94      -1.110   5.359  -4.305  1.00  0.00           C  
ATOM    731  C   ARG A  94       0.398   5.172  -4.176  1.00  0.00           C  
ATOM    732  O   ARG A  94       1.021   5.727  -3.268  1.00  0.00           O  
ATOM    733  CB  ARG A  94      -1.441   6.844  -4.484  1.00 37.00           C  
ATOM    734  CG  ARG A  94      -2.908   7.117  -4.773  1.00 12.00           C  
ATOM    735  CD  ARG A  94      -3.211   8.609  -4.805  1.00 11.00           C  
ATOM    736  NE  ARG A  94      -4.602   8.867  -5.152  1.00  3.00           N  
ATOM    737  CZ  ARG A  94      -5.422   9.664  -4.465  1.00 10.00           C  
ATOM    738  NH1 ARG A  94      -4.996  10.289  -3.373  1.00  9.00           N  
ATOM    739  NH2 ARG A  94      -6.672   9.828  -4.871  1.00  2.00           N  
ATOM    740  N   GLY A  95       0.944   4.449  -5.168  1.00 24.00           N  
ATOM    741  CA  GLY A  95       2.359   4.117  -5.109  1.00 31.00           C  
ATOM    742  C   GLY A  95       3.199   4.910  -6.090  1.00  0.00           C  
ATOM    743  O   GLY A  95       2.744   5.234  -7.188  1.00 60.00           O  
ATOM    744  N   TYR A  96       4.457   5.188  -5.645  1.00  0.00           N  
ATOM    745  CA  TYR A  96       5.422   5.918  -6.457  1.00  0.00           C  
ATOM    746  C   TYR A  96       6.805   5.281  -6.367  1.00  0.00           C  
ATOM    747  O   TYR A  96       7.324   5.062  -5.270  1.00 17.00           O  
ATOM    748  CB  TYR A  96       5.496   7.383  -6.023  1.00  5.00           C  
ATOM    749  CG  TYR A  96       4.156   8.078  -5.996  1.00  3.00           C  
ATOM    750  CD1 TYR A  96       3.703   8.805  -7.098  1.00  4.00           C  
ATOM    751  CD2 TYR A  96       3.338   8.008  -4.875  1.00  7.00           C  
ATOM    752  CE1 TYR A  96       2.469   9.445  -7.078  1.00  3.00           C  
ATOM    753  CE2 TYR A  96       2.102   8.648  -4.844  1.00  4.00           C  
ATOM    754  CZ  TYR A  96       1.677   9.359  -5.949  1.00 16.00           C  
ATOM    755  OH  TYR A  96       0.454   9.992  -5.926  1.00  4.00           O  
ATOM    756  N   LEU A  97       7.410   5.043  -7.578  1.00  9.00           N  
ATOM    757  CA  LEU A  97       8.734   4.426  -7.605  1.00  0.00           C  
ATOM    758  C   LEU A  97       9.805   5.426  -7.180  1.00  0.00           C  
ATOM    759  O   LEU A  97       9.711   6.613  -7.496  1.00  4.00           O  
ATOM    760  CB  LEU A  97       9.047   3.889  -9.000  1.00  8.00           C  
ATOM    761  CG  LEU A  97       8.148   2.762  -9.516  1.00  0.00           C  
ATOM    762  CD1 LEU A  97       8.633   2.270 -10.875  1.00  9.00           C  
ATOM    763  CD2 LEU A  97       8.102   1.615  -8.508  1.00  0.00           C  
ATOM    764  N   GLU A  98      10.656   4.953  -6.414  1.00  0.00           N  
ATOM    765  CA  GLU A  98      11.875   5.695  -6.117  1.00  4.00           C  
ATOM    766  C   GLU A  98      13.078   5.102  -6.852  1.00 12.00           C  
ATOM    767  O   GLU A  98      13.398   3.924  -6.676  1.00  0.00           O  
ATOM    768  CB  GLU A  98      12.141   5.711  -4.609  1.00  7.00           C  
ATOM    769  CG  GLU A  98      11.148   6.551  -3.818  1.00  4.00           C  
ATOM    770  CD  GLU A  98      11.500   6.672  -2.346  1.00  4.00           C  
ATOM    771  OE1 GLU A  98      11.406   7.789  -1.788  1.00  2.00           O  
ATOM    772  OE2 GLU A  98      11.875   5.641  -1.742  1.00  6.00           O  
ATOM    773  N   VAL A  99      13.734   5.941  -7.680  1.00  5.00           N  
ATOM    774  CA  VAL A  99      14.805   5.473  -8.555  1.00  0.00           C  
ATOM    775  C   VAL A  99      16.125   6.105  -8.133  1.00 12.00           C  
ATOM    776  O   VAL A  99      16.172   7.266  -7.715  1.00  5.00           O  
ATOM    777  CB  VAL A  99      14.508   5.793 -10.039  1.00  3.00           C  
ATOM    778  CG1 VAL A  99      15.641   5.293 -10.938  1.00  3.00           C  
ATOM    779  CG2 VAL A  99      13.172   5.180 -10.461  1.00  4.00           C  
ATOM    780  N   ASP A 100      17.141   5.285  -8.109  1.00  0.00           N  
ATOM    781  CA  ASP A 100      18.500   5.785  -7.918  1.00  6.00           C  
ATOM    782  C   ASP A 100      18.906   6.723  -9.055  1.00  0.00           C  
ATOM    783  O   ASP A 100      18.984   6.301 -10.211  1.00  6.00           O  
ATOM    784  CB  ASP A 100      19.500   4.625  -7.816  1.00  9.00           C  
ATOM    785  CG  ASP A 100      20.906   5.074  -7.457  1.00  4.00           C  
ATOM    786  OD1 ASP A 100      21.438   5.992  -8.117  1.00  6.00           O  
ATOM    787  OD2 ASP A 100      21.484   4.508  -6.508  1.00  3.00           O  
ATOM    788  N   LYS A 101      19.266   7.980  -8.703  1.00  6.00           N  
ATOM    789  CA  LYS A 101      19.531   9.000  -9.719  1.00  4.00           C  
ATOM    790  C   LYS A 101      20.812   8.703 -10.477  1.00  3.00           C  
ATOM    791  O   LYS A 101      20.953   9.062 -11.648  1.00  2.00           O  
ATOM    792  CB  LYS A 101      19.594  10.383  -9.086  1.00  3.00           C  
ATOM    793  CG  LYS A 101      18.266  10.875  -8.531  1.00  3.00           C  
ATOM    794  CD  LYS A 101      18.375  12.305  -8.000  1.00  2.00           C  
ATOM    795  CE  LYS A 101      17.047  12.797  -7.449  1.00  2.00           C  
ATOM    796  NZ  LYS A 101      17.141  14.195  -6.938  1.00  1.00           N  
ATOM    797  N   GLN A 102      21.688   7.934  -9.875  1.00  0.00           N  
ATOM    798  CA  GLN A 102      22.984   7.645 -10.492  1.00  2.00           C  
ATOM    799  C   GLN A 102      22.891   6.434 -11.422  1.00  3.00           C  
ATOM    800  O   GLN A 102      23.359   6.477 -12.555  1.00  2.00           O  
ATOM    801  CB  GLN A 102      24.047   7.406  -9.422  1.00  2.00           C  
ATOM    802  CG  GLN A 102      24.375   8.641  -8.602  1.00  3.00           C  
ATOM    803  CD  GLN A 102      25.500   8.406  -7.605  1.00  2.00           C  
ATOM    804  OE1 GLN A 102      26.094   7.328  -7.578  1.00  2.00           O  
ATOM    805  NE2 GLN A 102      25.781   9.406  -6.777  1.00  1.00           N  
ATOM    806  N   THR A 103      22.188   5.375 -10.984  1.00  0.00           N  
ATOM    807  CA  THR A 103      22.156   4.121 -11.719  1.00  2.00           C  
ATOM    808  C   THR A 103      20.891   4.020 -12.562  1.00  2.00           C  
ATOM    809  O   THR A 103      20.828   3.248 -13.523  1.00  2.00           O  
ATOM    810  CB  THR A 103      22.250   2.910 -10.773  1.00  3.00           C  
ATOM    811  OG1 THR A 103      21.078   2.871  -9.945  1.00  8.00           O  
ATOM    812  CG2 THR A 103      23.484   3.000  -9.883  1.00  2.00           C  
ATOM    813  N   GLY A 104      19.859   4.754 -12.219  1.00  3.00           N  
ATOM    814  CA  GLY A 104      18.578   4.645 -12.898  1.00  2.00           C  
ATOM    815  C   GLY A 104      17.781   3.434 -12.469  1.00  3.00           C  
ATOM    816  O   GLY A 104      16.719   3.156 -13.023  1.00  2.00           O  
ATOM    817  N   GLN A 105      18.250   2.752 -11.469  1.00  0.00           N  
ATOM    818  CA  GLN A 105      17.578   1.543 -11.000  1.00  3.00           C  
ATOM    819  C   GLN A 105      16.562   1.865  -9.914  1.00  0.00           C  
ATOM    820  O   GLN A 105      16.812   2.721  -9.062  1.00  0.00           O  
ATOM    821  CB  GLN A 105      18.594   0.529 -10.484  1.00  7.00           C  
ATOM    822  CG  GLN A 105      19.453  -0.097 -11.578  1.00  2.00           C  
ATOM    823  CD  GLN A 105      20.297  -1.250 -11.078  1.00  3.00           C  
ATOM    824  OE1 GLN A 105      20.141  -1.708  -9.938  1.00  2.00           O  
ATOM    825  NE2 GLN A 105      21.219  -1.728 -11.914  1.00  1.00           N  
ATOM    826  N   VAL A 106      15.461   1.081  -9.984  1.00  5.00           N  
ATOM    827  CA  VAL A 106      14.453   1.256  -8.945  1.00  0.00           C  
ATOM    828  C   VAL A 106      14.977   0.719  -7.613  1.00  0.00           C  
ATOM    829  O   VAL A 106      15.352  -0.453  -7.516  1.00  5.00           O  
ATOM    830  CB  VAL A 106      13.133   0.551  -9.320  1.00  6.00           C  
ATOM    831  CG1 VAL A 106      12.109   0.692  -8.188  1.00 14.00           C  
ATOM    832  CG2 VAL A 106      12.570   1.118 -10.625  1.00  5.00           C  
ATOM    833  N   GLU A 107      14.945   1.513  -6.547  1.00  0.00           N  
ATOM    834  CA  GLU A 107      15.469   1.147  -5.234  1.00  4.00           C  
ATOM    835  C   GLU A 107      14.344   0.761  -4.277  1.00  7.00           C  
ATOM    836  O   GLU A 107      14.484  -0.179  -3.494  1.00  5.00           O  
ATOM    837  CB  GLU A 107      16.297   2.299  -4.645  1.00  6.00           C  
ATOM    838  CG  GLU A 107      17.656   2.463  -5.277  1.00  4.00           C  
ATOM    839  CD  GLU A 107      18.500   3.555  -4.625  1.00  2.00           C  
ATOM    840  OE1 GLU A 107      19.703   3.664  -4.938  1.00  2.00           O  
ATOM    841  OE2 GLU A 107      17.938   4.305  -3.795  1.00  4.00           O  
ATOM    842  N   SER A 108      13.266   1.432  -4.348  1.00  0.00           N  
ATOM    843  CA  SER A 108      12.109   1.288  -3.469  1.00  0.00           C  
ATOM    844  C   SER A 108      10.891   2.006  -4.035  1.00  0.00           C  
ATOM    845  O   SER A 108      10.938   2.557  -5.137  1.00  0.00           O  
ATOM    846  CB  SER A 108      12.422   1.831  -2.074  1.00  8.00           C  
ATOM    847  OG  SER A 108      12.625   3.232  -2.113  1.00  9.00           O  
ATOM    848  N   PHE A 109       9.828   1.850  -3.307  1.00  0.00           N  
ATOM    849  CA  PHE A 109       8.656   2.627  -3.682  1.00  0.00           C  
ATOM    850  C   PHE A 109       7.902   3.102  -2.443  1.00  0.00           C  
ATOM    851  O   PHE A 109       7.992   2.484  -1.381  1.00  0.00           O  
ATOM    852  CB  PHE A 109       7.723   1.799  -4.574  1.00  0.00           C  
ATOM    853  CG  PHE A 109       7.168   0.573  -3.902  1.00  0.00           C  
ATOM    854  CD1 PHE A 109       7.906  -0.604  -3.854  1.00  0.00           C  
ATOM    855  CD2 PHE A 109       5.910   0.597  -3.318  1.00  0.00           C  
ATOM    856  CE1 PHE A 109       7.395  -1.741  -3.232  1.00  0.00           C  
ATOM    857  CE2 PHE A 109       5.391  -0.535  -2.695  1.00 60.00           C  
ATOM    858  CZ  PHE A 109       6.133  -1.703  -2.654  1.00 39.00           C  
ATOM    859  N   VAL A 110       7.191   4.266  -2.604  1.00  0.00           N  
ATOM    860  CA  VAL A 110       6.457   4.898  -1.515  1.00  0.00           C  
ATOM    861  C   VAL A 110       4.953   4.824  -1.789  1.00  0.00           C  
ATOM    862  O   VAL A 110       4.520   4.930  -2.938  1.00  0.00           O  
ATOM    863  CB  VAL A 110       6.887   6.371  -1.323  1.00  7.00           C  
ATOM    864  CG1 VAL A 110       5.988   7.070  -0.302  1.00  6.00           C  
ATOM    865  CG2 VAL A 110       8.352   6.445  -0.891  1.00  6.00           C  
ATOM    866  N   CYS A 111       4.305   4.598  -0.729  1.00  0.00           N  
ATOM    867  CA  CYS A 111       2.852   4.559  -0.865  1.00  0.00           C  
ATOM    868  C   CYS A 111       2.189   5.559   0.076  1.00  0.00           C  
ATOM    869  O   CYS A 111       2.582   5.680   1.238  1.00  0.00           O  
ATOM    870  CB  CYS A 111       2.322   3.154  -0.583  1.00 60.00           C  
ATOM    871  SG  CYS A 111       2.793   1.936  -1.830  1.00 60.00           S  
ATOM    872  N   ILE A 112       1.219   6.234  -0.441  1.00  0.00           N  
ATOM    873  CA  ILE A 112       0.287   7.027   0.354  1.00  0.00           C  
ATOM    874  C   ILE A 112      -1.017   6.258   0.542  1.00  0.00           C  
ATOM    875  O   ILE A 112      -1.739   6.004  -0.424  1.00  4.00           O  
ATOM    876  CB  ILE A 112       0.009   8.398  -0.302  1.00  0.00           C  
ATOM    877  CG1 ILE A 112       1.323   9.148  -0.553  1.00  9.00           C  
ATOM    878  CD1 ILE A 112       1.167  10.414  -1.387  1.00  4.00           C  
ATOM    879  CG2 ILE A 112      -0.937   9.234   0.568  1.00 19.00           C  
ATOM    880  N   ASN A 113      -1.296   5.977   1.773  1.00  0.00           N  
ATOM    881  CA  ASN A 113      -2.438   5.137   2.117  1.00  0.00           C  
ATOM    882  C   ASN A 113      -3.562   5.949   2.750  1.00  0.00           C  
ATOM    883  O   ASN A 113      -3.439   6.406   3.889  1.00  1.00           O  
ATOM    884  CB  ASN A 113      -2.008   4.004   3.055  1.00  0.00           C  
ATOM    885  CG  ASN A 113      -0.791   3.256   2.547  1.00 23.00           C  
ATOM    886  OD1 ASN A 113      -0.877   2.486   1.586  1.00 60.00           O  
ATOM    887  ND2 ASN A 113       0.351   3.475   3.188  1.00 19.00           N  
ATOM    888  N   THR A 114      -4.609   6.016   2.023  1.00  0.00           N  
ATOM    889  CA  THR A 114      -5.730   6.852   2.434  1.00  0.00           C  
ATOM    890  C   THR A 114      -6.930   5.996   2.830  1.00  0.00           C  
ATOM    891  O   THR A 114      -7.301   5.066   2.109  1.00  0.00           O  
ATOM    892  CB  THR A 114      -6.141   7.824   1.312  1.00 51.00           C  
ATOM    893  OG1 THR A 114      -5.000   8.594   0.916  1.00 12.00           O  
ATOM    894  CG2 THR A 114      -7.242   8.766   1.778  1.00 10.00           C  
ATOM    895  N   VAL A 115      -7.488   6.312   3.996  1.00  0.00           N  
ATOM    896  CA  VAL A 115      -8.695   5.617   4.434  1.00  0.00           C  
ATOM    897  C   VAL A 115      -9.867   6.004   3.535  1.00  6.00           C  
ATOM    898  O   VAL A 115     -10.086   7.188   3.260  1.00  7.00           O  
ATOM    899  CB  VAL A 115      -9.023   5.934   5.910  1.00  7.00           C  
ATOM    900  CG1 VAL A 115     -10.352   5.289   6.312  1.00  4.00           C  
ATOM    901  CG2 VAL A 115      -7.898   5.457   6.824  1.00  9.00           C  
ATOM    902  N   VAL A 116     -10.523   4.984   3.064  1.00  0.00           N  
ATOM    903  CA  VAL A 116     -11.695   5.191   2.223  1.00  5.00           C  
ATOM    904  C   VAL A 116     -12.898   4.480   2.832  1.00  5.00           C  
ATOM    905  O   VAL A 116     -12.750   3.465   3.514  1.00 10.00           O  
ATOM    906  CB  VAL A 116     -11.453   4.691   0.780  1.00  0.00           C  
ATOM    907  CG1 VAL A 116     -12.297   5.492  -0.214  1.00  7.00           C  
ATOM    908  CG2 VAL A 116      -9.969   4.781   0.425  1.00  6.00           C  
ATOM    909  N   GLY A 117     -14.039   5.070   2.668  1.00  3.00           N  
ATOM    910  CA  GLY A 117     -15.258   4.434   3.135  1.00  3.00           C  
ATOM    911  C   GLY A 117     -15.477   3.057   2.537  1.00  0.00           C  
ATOM    912  O   GLY A 117     -14.992   2.764   1.444  1.00  0.00           O  
ATOM    913  N   ILE A 118     -16.250   2.230   3.139  1.00  4.00           N  
ATOM    914  CA  ILE A 118     -16.469   0.832   2.781  1.00  0.00           C  
ATOM    915  C   ILE A 118     -17.125   0.744   1.410  1.00  0.00           C  
ATOM    916  O   ILE A 118     -16.703  -0.035   0.555  1.00  0.00           O  
ATOM    917  CB  ILE A 118     -17.328   0.103   3.840  1.00  3.00           C  
ATOM    918  CG1 ILE A 118     -16.578   0.031   5.176  1.00  7.00           C  
ATOM    919  CD1 ILE A 118     -17.422  -0.479   6.332  1.00  2.00           C  
ATOM    920  CG2 ILE A 118     -17.703  -1.296   3.352  1.00  4.00           C  
ATOM    921  N   THR A 119     -18.188   1.607   1.184  1.00  5.00           N  
ATOM    922  CA  THR A 119     -18.922   1.562  -0.078  1.00  4.00           C  
ATOM    923  C   THR A 119     -18.016   1.969  -1.240  1.00  0.00           C  
ATOM    924  O   THR A 119     -17.984   1.290  -2.270  1.00  8.00           O  
ATOM    925  CB  THR A 119     -20.156   2.475  -0.039  1.00  3.00           C  
ATOM    926  OG1 THR A 119     -21.000   2.086   1.055  1.00  2.00           O  
ATOM    927  CG2 THR A 119     -20.953   2.379  -1.336  1.00  2.00           C  
ATOM    928  N   GLU A 120     -17.312   3.014  -1.000  1.00  5.00           N  
ATOM    929  CA  GLU A 120     -16.391   3.492  -2.016  1.00  5.00           C  
ATOM    930  C   GLU A 120     -15.289   2.467  -2.285  1.00  0.00           C  
ATOM    931  O   GLU A 120     -14.961   2.195  -3.441  1.00  0.00           O  
ATOM    932  CB  GLU A 120     -15.766   4.824  -1.590  1.00  3.00           C  
ATOM    933  CG  GLU A 120     -14.844   5.438  -2.635  1.00  4.00           C  
ATOM    934  CD  GLU A 120     -14.344   6.820  -2.258  1.00  2.00           C  
ATOM    935  OE1 GLU A 120     -13.625   7.449  -3.068  1.00  2.00           O  
ATOM    936  OE2 GLU A 120     -14.672   7.281  -1.142  1.00  2.00           O  
ATOM    937  N   ALA A 121     -14.711   1.905  -1.303  1.00  0.00           N  
ATOM    938  CA  ALA A 121     -13.664   0.896  -1.435  1.00  0.00           C  
ATOM    939  C   ALA A 121     -14.172  -0.334  -2.176  1.00  0.00           C  
ATOM    940  O   ALA A 121     -13.477  -0.890  -3.027  1.00  0.00           O  
ATOM    941  CB  ALA A 121     -13.125   0.501  -0.060  1.00  1.00           C  
ATOM    942  N   ASP A 122     -15.391  -0.716  -1.882  1.00  0.00           N  
ATOM    943  CA  ASP A 122     -15.992  -1.873  -2.543  1.00 14.00           C  
ATOM    944  C   ASP A 122     -16.078  -1.656  -4.051  1.00  6.00           C  
ATOM    945  O   ASP A 122     -15.750  -2.549  -4.832  1.00  9.00           O  
ATOM    946  CB  ASP A 122     -17.375  -2.164  -1.966  1.00  4.00           C  
ATOM    947  CG  ASP A 122     -17.328  -2.873  -0.624  1.00  3.00           C  
ATOM    948  OD1 ASP A 122     -16.234  -3.301  -0.203  1.00 17.00           O  
ATOM    949  OD2 ASP A 122     -18.391  -3.008   0.017  1.00  2.00           O  
ATOM    950  N   GLU A 123     -16.516  -0.503  -4.391  1.00  0.00           N  
ATOM    951  CA  GLU A 123     -16.609  -0.168  -5.809  1.00  8.00           C  
ATOM    952  C   GLU A 123     -15.242  -0.147  -6.469  1.00  0.00           C  
ATOM    953  O   GLU A 123     -15.062  -0.682  -7.566  1.00 12.00           O  
ATOM    954  CB  GLU A 123     -17.312   1.184  -5.996  1.00  6.00           C  
ATOM    955  CG  GLU A 123     -18.797   1.157  -5.688  1.00  4.00           C  
ATOM    956  CD  GLU A 123     -19.453   2.523  -5.789  1.00  2.00           C  
ATOM    957  OE1 GLU A 123     -20.688   2.621  -5.586  1.00  1.00           O  
ATOM    958  OE2 GLU A 123     -18.734   3.506  -6.074  1.00  3.00           O  
ATOM    959  N   GLU A 124     -14.281   0.382  -5.773  1.00  0.00           N  
ATOM    960  CA  GLU A 124     -12.922   0.464  -6.305  1.00 11.00           C  
ATOM    961  C   GLU A 124     -12.312  -0.924  -6.480  1.00  0.00           C  
ATOM    962  O   GLU A 124     -11.664  -1.200  -7.488  1.00 29.00           O  
ATOM    963  CB  GLU A 124     -12.039   1.314  -5.391  1.00 25.00           C  
ATOM    964  CG  GLU A 124     -12.375   2.799  -5.418  1.00  6.00           C  
ATOM    965  CD  GLU A 124     -11.523   3.623  -4.465  1.00 12.00           C  
ATOM    966  OE1 GLU A 124     -11.688   4.863  -4.418  1.00  4.00           O  
ATOM    967  OE2 GLU A 124     -10.680   3.025  -3.760  1.00  0.00           O  
ATOM    968  N   ILE A 125     -12.555  -1.755  -5.500  1.00  0.00           N  
ATOM    969  CA  ILE A 125     -12.008  -3.105  -5.531  1.00  0.00           C  
ATOM    970  C   ILE A 125     -12.656  -3.904  -6.660  1.00  0.00           C  
ATOM    971  O   ILE A 125     -11.977  -4.625  -7.391  1.00  0.00           O  
ATOM    972  CB  ILE A 125     -12.203  -3.828  -4.180  1.00 21.00           C  
ATOM    973  CG1 ILE A 125     -11.305  -3.203  -3.105  1.00  1.00           C  
ATOM    974  CD1 ILE A 125     -11.648  -3.633  -1.686  1.00 37.00           C  
ATOM    975  CG2 ILE A 125     -11.930  -5.328  -4.324  1.00 11.00           C  
ATOM    976  N   LYS A 126     -13.938  -3.719  -6.852  1.00 13.00           N  
ATOM    977  CA  LYS A 126     -14.641  -4.371  -7.953  1.00  8.00           C  
ATOM    978  C   LYS A 126     -14.094  -3.916  -9.305  1.00  0.00           C  
ATOM    979  O   LYS A 126     -13.820  -4.742 -10.180  1.00 13.00           O  
ATOM    980  CB  LYS A 126     -16.141  -4.082  -7.871  1.00  6.00           C  
ATOM    981  CG  LYS A 126     -16.969  -4.852  -8.891  1.00  6.00           C  
ATOM    982  CD  LYS A 126     -18.453  -4.551  -8.734  1.00  4.00           C  
ATOM    983  CE  LYS A 126     -19.281  -5.262  -9.797  1.00  2.00           C  
ATOM    984  NZ  LYS A 126     -20.750  -4.973  -9.648  1.00  1.00           N  
ATOM    985  N   ASN A 127     -13.953  -2.668  -9.477  1.00  0.00           N  
ATOM    986  CA  ASN A 127     -13.438  -2.115 -10.719  1.00 17.00           C  
ATOM    987  C   ASN A 127     -12.000  -2.559 -10.977  1.00 17.00           C  
ATOM    988  O   ASN A 127     -11.633  -2.852 -12.117  1.00  0.00           O  
ATOM    989  CB  ASN A 127     -13.531  -0.588 -10.711  1.00  8.00           C  
ATOM    990  CG  ASN A 127     -14.953  -0.086 -10.859  1.00  6.00           C  
ATOM    991  OD1 ASN A 127     -15.820  -0.785 -11.391  1.00  5.00           O  
ATOM    992  ND2 ASN A 127     -15.203   1.129 -10.383  1.00  3.00           N  
ATOM    993  N   GLN A 128     -11.250  -2.555  -9.953  1.00 20.00           N  
ATOM    994  CA  GLN A 128      -9.867  -3.016 -10.031  1.00 20.00           C  
ATOM    995  C   GLN A 128      -9.797  -4.453 -10.539  1.00  0.00           C  
ATOM    996  O   GLN A 128      -8.984  -4.773 -11.406  1.00  0.00           O  
ATOM    997  CB  GLN A 128      -9.188  -2.904  -8.664  1.00 32.00           C  
ATOM    998  CG  GLN A 128      -7.801  -3.537  -8.617  1.00 27.00           C  
ATOM    999  CD  GLN A 128      -7.172  -3.457  -7.238  1.00 56.00           C  
ATOM   1000  OE1 GLN A 128      -6.910  -2.365  -6.723  1.00 43.00           O  
ATOM   1001  NE2 GLN A 128      -6.918  -4.613  -6.633  1.00  1.00           N  
ATOM   1002  N   LYS A 129     -10.562  -5.309 -10.016  1.00  0.00           N  
ATOM   1003  CA  LYS A 129     -10.602  -6.711 -10.438  1.00  0.00           C  
ATOM   1004  C   LYS A 129     -10.992  -6.836 -11.906  1.00 20.00           C  
ATOM   1005  O   LYS A 129     -10.398  -7.617 -12.648  1.00  0.00           O  
ATOM   1006  CB  LYS A 129     -11.578  -7.500  -9.562  1.00 16.00           C  
ATOM   1007  CG  LYS A 129     -11.109  -7.699  -8.133  1.00  1.00           C  
ATOM   1008  CD  LYS A 129     -12.109  -8.516  -7.324  1.00  7.00           C  
ATOM   1009  CE  LYS A 129     -11.641  -8.719  -5.887  1.00 24.00           C  
ATOM   1010  NZ  LYS A 129     -12.602  -9.555  -5.102  1.00  6.00           N  
ATOM   1011  N   ARG A 130     -11.930  -6.039 -12.258  1.00 15.00           N  
ATOM   1012  CA  ARG A 130     -12.391  -6.039 -13.641  1.00 11.00           C  
ATOM   1013  C   ARG A 130     -11.273  -5.613 -14.586  1.00  0.00           C  
ATOM   1014  O   ARG A 130     -11.102  -6.207 -15.656  1.00  6.00           O  
ATOM   1015  CB  ARG A 130     -13.602  -5.113 -13.805  1.00 10.00           C  
ATOM   1016  CG  ARG A 130     -14.227  -5.152 -15.188  1.00  4.00           C  
ATOM   1017  CD  ARG A 130     -15.430  -4.227 -15.289  1.00  3.00           C  
ATOM   1018  NE  ARG A 130     -15.031  -2.822 -15.266  1.00  5.00           N  
ATOM   1019  CZ  ARG A 130     -15.188  -1.970 -16.266  1.00  4.00           C  
ATOM   1020  NH1 ARG A 130     -15.750  -2.365 -17.406  1.00  1.00           N  
ATOM   1021  NH2 ARG A 130     -14.789  -0.713 -16.141  1.00  2.00           N  
ATOM   1022  N   LYS A 131     -10.453  -4.691 -14.156  1.00  0.00           N  
ATOM   1023  CA  LYS A 131      -9.391  -4.129 -14.984  1.00  5.00           C  
ATOM   1024  C   LYS A 131      -8.172  -5.047 -15.023  1.00  9.00           C  
ATOM   1025  O   LYS A 131      -7.539  -5.207 -16.062  1.00  4.00           O  
ATOM   1026  CB  LYS A 131      -8.992  -2.742 -14.484  1.00  7.00           C  
ATOM   1027  CG  LYS A 131     -10.016  -1.656 -14.773  1.00  4.00           C  
ATOM   1028  CD  LYS A 131      -9.562  -0.300 -14.258  1.00  5.00           C  
ATOM   1029  CE  LYS A 131     -10.633   0.765 -14.445  1.00  2.00           C  
ATOM   1030  NZ  LYS A 131     -10.250   2.061 -13.812  1.00  2.00           N  
ATOM   1031  N   LEU A 132      -7.883  -5.664 -13.930  1.00  0.00           N  
ATOM   1032  CA  LEU A 132      -6.621  -6.383 -13.789  1.00  0.00           C  
ATOM   1033  C   LEU A 132      -6.773  -7.840 -14.211  1.00  0.00           C  
ATOM   1034  O   LEU A 132      -5.793  -8.484 -14.602  1.00  0.00           O  
ATOM   1035  CB  LEU A 132      -6.125  -6.309 -12.344  1.00  0.00           C  
ATOM   1036  CG  LEU A 132      -5.684  -4.930 -11.844  1.00 22.00           C  
ATOM   1037  CD1 LEU A 132      -5.195  -5.020 -10.398  1.00 34.00           C  
ATOM   1038  CD2 LEU A 132      -4.594  -4.359 -12.742  1.00 11.00           C  
ATOM   1039  N   LEU A 133      -7.984  -8.289 -14.219  1.00  0.00           N  
ATOM   1040  CA  LEU A 133      -8.250  -9.688 -14.523  1.00  0.00           C  
ATOM   1041  C   LEU A 133      -7.766 -10.039 -15.930  1.00  0.00           C  
ATOM   1042  O   LEU A 133      -7.070 -11.039 -16.125  1.00  0.00           O  
ATOM   1043  CB  LEU A 133      -9.742  -9.992 -14.398  1.00 28.00           C  
ATOM   1044  CG  LEU A 133     -10.148 -11.461 -14.539  1.00 11.00           C  
ATOM   1045  CD1 LEU A 133      -9.484 -12.305 -13.453  1.00 55.00           C  
ATOM   1046  CD2 LEU A 133     -11.664 -11.609 -14.484  1.00 12.00           C  
ATOM   1047  N   PRO A 134      -8.062  -9.289 -16.906  1.00  0.00           N  
ATOM   1048  CA  PRO A 134      -7.590  -9.641 -18.250  1.00  6.00           C  
ATOM   1049  C   PRO A 134      -6.066  -9.625 -18.359  1.00  4.00           C  
ATOM   1050  O   PRO A 134      -5.496 -10.359 -19.172  1.00  4.00           O  
ATOM   1051  CB  PRO A 134      -8.211  -8.562 -19.141  1.00  2.00           C  
ATOM   1052  CG  PRO A 134      -9.391  -8.062 -18.375  1.00  3.00           C  
ATOM   1053  CD  PRO A 134      -9.078  -8.156 -16.906  1.00  7.00           C  
ATOM   1054  N   ILE A 135      -5.418  -8.781 -17.578  1.00  0.00           N  
ATOM   1055  CA  ILE A 135      -3.967  -8.648 -17.625  1.00  5.00           C  
ATOM   1056  C   ILE A 135      -3.318  -9.922 -17.094  1.00  0.00           C  
ATOM   1057  O   ILE A 135      -2.338 -10.414 -17.656  1.00 14.00           O  
ATOM   1058  CB  ILE A 135      -3.484  -7.426 -16.812  1.00  0.00           C  
ATOM   1059  CG1 ILE A 135      -4.016  -6.129 -17.422  1.00  3.00           C  
ATOM   1060  CD1 ILE A 135      -3.756  -4.887 -16.578  1.00  3.00           C  
ATOM   1061  CG2 ILE A 135      -1.956  -7.402 -16.719  1.00  6.00           C  
ATOM   1062  N   ILE A 136      -3.951 -10.500 -16.125  1.00  0.00           N  
ATOM   1063  CA  ILE A 136      -3.371 -11.688 -15.508  1.00  0.00           C  
ATOM   1064  C   ILE A 136      -3.748 -12.922 -16.312  1.00  0.00           C  
ATOM   1065  O   ILE A 136      -3.059 -13.945 -16.250  1.00 27.00           O  
ATOM   1066  CB  ILE A 136      -3.832 -11.844 -14.039  1.00 60.00           C  
ATOM   1067  CG1 ILE A 136      -3.400 -10.625 -13.211  1.00  0.00           C  
ATOM   1068  CD1 ILE A 136      -4.090 -10.523 -11.859  1.00  4.00           C  
ATOM   1069  CG2 ILE A 136      -3.285 -13.141 -13.438  1.00 33.00           C  
ATOM   1070  N   SER A 137      -4.828 -12.875 -17.062  1.00  0.00           N  
ATOM   1071  CA  SER A 137      -5.309 -14.023 -17.828  1.00 11.00           C  
ATOM   1072  C   SER A 137      -4.707 -14.039 -19.234  1.00  8.00           C  
ATOM   1073  O   SER A 137      -4.789 -15.047 -19.938  1.00  4.00           O  
ATOM   1074  CB  SER A 137      -6.836 -14.008 -17.922  1.00 10.00           C  
ATOM   1075  OG  SER A 137      -7.293 -12.820 -18.547  1.00  4.00           O  
ATOM   1076  N   SER A 138      -4.082 -12.930 -19.656  1.00  0.00           N  
ATOM   1077  CA  SER A 138      -3.547 -12.891 -21.000  1.00  3.00           C  
ATOM   1078  C   SER A 138      -2.266 -13.711 -21.125  1.00  0.00           C  
ATOM   1079  O   SER A 138      -1.528 -13.859 -20.141  1.00 21.00           O  
ATOM   1080  CB  SER A 138      -3.279 -11.445 -21.438  1.00  3.00           C  
ATOM   1081  OG  SER A 138      -2.189 -10.906 -20.719  1.00  6.00           O  
ATOM   1082  N   GLN A 139      -2.176 -14.648 -22.109  1.00  4.00           N  
ATOM   1083  CA  GLN A 139      -1.082 -15.539 -22.484  1.00  6.00           C  
ATOM   1084  C   GLN A 139       0.227 -14.766 -22.625  1.00  0.00           C  
ATOM   1085  O   GLN A 139       1.308 -15.320 -22.406  1.00  4.00           O  
ATOM   1086  CB  GLN A 139      -1.409 -16.266 -23.781  1.00  3.00           C  
ATOM   1087  CG  GLN A 139      -2.426 -17.391 -23.609  1.00  3.00           C  
ATOM   1088  CD  GLN A 139      -2.768 -18.078 -24.922  1.00  2.00           C  
ATOM   1089  OE1 GLN A 139      -2.379 -17.609 -26.000  1.00  1.00           O  
ATOM   1090  NE2 GLN A 139      -3.502 -19.188 -24.844  1.00  1.00           N  
ATOM   1091  N   ASP A 140       0.170 -13.453 -22.641  1.00  6.00           N  
ATOM   1092  CA  ASP A 140       1.355 -12.625 -22.875  1.00  3.00           C  
ATOM   1093  C   ASP A 140       1.855 -12.023 -21.562  1.00  6.00           C  
ATOM   1094  O   ASP A 140       2.729 -11.156 -21.562  1.00  2.00           O  
ATOM   1095  CB  ASP A 140       1.059 -11.516 -23.875  1.00  2.00           C  
ATOM   1096  CG  ASP A 140       0.950 -12.031 -25.312  1.00  2.00           C  
ATOM   1097  OD1 ASP A 140       1.522 -13.094 -25.609  1.00  2.00           O  
ATOM   1098  OD2 ASP A 140       0.290 -11.352 -26.125  1.00  1.00           O  
ATOM   1099  N   CYS A 141       1.305 -12.484 -20.422  1.00  0.00           N  
ATOM   1100  CA  CYS A 141       1.737 -11.906 -19.156  1.00  7.00           C  
ATOM   1101  C   CYS A 141       3.061 -12.508 -18.703  1.00  5.00           C  
ATOM   1102  O   CYS A 141       3.438 -13.594 -19.141  1.00  6.00           O  
ATOM   1103  CB  CYS A 141       0.674 -12.117 -18.078  1.00 52.00           C  
ATOM   1104  SG  CYS A 141       0.571 -10.766 -16.875  1.00 10.00           S  
ATOM   1105  N   ASP A 142       4.020 -11.594 -18.219  1.00  4.00           N  
ATOM   1106  CA  ASP A 142       5.301 -11.906 -17.578  1.00  3.00           C  
ATOM   1107  C   ASP A 142       5.246 -13.250 -16.859  1.00  0.00           C  
ATOM   1108  O   ASP A 142       4.223 -13.617 -16.281  1.00  0.00           O  
ATOM   1109  CB  ASP A 142       5.688 -10.805 -16.594  1.00  6.00           C  
ATOM   1110  CG  ASP A 142       7.129 -10.906 -16.125  1.00  2.00           C  
ATOM   1111  OD1 ASP A 142       7.688 -12.023 -16.125  1.00  2.00           O  
ATOM   1112  OD2 ASP A 142       7.707  -9.867 -15.758  1.00  4.00           O  
ATOM   1113  N   GLU A 143       6.066 -14.234 -17.203  1.00  4.00           N  
ATOM   1114  CA  GLU A 143       6.230 -15.516 -16.531  1.00  7.00           C  
ATOM   1115  C   GLU A 143       6.062 -15.375 -15.023  1.00  4.00           C  
ATOM   1116  O   GLU A 143       5.508 -16.266 -14.367  1.00  5.00           O  
ATOM   1117  CB  GLU A 143       7.598 -16.125 -16.859  1.00  3.00           C  
ATOM   1118  CG  GLU A 143       7.691 -16.734 -18.250  1.00  3.00           C  
ATOM   1119  CD  GLU A 143       8.781 -17.781 -18.375  1.00  2.00           C  
ATOM   1120  OE1 GLU A 143       8.797 -18.516 -19.391  1.00  1.00           O  
ATOM   1121  OE2 GLU A 143       9.633 -17.859 -17.453  1.00  1.00           O  
ATOM   1122  N   HIS A 144       6.438 -14.156 -14.469  1.00  4.00           N  
ATOM   1123  CA  HIS A 144       6.324 -13.898 -13.039  1.00  4.00           C  
ATOM   1124  C   HIS A 144       4.867 -13.719 -12.625  1.00  0.00           C  
ATOM   1125  O   HIS A 144       4.445 -14.242 -11.594  1.00  0.00           O  
ATOM   1126  CB  HIS A 144       7.133 -12.656 -12.656  1.00 12.00           C  
ATOM   1127  CG  HIS A 144       7.527 -12.625 -11.211  1.00  4.00           C  
ATOM   1128  ND1 HIS A 144       6.863 -11.859 -10.273  1.00 23.00           N  
ATOM   1129  CD2 HIS A 144       8.516 -13.266 -10.547  1.00  2.00           C  
ATOM   1130  CE1 HIS A 144       7.430 -12.039  -9.094  1.00  5.00           C  
ATOM   1131  NE2 HIS A 144       8.438 -12.883  -9.234  1.00  2.00           N  
ATOM   1132  N   LEU A 145       4.023 -13.117 -13.484  1.00  0.00           N  
ATOM   1133  CA  LEU A 145       2.600 -12.914 -13.234  1.00  0.00           C  
ATOM   1134  C   LEU A 145       1.831 -14.219 -13.383  1.00  8.00           C  
ATOM   1135  O   LEU A 145       0.871 -14.469 -12.656  1.00  1.00           O  
ATOM   1136  CB  LEU A 145       2.029 -11.859 -14.188  1.00  0.00           C  
ATOM   1137  CG  LEU A 145       2.443 -10.414 -13.922  1.00 49.00           C  
ATOM   1138  CD1 LEU A 145       1.966  -9.508 -15.055  1.00 17.00           C  
ATOM   1139  CD2 LEU A 145       1.890  -9.938 -12.578  1.00 17.00           C  
ATOM   1140  N   LYS A 146       2.412 -15.102 -14.289  1.00  0.00           N  
ATOM   1141  CA  LYS A 146       1.827 -16.422 -14.461  1.00 59.00           C  
ATOM   1142  C   LYS A 146       2.045 -17.297 -13.227  1.00  6.00           C  
ATOM   1143  O   LYS A 146       1.160 -18.062 -12.836  1.00  6.00           O  
ATOM   1144  CB  LYS A 146       2.418 -17.109 -15.695  1.00  5.00           C  
ATOM   1145  CG  LYS A 146       1.860 -16.609 -17.016  1.00 20.00           C  
ATOM   1146  CD  LYS A 146       2.449 -17.359 -18.203  1.00  3.00           C  
ATOM   1147  CE  LYS A 146       1.957 -16.797 -19.531  1.00  5.00           C  
ATOM   1148  NZ  LYS A 146       2.557 -17.516 -20.688  1.00  3.00           N  
ATOM   1149  N   SER A 147       3.252 -17.188 -12.656  1.00  7.00           N  
ATOM   1150  CA  SER A 147       3.564 -17.969 -11.461  1.00  4.00           C  
ATOM   1151  C   SER A 147       2.699 -17.531 -10.281  1.00  6.00           C  
ATOM   1152  O   SER A 147       2.338 -18.359  -9.438  1.00  4.00           O  
ATOM   1153  CB  SER A 147       5.043 -17.812 -11.094  1.00  3.00           C  
ATOM   1154  OG  SER A 147       5.305 -16.531 -10.555  1.00  4.00           O  
ATOM   1155  N   ILE A 148       2.301 -16.281 -10.250  1.00  0.00           N  
ATOM   1156  CA  ILE A 148       1.434 -15.773  -9.195  1.00  7.00           C  
ATOM   1157  C   ILE A 148       0.013 -16.297  -9.391  1.00  0.00           C  
ATOM   1158  O   ILE A 148      -0.667 -16.641  -8.430  1.00 60.00           O  
ATOM   1159  CB  ILE A 148       1.435 -14.227  -9.164  1.00  1.00           C  
ATOM   1160  CG1 ILE A 148       2.820 -13.703  -8.773  1.00  6.00           C  
ATOM   1161  CD1 ILE A 148       2.975 -12.195  -8.914  1.00  8.00           C  
ATOM   1162  CG2 ILE A 148       0.360 -13.703  -8.203  1.00 17.00           C  
ATOM   1163  N   SER A 149      -0.389 -16.406 -10.672  1.00  0.00           N  
ATOM   1164  CA  SER A 149      -1.684 -17.016 -10.961  1.00  0.00           C  
ATOM   1165  C   SER A 149      -1.750 -18.453 -10.453  1.00  7.00           C  
ATOM   1166  O   SER A 149      -2.803 -18.906 -10.008  1.00  8.00           O  
ATOM   1167  CB  SER A 149      -1.962 -16.984 -12.469  1.00 11.00           C  
ATOM   1168  OG  SER A 149      -1.303 -18.047 -13.125  1.00  6.00           O  
ATOM   1169  N   ASN A 150      -0.634 -19.156 -10.445  1.00  0.00           N  
ATOM   1170  CA  ASN A 150      -0.631 -20.531  -9.977  1.00  5.00           C  
ATOM   1171  C   ASN A 150      -0.700 -20.609  -8.453  1.00  3.00           C  
ATOM   1172  O   ASN A 150      -0.983 -21.672  -7.895  1.00  3.00           O  
ATOM   1173  CB  ASN A 150       0.607 -21.266 -10.492  1.00  2.00           C  
ATOM   1174  CG  ASN A 150       0.555 -21.531 -11.984  1.00  1.00           C  
ATOM   1175  OD1 ASN A 150      -0.525 -21.641 -12.570  1.00  2.00           O  
ATOM   1176  ND2 ASN A 150       1.722 -21.641 -12.609  1.00  2.00           N  
ATOM   1177  N   THR A 151      -0.465 -19.516  -7.711  1.00  0.00           N  
ATOM   1178  CA  THR A 151      -0.530 -19.500  -6.254  1.00  3.00           C  
ATOM   1179  C   THR A 151      -1.918 -19.078  -5.777  1.00 20.00           C  
ATOM   1180  O   THR A 151      -2.156 -18.938  -4.574  1.00  5.00           O  
ATOM   1181  CB  THR A 151       0.529 -18.547  -5.656  1.00 13.00           C  
ATOM   1182  OG1 THR A 151       1.787 -18.781  -6.301  1.00  3.00           O  
ATOM   1183  CG2 THR A 151       0.689 -18.781  -4.156  1.00  2.00           C  
ATOM   1184  N   PHE A 152      -2.867 -18.844  -6.762  1.00  0.00           N  
ATOM   1185  CA  PHE A 152      -4.254 -18.531  -6.441  1.00 58.00           C  
ATOM   1186  C   PHE A 152      -4.848 -19.578  -5.512  1.00  0.00           C  
ATOM   1187  O   PHE A 152      -4.590 -20.766  -5.668  1.00  6.00           O  
ATOM   1188  CB  PHE A 152      -5.090 -18.422  -7.723  1.00  0.00           C  
ATOM   1189  CG  PHE A 152      -4.820 -17.188  -8.531  1.00 17.00           C  
ATOM   1190  CD1 PHE A 152      -5.180 -15.930  -8.039  1.00 49.00           C  
ATOM   1191  CD2 PHE A 152      -4.207 -17.266  -9.773  1.00  0.00           C  
ATOM   1192  CE1 PHE A 152      -4.930 -14.781  -8.789  1.00 17.00           C  
ATOM   1193  CE2 PHE A 152      -3.957 -16.125 -10.523  1.00 48.00           C  
ATOM   1194  CZ  PHE A 152      -4.320 -14.875 -10.023  1.00 43.00           C  
ATOM   1195  N   PRO A 153      -5.258 -19.250  -4.223  1.00  0.00           N  
ATOM   1196  CA  PRO A 153      -6.137 -20.188  -3.523  1.00  3.00           C  
ATOM   1197  C   PRO A 153      -7.191 -20.797  -4.441  1.00  0.00           C  
ATOM   1198  O   PRO A 153      -7.707 -20.125  -5.336  1.00  0.00           O  
ATOM   1199  CB  PRO A 153      -6.797 -19.312  -2.449  1.00  4.00           C  
ATOM   1200  CG  PRO A 153      -6.129 -17.984  -2.572  1.00 10.00           C  
ATOM   1201  CD  PRO A 153      -5.297 -17.984  -3.824  1.00 35.00           C  
ATOM   1202  N   GLN A 154      -6.996 -22.094  -4.715  1.00  4.00           N  
ATOM   1203  CA  GLN A 154      -7.898 -22.859  -5.555  1.00  0.00           C  
ATOM   1204  C   GLN A 154      -9.336 -22.375  -5.426  1.00 10.00           C  
ATOM   1205  O   GLN A 154     -10.086 -22.375  -6.402  1.00 19.00           O  
ATOM   1206  CB  GLN A 154      -7.820 -24.344  -5.191  1.00  6.00           C  
ATOM   1207  CG  GLN A 154      -6.555 -25.031  -5.680  1.00  3.00           C  
ATOM   1208  CD  GLN A 154      -6.727 -26.531  -5.852  1.00  2.00           C  
ATOM   1209  OE1 GLN A 154      -7.625 -27.141  -5.262  1.00  2.00           O  
ATOM   1210  NE2 GLN A 154      -5.867 -27.141  -6.660  1.00  2.00           N  
ATOM   1211  N   GLU A 155      -9.641 -21.750  -4.270  1.00  0.00           N  
ATOM   1212  CA  GLU A 155     -10.992 -21.266  -4.039  1.00  8.00           C  
ATOM   1213  C   GLU A 155     -11.273 -20.000  -4.852  1.00 10.00           C  
ATOM   1214  O   GLU A 155     -12.383 -19.797  -5.340  1.00  6.00           O  
ATOM   1215  CB  GLU A 155     -11.219 -20.984  -2.549  1.00  6.00           C  
ATOM   1216  CG  GLU A 155     -10.977 -22.188  -1.656  1.00  4.00           C  
ATOM   1217  CD  GLU A 155     -11.953 -22.281  -0.495  1.00  2.00           C  
ATOM   1218  OE1 GLU A 155     -11.898 -23.281   0.271  1.00  1.00           O  
ATOM   1219  OE2 GLU A 155     -12.789 -21.359  -0.352  1.00  2.00           O  
ATOM   1220  N   LEU A 156     -10.211 -19.156  -5.113  1.00 16.00           N  
ATOM   1221  CA  LEU A 156     -10.312 -17.969  -5.965  1.00 12.00           C  
ATOM   1222  C   LEU A 156     -10.297 -18.359  -7.441  1.00  6.00           C  
ATOM   1223  O   LEU A 156     -11.000 -17.766  -8.258  1.00  0.00           O  
ATOM   1224  CB  LEU A 156      -9.180 -17.000  -5.672  1.00  0.00           C  
ATOM   1225  CG  LEU A 156      -9.523 -15.508  -5.754  1.00 15.00           C  
ATOM   1226  CD1 LEU A 156      -9.523 -14.883  -4.359  1.00 22.00           C  
ATOM   1227  CD2 LEU A 156      -8.547 -14.781  -6.668  1.00 49.00           C  
ATOM   1228  N   LEU A 157      -9.617 -19.469  -7.730  1.00  0.00           N  
ATOM   1229  CA  LEU A 157      -9.641 -20.000  -9.094  1.00 60.00           C  
ATOM   1230  C   LEU A 157     -11.016 -20.562  -9.422  1.00 17.00           C  
ATOM   1231  O   LEU A 157     -11.492 -20.438 -10.555  1.00 55.00           O  
ATOM   1232  CB  LEU A 157      -8.570 -21.078  -9.273  1.00 14.00           C  
ATOM   1233  CG  LEU A 157      -7.129 -20.578  -9.383  1.00  0.00           C  
ATOM   1234  CD1 LEU A 157      -6.156 -21.750  -9.297  1.00  5.00           C  
ATOM   1235  CD2 LEU A 157      -6.926 -19.797 -10.680  1.00 21.00           C  
ATOM   1236  N   LYS A 158     -11.727 -21.188  -8.344  1.00 19.00           N  
ATOM   1237  CA  LYS A 158     -13.039 -21.781  -8.523  1.00  6.00           C  
ATOM   1238  C   LYS A 158     -14.102 -20.703  -8.758  1.00  4.00           C  
ATOM   1239  O   LYS A 158     -15.023 -20.891  -9.547  1.00  3.00           O  
ATOM   1240  CB  LYS A 158     -13.414 -22.641  -7.320  1.00  4.00           C  
ATOM   1241  CG  LYS A 158     -12.734 -24.000  -7.289  1.00  6.00           C  
ATOM   1242  CD  LYS A 158     -13.227 -24.844  -6.125  1.00  3.00           C  
ATOM   1243  CE  LYS A 158     -12.469 -26.172  -6.035  1.00  2.00           C  
ATOM   1244  NZ  LYS A 158     -12.961 -27.016  -4.902  1.00  2.00           N  
ATOM   1245  N   ASP A 159     -13.898 -19.547  -8.086  1.00  0.00           N  
ATOM   1246  CA  ASP A 159     -14.852 -18.469  -8.305  1.00  3.00           C  
ATOM   1247  C   ASP A 159     -14.523 -17.688  -9.570  1.00  7.00           C  
ATOM   1248  O   ASP A 159     -15.422 -17.188 -10.250  1.00  5.00           O  
ATOM   1249  CB  ASP A 159     -14.875 -17.531  -7.098  1.00  5.00           C  
ATOM   1250  CG  ASP A 159     -15.516 -18.156  -5.867  1.00  2.00           C  
ATOM   1251  OD1 ASP A 159     -16.328 -19.078  -6.012  1.00  2.00           O  
ATOM   1252  OD2 ASP A 159     -15.203 -17.703  -4.746  1.00  3.00           O  
ATOM   1253  N   VAL A 160     -13.312 -17.797 -10.023  1.00  0.00           N  
ATOM   1254  CA  VAL A 160     -12.891 -17.000 -11.172  1.00 17.00           C  
ATOM   1255  C   VAL A 160     -12.938 -17.844 -12.438  1.00  0.00           C  
ATOM   1256  O   VAL A 160     -13.258 -17.328 -13.516  1.00  0.00           O  
ATOM   1257  CB  VAL A 160     -11.477 -16.406 -10.961  1.00 43.00           C  
ATOM   1258  CG1 VAL A 160     -11.016 -15.672 -12.211  1.00 60.00           C  
ATOM   1259  CG2 VAL A 160     -11.453 -15.492  -9.742  1.00 26.00           C  
ATOM   1260  N   MET A 161     -12.883 -19.188 -12.305  1.00  0.00           N  
ATOM   1261  CA  MET A 161     -12.789 -20.078 -13.461  1.00  0.00           C  
ATOM   1262  C   MET A 161     -14.125 -20.172 -14.188  1.00  6.00           C  
ATOM   1263  O   MET A 161     -14.180 -20.172 -15.414  1.00  0.00           O  
ATOM   1264  CB  MET A 161     -12.320 -21.469 -13.039  1.00  6.00           C  
ATOM   1265  CG  MET A 161     -10.852 -21.734 -13.305  1.00  9.00           C  
ATOM   1266  SD  MET A 161     -10.352 -23.453 -12.906  1.00  4.00           S  
ATOM   1267  CE  MET A 161      -9.945 -24.062 -14.562  1.00  2.00           C  
ATOM   1268  N   PRO A 162     -15.305 -20.078 -13.453  1.00  0.00           N  
ATOM   1269  CA  PRO A 162     -16.531 -20.078 -14.258  1.00  4.00           C  
ATOM   1270  C   PRO A 162     -16.781 -18.734 -14.938  1.00  4.00           C  
ATOM   1271  O   PRO A 162     -17.531 -18.656 -15.914  1.00  4.00           O  
ATOM   1272  CB  PRO A 162     -17.625 -20.391 -13.234  1.00  2.00           C  
ATOM   1273  CG  PRO A 162     -16.891 -20.734 -11.984  1.00  2.00           C  
ATOM   1274  CD  PRO A 162     -15.453 -20.344 -12.148  1.00  5.00           C  
ATOM   1275  N   MET A 163     -16.125 -17.719 -14.617  1.00  7.00           N  
ATOM   1276  CA  MET A 163     -16.234 -16.438 -15.312  1.00  4.00           C  
ATOM   1277  C   MET A 163     -15.234 -16.359 -16.469  1.00 12.00           C  
ATOM   1278  O   MET A 163     -15.438 -15.625 -17.422  1.00  4.00           O  
ATOM   1279  CB  MET A 163     -16.016 -15.273 -14.352  1.00 22.00           C  
ATOM   1280  CG  MET A 163     -17.266 -14.484 -14.039  1.00  3.00           C  
ATOM   1281  SD  MET A 163     -16.938 -12.992 -13.023  1.00  5.00           S  
ATOM   1282  CE  MET A 163     -17.406 -11.688 -14.203  1.00  3.00           C  
ATOM   1283  N   LEU A 164     -14.250 -17.281 -16.547  1.00  0.00           N  
ATOM   1284  CA  LEU A 164     -13.203 -17.391 -17.562  1.00  4.00           C  
ATOM   1285  C   LEU A 164     -13.562 -18.453 -18.594  1.00  5.00           C  
ATOM   1286  O   LEU A 164     -12.961 -18.516 -19.672  1.00  3.00           O  
ATOM   1287  CB  LEU A 164     -11.859 -17.719 -16.922  1.00  5.00           C  
ATOM   1288  CG  LEU A 164     -11.234 -16.625 -16.047  1.00 45.00           C  
ATOM   1289  CD1 LEU A 164     -10.078 -17.203 -15.234  1.00 13.00           C  
ATOM   1290  CD2 LEU A 164     -10.766 -15.461 -16.906  1.00  5.00           C  
ATOM   1291  N   THR A 165     -14.688 -19.250 -18.312  1.00  0.00           N  
ATOM   1292  CA  THR A 165     -15.055 -20.203 -19.344  1.00  3.00           C  
ATOM   1293  C   THR A 165     -16.344 -19.781 -20.031  1.00  0.00           C  
ATOM   1294  O   THR A 165     -17.328 -19.438 -19.359  1.00  7.00           O  
ATOM   1295  CB  THR A 165     -15.227 -21.625 -18.766  1.00  3.00           C  
ATOM   1296  OG1 THR A 165     -16.031 -21.547 -17.578  1.00  4.00           O  
ATOM   1297  CG2 THR A 165     -13.875 -22.234 -18.406  1.00  3.00           C  
ATOM   1298  N   PRO A 166     -16.281 -18.859 -21.062  1.00  5.00           N  
ATOM   1299  CA  PRO A 166     -17.578 -18.641 -21.719  1.00  4.00           C  
ATOM   1300  C   PRO A 166     -18.312 -19.938 -22.031  1.00  3.00           C  
ATOM   1301  O   PRO A 166     -17.688 -20.938 -22.375  1.00  4.00           O  
ATOM   1302  CB  PRO A 166     -17.203 -17.906 -23.016  1.00  2.00           C  
ATOM   1303  CG  PRO A 166     -15.711 -17.969 -23.078  1.00  2.00           C  
ATOM   1304  CD  PRO A 166     -15.227 -18.750 -21.891  1.00  3.00           C  
ATOM   1305  N   GLU A 167     -19.125 -20.422 -21.016  1.00  6.00           N  
ATOM   1306  CA  GLU A 167     -20.219 -21.297 -21.438  1.00  4.00           C  
ATOM   1307  C   GLU A 167     -19.938 -21.906 -22.812  1.00  0.00           C  
ATOM   1308  O   GLU A 167     -19.547 -21.203 -23.734  1.00  2.00           O  
ATOM   1309  CB  GLU A 167     -21.547 -20.547 -21.438  1.00  2.00           C  
ATOM   1310  CG  GLU A 167     -22.125 -20.312 -20.062  1.00  3.00           C  
ATOM   1311  CD  GLU A 167     -23.375 -19.422 -20.078  1.00  2.00           C  
ATOM   1312  OE1 GLU A 167     -23.953 -19.188 -19.000  1.00  1.00           O  
ATOM   1313  OE2 GLU A 167     -23.750 -18.969 -21.172  1.00  1.00           O  
ATOM   1314  N   ALA A 168     -19.312 -23.156 -22.859  1.00  3.00           N  
ATOM   1315  CA  ALA A 168     -19.641 -24.250 -23.766  1.00  2.00           C  
ATOM   1316  C   ALA A 168     -20.594 -23.797 -24.859  1.00  1.00           C  
ATOM   1317  O   ALA A 168     -21.547 -23.047 -24.594  1.00  2.00           O  
ATOM   1318  CB  ALA A 168     -20.234 -25.422 -22.984  1.00  1.00           C  
TER 
END 
HETATM    1  C7  UNL A   1       1.061  -1.327  -0.451  1.00  0.00           C  
HETATM    2  C8  UNL A   1       1.952  -2.250  -0.870  1.00  0.00           C  
HETATM    3  C14 UNL A   1      -0.131  -0.892  -1.268  1.00  0.00           C  
HETATM    4  C11 UNL A   1       1.978  -2.961  -2.198  1.00  0.00           C  
HETATM    5  C12 UNL A   1       2.683  -2.122  -3.270  1.00  0.00           C  
HETATM    6  C9  UNL A   1       1.725  -1.608  -4.329  1.00  0.00           C  
HETATM    7  C10 UNL A   1       2.035  -0.504  -5.040  1.00  0.00           C  
HETATM    8  C15 UNL A   1       0.478  -2.429  -4.520  1.00  0.00           C  
HETATM    9  C13 UNL A   1       1.182   0.139  -6.070  1.00  0.00           C  
HETATM   10  O3  UNL A   1       0.895  -0.321  -7.160  1.00  0.00           O  
HETATM   11  O2  UNL A   1       0.766   1.331  -5.567  1.00  0.00           O  
HETATM   12  C16 UNL A   1      -0.037   1.209  -4.393  1.00  0.00           C  
HETATM   13  C6  UNL A   1       1.139  -0.621   0.896  1.00  0.00           C  
HETATM   14  C3  UNL A   1       0.743  -1.417   2.146  1.00  0.00           C  
HETATM   15  C2  UNL A   1       1.081  -0.659   3.394  1.00  0.00           C  
HETATM   16  O1  UNL A   1      -0.056  -0.304   4.195  1.00  0.00           O  
HETATM   17  C1  UNL A   1       0.887  -1.202   4.802  1.00  0.00           C  
HETATM   18  C4  UNL A   1       0.341  -2.574   5.052  1.00  0.00           C  
HETATM   19  C5  UNL A   1       1.670  -0.587   5.919  1.00  0.00           C  
CONECT    1    3    2   13                                            
CONECT    2    4    1                                                 
CONECT    3    1                                                      
CONECT    4    5    2                                                 
CONECT    5    6    4                                                 
CONECT    6    7    8    5                                            
CONECT    7    9    6                                                 
CONECT    8    6                                                      
CONECT    9   10   11    7                                            
CONECT   10    9                                                      
CONECT   11    9   12                                                 
CONECT   12   11                                                      
CONECT   13    1   14                                                 
CONECT   14   13   15                                                 
CONECT   15   14   16   17                                            
CONECT   16   15   17                                                 
CONECT   17   15   16   18   19                                       
CONECT   18   17                                                      
CONECT   19   17                                                      
MASTER        0    0    0    0    0    0    0    0   19    0   19    0
END
