# Supplementary material for: Methoprene-Tolerant (Met) Acts as Methyl Farnesoate Receptor to Regulate Larva Metamorphosis in Mud Crab, Scylla paramamosain
Source: Int J Mol Sci. 2024 Nov 27;25(23):12746. doi: 10.3390/ijms252312746 (PMC11640826; doi:10.3390/ijms252312746)
Supplement: Supplementary file 1 [file ijms-25-12746-s001.zip › Supplementary file S1/Sp-PPF(L335Y) with MF.pdb]

REMARK The PDB FILE IS CREATED BY CY's PROGRAM CurvatureSurface AT Thu Nov 30 00:54:30 2023
ATOM      0  N   PRO A   1       4.719  31.031   2.879  1.00  2.00           N  
ATOM      1  CA  PRO A   1       3.547  30.531   2.148  1.00  3.00           C  
ATOM      2  C   PRO A   1       3.609  29.031   1.875  1.00  8.00           C  
ATOM      3  O   PRO A   1       3.213  28.578   0.798  1.00  4.00           O  
ATOM      4  CB  PRO A   1       3.588  31.328   0.842  1.00  1.00           C  
ATOM      5  CG  PRO A   1       5.035  31.625   0.622  1.00  1.00           C  
ATOM      6  CD  PRO A   1       5.816  31.094   1.782  1.00  2.00           C  
ATOM      7  N   ILE A   2       3.877  28.156   2.953  1.00  4.00           N  
ATOM      8  CA  ILE A   2       3.621  26.734   3.004  1.00 12.00           C  
ATOM      9  C   ILE A   2       2.832  26.391   4.270  1.00  4.00           C  
ATOM     10  O   ILE A   2       2.826  25.234   4.715  1.00  5.00           O  
ATOM     11  CB  ILE A   2       4.934  25.922   2.961  1.00  3.00           C  
ATOM     12  CG1 ILE A   2       5.766  26.312   1.734  1.00  3.00           C  
ATOM     13  CD1 ILE A   2       7.207  25.828   1.780  1.00  1.00           C  
ATOM     14  CG2 ILE A   2       4.641  24.406   2.961  1.00  3.00           C  
ATOM     15  N   THR A   3       1.928  27.203   4.703  1.00  8.00           N  
ATOM     16  CA  THR A   3       1.188  26.812   5.898  1.00  4.00           C  
ATOM     17  C   THR A   3      -0.250  26.453   5.547  1.00  5.00           C  
ATOM     18  O   THR A   3      -0.857  25.609   6.211  1.00  7.00           O  
ATOM     19  CB  THR A   3       1.188  27.953   6.945  1.00  3.00           C  
ATOM     20  OG1 THR A   3       2.359  28.750   6.770  1.00  2.00           O  
ATOM     21  CG2 THR A   3       1.184  27.391   8.359  1.00  2.00           C  
ATOM     22  N   GLU A   4      -0.641  26.609   4.297  1.00 10.00           N  
ATOM     23  CA  GLU A   4      -2.053  26.328   4.047  1.00  9.00           C  
ATOM     24  C   GLU A   4      -2.232  24.984   3.350  1.00  5.00           C  
ATOM     25  O   GLU A   4      -3.309  24.391   3.412  1.00  6.00           O  
ATOM     26  CB  GLU A   4      -2.684  27.453   3.215  1.00  5.00           C  
ATOM     27  CG  GLU A   4      -3.484  28.453   4.035  1.00  3.00           C  
ATOM     28  CD  GLU A   4      -4.371  29.344   3.186  1.00  2.00           C  
ATOM     29  OE1 GLU A   4      -5.070  30.219   3.750  1.00  1.00           O  
ATOM     30  OE2 GLU A   4      -4.371  29.172   1.945  1.00  1.00           O  
ATOM     31  N   LEU A   5      -1.140  24.375   2.908  1.00 14.00           N  
ATOM     32  CA  LEU A   5      -1.241  23.016   2.389  1.00 12.00           C  
ATOM     33  C   LEU A   5      -1.098  21.984   3.512  1.00  8.00           C  
ATOM     34  O   LEU A   5      -1.613  20.875   3.410  1.00 16.00           O  
ATOM     35  CB  LEU A   5      -0.174  22.766   1.318  1.00  6.00           C  
ATOM     36  CG  LEU A   5      -0.418  23.406  -0.044  1.00  5.00           C  
ATOM     37  CD1 LEU A   5       0.842  23.344  -0.899  1.00  2.00           C  
ATOM     38  CD2 LEU A   5      -1.591  22.750  -0.754  1.00  3.00           C  
ATOM     39  N   SER A   6      -0.852  22.438   4.852  1.00  0.00           N  
ATOM     40  CA  SER A   6      -0.589  21.531   5.965  1.00  5.00           C  
ATOM     41  C   SER A   6      -1.850  21.281   6.785  1.00  5.00           C  
ATOM     42  O   SER A   6      -2.039  20.188   7.328  1.00  5.00           O  
ATOM     43  CB  SER A   6       0.514  22.078   6.863  1.00  3.00           C  
ATOM     44  OG  SER A   6      -0.001  23.078   7.730  1.00  3.00           O  
ATOM     45  N   LEU A   7      -2.926  21.969   6.562  1.00  0.00           N  
ATOM     46  CA  LEU A   7      -4.020  21.672   7.480  1.00  0.00           C  
ATOM     47  C   LEU A   7      -5.023  20.719   6.840  1.00  7.00           C  
ATOM     48  O   LEU A   7      -5.570  19.844   7.516  1.00  0.00           O  
ATOM     49  CB  LEU A   7      -4.727  22.969   7.906  1.00  7.00           C  
ATOM     50  CG  LEU A   7      -5.586  22.875   9.164  1.00  4.00           C  
ATOM     51  CD1 LEU A   7      -4.707  22.656  10.391  1.00  2.00           C  
ATOM     52  CD2 LEU A   7      -6.430  24.141   9.320  1.00  2.00           C  
ATOM     53  N   VAL A   8      -5.230  20.812   5.512  1.00  0.00           N  
ATOM     54  CA  VAL A   8      -6.188  19.922   4.871  1.00  6.00           C  
ATOM     55  C   VAL A   8      -5.562  18.531   4.699  1.00  0.00           C  
ATOM     56  O   VAL A   8      -6.238  17.516   4.883  1.00  0.00           O  
ATOM     57  CB  VAL A   8      -6.652  20.469   3.504  1.00  8.00           C  
ATOM     58  CG1 VAL A   8      -7.555  19.453   2.795  1.00  3.00           C  
ATOM     59  CG2 VAL A   8      -7.379  21.797   3.684  1.00  3.00           C  
ATOM     60  N   GLU A   9      -4.211  18.531   4.559  1.00  0.00           N  
ATOM     61  CA  GLU A   9      -3.531  17.234   4.496  1.00  0.00           C  
ATOM     62  C   GLU A   9      -3.439  16.594   5.879  1.00  8.00           C  
ATOM     63  O   GLU A   9      -3.449  15.367   6.000  1.00 16.00           O  
ATOM     64  CB  GLU A   9      -2.133  17.391   3.896  1.00  7.00           C  
ATOM     65  CG  GLU A   9      -2.107  17.359   2.375  1.00  6.00           C  
ATOM     66  CD  GLU A   9      -0.733  17.625   1.789  1.00  4.00           C  
ATOM     67  OE1 GLU A   9      -0.579  17.578   0.547  1.00  2.00           O  
ATOM     68  OE2 GLU A   9       0.199  17.906   2.578  1.00  3.00           O  
ATOM     69  N   SER A  10      -3.533  17.500   6.938  1.00  0.00           N  
ATOM     70  CA  SER A  10      -3.463  16.969   8.297  1.00  5.00           C  
ATOM     71  C   SER A  10      -4.785  16.328   8.711  1.00  0.00           C  
ATOM     72  O   SER A  10      -4.816  15.492   9.609  1.00  4.00           O  
ATOM     73  CB  SER A  10      -3.088  18.078   9.281  1.00  3.00           C  
ATOM     74  OG  SER A  10      -4.223  18.859   9.609  1.00  3.00           O  
ATOM     75  N   THR A  11      -5.848  16.594   7.926  1.00  0.00           N  
ATOM     76  CA  THR A  11      -7.129  16.047   8.352  1.00  3.00           C  
ATOM     77  C   THR A  11      -7.410  14.727   7.637  1.00  6.00           C  
ATOM     78  O   THR A  11      -8.320  13.984   8.023  1.00  3.00           O  
ATOM     79  CB  THR A  11      -8.281  17.031   8.078  1.00  2.00           C  
ATOM     80  OG1 THR A  11      -8.305  17.359   6.680  1.00  3.00           O  
ATOM     81  CG2 THR A  11      -8.102  18.312   8.883  1.00  2.00           C  
ATOM     82  N   LEU A  12      -6.605  14.492   6.547  1.00  0.00           N  
ATOM     83  CA  LEU A  12      -6.902  13.242   5.848  1.00  6.00           C  
ATOM     84  C   LEU A  12      -6.402  12.039   6.641  1.00  0.00           C  
ATOM     85  O   LEU A  12      -5.352  12.109   7.281  1.00 11.00           O  
ATOM     86  CB  LEU A  12      -6.266  13.250   4.453  1.00  0.00           C  
ATOM     87  CG  LEU A  12      -6.844  14.242   3.445  1.00  0.00           C  
ATOM     88  CD1 LEU A  12      -6.141  14.102   2.100  1.00  5.00           C  
ATOM     89  CD2 LEU A  12      -8.352  14.031   3.293  1.00  3.00           C  
ATOM     90  N   ASP A  13      -7.309  11.062   6.922  1.00 11.00           N  
ATOM     91  CA  ASP A  13      -6.918   9.812   7.566  1.00 30.00           C  
ATOM     92  C   ASP A  13      -6.012   8.984   6.656  1.00  0.00           C  
ATOM     93  O   ASP A  13      -6.480   8.078   5.957  1.00  0.00           O  
ATOM     94  CB  ASP A  13      -8.156   9.000   7.953  1.00  9.00           C  
ATOM     95  CG  ASP A  13      -8.906   9.586   9.133  1.00  4.00           C  
ATOM     96  OD1 ASP A  13      -8.289  10.297   9.953  1.00  5.00           O  
ATOM     97  OD2 ASP A  13     -10.125   9.336   9.250  1.00  2.00           O  
ATOM     98  N   GLU A  14      -4.707   9.414   6.465  1.00  0.00           N  
ATOM     99  CA  GLU A  14      -3.736   8.727   5.625  1.00  1.00           C  
ATOM    100  C   GLU A  14      -2.410   8.531   6.355  1.00  0.00           C  
ATOM    101  O   GLU A  14      -2.156   9.188   7.371  1.00 60.00           O  
ATOM    102  CB  GLU A  14      -3.508   9.492   4.320  1.00  0.00           C  
ATOM    103  CG  GLU A  14      -2.828  10.844   4.508  1.00 36.00           C  
ATOM    104  CD  GLU A  14      -2.730  11.648   3.227  1.00 24.00           C  
ATOM    105  OE1 GLU A  14      -1.879  12.562   3.148  1.00 11.00           O  
ATOM    106  OE2 GLU A  14      -3.514  11.367   2.291  1.00 13.00           O  
ATOM    107  N   TYR A  15      -1.641   7.625   5.922  1.00  0.00           N  
ATOM    108  CA  TYR A  15      -0.273   7.418   6.387  1.00 58.00           C  
ATOM    109  C   TYR A  15       0.635   6.996   5.238  1.00  0.00           C  
ATOM    110  O   TYR A  15       0.155   6.602   4.172  1.00  0.00           O  
ATOM    111  CB  TYR A  15      -0.235   6.359   7.496  1.00  0.00           C  
ATOM    112  CG  TYR A  15      -0.628   4.980   7.031  1.00  0.00           C  
ATOM    113  CD1 TYR A  15      -1.966   4.594   6.988  1.00  0.00           C  
ATOM    114  CD2 TYR A  15       0.336   4.059   6.633  1.00  0.00           C  
ATOM    115  CE1 TYR A  15      -2.334   3.320   6.562  1.00  0.00           C  
ATOM    116  CE2 TYR A  15      -0.020   2.785   6.207  1.00  8.00           C  
ATOM    117  CZ  TYR A  15      -1.355   2.426   6.172  1.00  0.00           C  
ATOM    118  OH  TYR A  15      -1.713   1.164   5.750  1.00 11.00           O  
ATOM    119  N   ILE A  16       1.922   7.125   5.461  1.00  0.00           N  
ATOM    120  CA  ILE A  16       2.896   6.879   4.402  1.00  0.00           C  
ATOM    121  C   ILE A  16       3.734   5.652   4.750  1.00  0.00           C  
ATOM    122  O   ILE A  16       4.117   5.461   5.906  1.00  0.00           O  
ATOM    123  CB  ILE A  16       3.809   8.102   4.176  1.00  8.00           C  
ATOM    124  CG1 ILE A  16       2.982   9.305   3.688  1.00 41.00           C  
ATOM    125  CD1 ILE A  16       3.740  10.625   3.697  1.00  4.00           C  
ATOM    126  CG2 ILE A  16       4.926   7.770   3.188  1.00 10.00           C  
ATOM    127  N   THR A  17       3.980   4.852   3.701  1.00  0.00           N  
ATOM    128  CA  THR A  17       4.887   3.717   3.846  1.00  0.00           C  
ATOM    129  C   THR A  17       5.914   3.697   2.717  1.00 54.00           C  
ATOM    130  O   THR A  17       5.633   4.160   1.608  1.00  0.00           O  
ATOM    131  CB  THR A  17       4.113   2.387   3.863  1.00  0.00           C  
ATOM    132  OG1 THR A  17       3.336   2.275   2.664  1.00 53.00           O  
ATOM    133  CG2 THR A  17       3.182   2.307   5.066  1.00 14.00           C  
ATOM    134  N   ARG A  18       7.078   3.262   3.104  1.00  0.00           N  
ATOM    135  CA  ARG A  18       8.117   2.941   2.127  1.00  0.00           C  
ATOM    136  C   ARG A  18       8.391   1.442   2.096  1.00  0.00           C  
ATOM    137  O   ARG A  18       8.508   0.806   3.145  1.00  0.00           O  
ATOM    138  CB  ARG A  18       9.398   3.707   2.439  1.00 23.00           C  
ATOM    139  CG  ARG A  18      10.469   3.574   1.367  1.00  0.00           C  
ATOM    140  CD  ARG A  18      11.672   4.461   1.657  1.00  7.00           C  
ATOM    141  NE  ARG A  18      12.438   3.980   2.809  1.00  7.00           N  
ATOM    142  CZ  ARG A  18      13.383   4.672   3.432  1.00  4.00           C  
ATOM    143  NH1 ARG A  18      13.711   5.895   3.027  1.00  2.00           N  
ATOM    144  NH2 ARG A  18      14.008   4.141   4.469  1.00  2.00           N  
ATOM    145  N   HIS A  19       8.562   0.950   0.873  1.00  0.00           N  
ATOM    146  CA  HIS A  19       8.695  -0.494   0.715  1.00  0.00           C  
ATOM    147  C   HIS A  19       9.922  -0.848  -0.117  1.00  0.00           C  
ATOM    148  O   HIS A  19      10.328  -0.076  -0.988  1.00  0.00           O  
ATOM    149  CB  HIS A  19       7.438  -1.080   0.070  1.00  0.00           C  
ATOM    150  CG  HIS A  19       6.168  -0.700   0.769  1.00  0.00           C  
ATOM    151  ND1 HIS A  19       5.594  -1.486   1.742  1.00 35.00           N  
ATOM    152  CD2 HIS A  19       5.371   0.386   0.636  1.00  0.00           C  
ATOM    153  CE1 HIS A  19       4.492  -0.898   2.178  1.00 60.00           C  
ATOM    154  NE2 HIS A  19       4.336   0.240   1.523  1.00 60.00           N  
ATOM    155  N   GLY A  20      10.445  -1.957   0.228  1.00  0.00           N  
ATOM    156  CA  GLY A  20      11.367  -2.578  -0.705  1.00  6.00           C  
ATOM    157  C   GLY A  20      10.695  -3.121  -1.948  1.00  0.00           C  
ATOM    158  O   GLY A  20       9.469  -3.021  -2.090  1.00  0.00           O  
ATOM    159  N   LEU A  21      11.438  -3.795  -2.854  1.00  6.00           N  
ATOM    160  CA  LEU A  21      10.922  -4.242  -4.145  1.00  0.00           C  
ATOM    161  C   LEU A  21       9.977  -5.426  -3.975  1.00  6.00           C  
ATOM    162  O   LEU A  21       9.133  -5.680  -4.836  1.00  9.00           O  
ATOM    163  CB  LEU A  21      12.078  -4.621  -5.074  1.00  5.00           C  
ATOM    164  CG  LEU A  21      13.102  -3.521  -5.367  1.00  5.00           C  
ATOM    165  CD1 LEU A  21      14.148  -4.023  -6.359  1.00  3.00           C  
ATOM    166  CD2 LEU A  21      12.406  -2.271  -5.902  1.00 10.00           C  
ATOM    167  N   THR A  22      10.109  -6.113  -2.820  1.00  7.00           N  
ATOM    168  CA  THR A  22       9.281  -7.289  -2.588  1.00 10.00           C  
ATOM    169  C   THR A  22       8.039  -6.926  -1.777  1.00  0.00           C  
ATOM    170  O   THR A  22       7.203  -7.785  -1.489  1.00  8.00           O  
ATOM    171  CB  THR A  22      10.062  -8.391  -1.855  1.00  3.00           C  
ATOM    172  OG1 THR A  22      10.453  -7.918  -0.561  1.00  3.00           O  
ATOM    173  CG2 THR A  22      11.312  -8.789  -2.635  1.00  2.00           C  
ATOM    174  N   GLY A  23       8.023  -5.676  -1.353  1.00  0.00           N  
ATOM    175  CA  GLY A  23       6.840  -5.215  -0.645  1.00 13.00           C  
ATOM    176  C   GLY A  23       7.027  -5.164   0.860  1.00  0.00           C  
ATOM    177  O   GLY A  23       6.070  -4.918   1.602  1.00  0.00           O  
ATOM    178  N   ASN A  24       8.219  -5.512   1.353  1.00 12.00           N  
ATOM    179  CA  ASN A  24       8.492  -5.367   2.779  1.00  0.00           C  
ATOM    180  C   ASN A  24       8.516  -3.902   3.197  1.00  0.00           C  
ATOM    181  O   ASN A  24       8.992  -3.047   2.447  1.00  0.00           O  
ATOM    182  CB  ASN A  24       9.805  -6.055   3.148  1.00  4.00           C  
ATOM    183  CG  ASN A  24      10.984  -5.516   2.361  1.00  3.00           C  
ATOM    184  OD1 ASN A  24      11.047  -5.664   1.138  1.00  5.00           O  
ATOM    185  ND2 ASN A  24      11.922  -4.887   3.057  1.00  3.00           N  
ATOM    186  N   ILE A  25       8.070  -3.676   4.414  1.00  0.00           N  
ATOM    187  CA  ILE A  25       7.949  -2.309   4.902  1.00  0.00           C  
ATOM    188  C   ILE A  25       9.289  -1.832   5.453  1.00  0.00           C  
ATOM    189  O   ILE A  25       9.797  -2.385   6.430  1.00  9.00           O  
ATOM    190  CB  ILE A  25       6.855  -2.193   5.992  1.00  0.00           C  
ATOM    191  CG1 ILE A  25       5.504  -2.662   5.441  1.00  0.00           C  
ATOM    192  CD1 ILE A  25       4.438  -2.873   6.508  1.00  7.00           C  
ATOM    193  CG2 ILE A  25       6.766  -0.758   6.516  1.00  0.00           C  
ATOM    194  N   LEU A  26       9.859  -0.842   4.785  1.00  0.00           N  
ATOM    195  CA  LEU A  26      11.141  -0.284   5.207  1.00  5.00           C  
ATOM    196  C   LEU A  26      10.938   0.865   6.188  1.00  0.00           C  
ATOM    197  O   LEU A  26      11.773   1.102   7.059  1.00  4.00           O  
ATOM    198  CB  LEU A  26      11.945   0.200   3.996  1.00  4.00           C  
ATOM    199  CG  LEU A  26      12.234  -0.841   2.914  1.00  0.00           C  
ATOM    200  CD1 LEU A  26      13.000  -0.207   1.762  1.00  4.00           C  
ATOM    201  CD2 LEU A  26      13.008  -2.018   3.498  1.00  3.00           C  
ATOM    202  N   TYR A  27       9.852   1.517   5.980  1.00  0.00           N  
ATOM    203  CA  TYR A  27       9.516   2.674   6.805  1.00  0.00           C  
ATOM    204  C   TYR A  27       8.016   2.945   6.773  1.00  0.00           C  
ATOM    205  O   TYR A  27       7.355   2.705   5.762  1.00  0.00           O  
ATOM    206  CB  TYR A  27      10.281   3.912   6.328  1.00  5.00           C  
ATOM    207  CG  TYR A  27       9.812   5.199   6.961  1.00  5.00           C  
ATOM    208  CD1 TYR A  27       8.859   6.000   6.328  1.00 11.00           C  
ATOM    209  CD2 TYR A  27      10.312   5.613   8.188  1.00  3.00           C  
ATOM    210  CE1 TYR A  27       8.422   7.188   6.906  1.00  5.00           C  
ATOM    211  CE2 TYR A  27       9.883   6.801   8.773  1.00  2.00           C  
ATOM    212  CZ  TYR A  27       8.938   7.578   8.133  1.00  2.00           C  
ATOM    213  OH  TYR A  27       8.508   8.750   8.703  1.00  2.00           O  
ATOM    214  N   THR A  28       7.492   3.479   7.832  1.00  0.00           N  
ATOM    215  CA  THR A  28       6.148   4.043   7.902  1.00  0.00           C  
ATOM    216  C   THR A  28       6.086   5.176   8.922  1.00  0.00           C  
ATOM    217  O   THR A  28       6.805   5.152   9.930  1.00  8.00           O  
ATOM    218  CB  THR A  28       5.109   2.967   8.266  1.00  3.00           C  
ATOM    219  OG1 THR A  28       3.795   3.537   8.203  1.00  0.00           O  
ATOM    220  CG2 THR A  28       5.348   2.422   9.672  1.00  0.00           C  
ATOM    221  N   ASP A  29       5.328   6.180   8.633  1.00  0.00           N  
ATOM    222  CA  ASP A  29       5.219   7.270   9.602  1.00  6.00           C  
ATOM    223  C   ASP A  29       4.281   6.895  10.742  1.00  0.00           C  
ATOM    224  O   ASP A  29       3.686   5.816  10.734  1.00  0.00           O  
ATOM    225  CB  ASP A  29       4.727   8.547   8.914  1.00  5.00           C  
ATOM    226  CG  ASP A  29       3.301   8.438   8.406  1.00  0.00           C  
ATOM    227  OD1 ASP A  29       2.645   7.398   8.648  1.00  0.00           O  
ATOM    228  OD2 ASP A  29       2.830   9.391   7.746  1.00  9.00           O  
ATOM    229  N   HIS A  30       4.207   7.656  11.852  1.00  6.00           N  
ATOM    230  CA  HIS A  30       3.543   7.359  13.109  1.00  0.00           C  
ATOM    231  C   HIS A  30       2.029   7.309  12.945  1.00  0.00           C  
ATOM    232  O   HIS A  30       1.325   6.727  13.773  1.00 10.00           O  
ATOM    233  CB  HIS A  30       3.918   8.391  14.172  1.00  3.00           C  
ATOM    234  CG  HIS A  30       3.480   9.781  13.836  1.00  2.00           C  
ATOM    235  ND1 HIS A  30       4.156  10.578  12.938  1.00  2.00           N  
ATOM    236  CD2 HIS A  30       2.430  10.516  14.273  1.00  2.00           C  
ATOM    237  CE1 HIS A  30       3.541  11.750  12.836  1.00  2.00           C  
ATOM    238  NE2 HIS A  30       2.490  11.734  13.641  1.00  2.00           N  
ATOM    239  N   ARG A  31       1.503   7.875  11.891  1.00  0.00           N  
ATOM    240  CA  ARG A  31       0.063   7.980  11.672  1.00  0.00           C  
ATOM    241  C   ARG A  31      -0.549   6.613  11.391  1.00  0.00           C  
ATOM    242  O   ARG A  31      -1.759   6.426  11.539  1.00 60.00           O  
ATOM    243  CB  ARG A  31      -0.243   8.938  10.523  1.00 60.00           C  
ATOM    244  CG  ARG A  31       0.087  10.391  10.836  1.00  8.00           C  
ATOM    245  CD  ARG A  31      -0.216  11.305   9.656  1.00  6.00           C  
ATOM    246  NE  ARG A  31      -1.645  11.336   9.352  1.00 14.00           N  
ATOM    247  CZ  ARG A  31      -2.191  12.023   8.352  1.00  6.00           C  
ATOM    248  NH1 ARG A  31      -1.437  12.742   7.527  1.00  9.00           N  
ATOM    249  NH2 ARG A  31      -3.502  11.984   8.164  1.00 14.00           N  
ATOM    250  N   ILE A  32       0.230   5.664  11.008  1.00  0.00           N  
ATOM    251  CA  ILE A  32      -0.282   4.316  10.781  1.00  0.00           C  
ATOM    252  C   ILE A  32      -1.017   3.824  12.023  1.00  0.00           C  
ATOM    253  O   ILE A  32      -1.974   3.053  11.922  1.00  0.00           O  
ATOM    254  CB  ILE A  32       0.853   3.336  10.406  1.00  0.00           C  
ATOM    255  CG1 ILE A  32       0.271   1.984   9.977  1.00  0.00           C  
ATOM    256  CD1 ILE A  32       1.296   1.031   9.375  1.00  4.00           C  
ATOM    257  CG2 ILE A  32       1.826   3.166  11.570  1.00  0.00           C  
ATOM    258  N   SER A  33      -0.517   4.246  13.180  1.00  0.00           N  
ATOM    259  CA  SER A  33      -1.079   3.811  14.453  1.00  0.00           C  
ATOM    260  C   SER A  33      -2.520   4.285  14.617  1.00  6.00           C  
ATOM    261  O   SER A  33      -3.369   3.549  15.117  1.00  4.00           O  
ATOM    262  CB  SER A  33      -0.231   4.320  15.617  1.00  6.00           C  
ATOM    263  OG  SER A  33       1.066   3.754  15.586  1.00  9.00           O  
ATOM    264  N   PHE A  34      -2.783   5.402  14.109  1.00  0.00           N  
ATOM    265  CA  PHE A  34      -4.129   5.961  14.227  1.00  3.00           C  
ATOM    266  C   PHE A  34      -5.094   5.234  13.297  1.00  8.00           C  
ATOM    267  O   PHE A  34      -6.270   5.070  13.625  1.00  3.00           O  
ATOM    268  CB  PHE A  34      -4.117   7.457  13.906  1.00 10.00           C  
ATOM    269  CG  PHE A  34      -3.402   8.289  14.930  1.00  4.00           C  
ATOM    270  CD1 PHE A  34      -4.016   8.617  16.141  1.00  2.00           C  
ATOM    271  CD2 PHE A  34      -2.113   8.750  14.695  1.00 10.00           C  
ATOM    272  CE1 PHE A  34      -3.354   9.391  17.094  1.00  1.00           C  
ATOM    273  CE2 PHE A  34      -1.445   9.523  15.641  1.00  4.00           C  
ATOM    274  CZ  PHE A  34      -2.068   9.844  16.844  1.00  2.00           C  
ATOM    275  N   VAL A  35      -4.555   4.750  12.242  1.00  0.00           N  
ATOM    276  CA  VAL A  35      -5.410   4.129  11.234  1.00  8.00           C  
ATOM    277  C   VAL A  35      -5.574   2.643  11.539  1.00  7.00           C  
ATOM    278  O   VAL A  35      -6.688   2.113  11.508  1.00  6.00           O  
ATOM    279  CB  VAL A  35      -4.844   4.328   9.812  1.00  0.00           C  
ATOM    280  CG1 VAL A  35      -5.637   3.504   8.797  1.00 13.00           C  
ATOM    281  CG2 VAL A  35      -4.859   5.809   9.430  1.00 29.00           C  
ATOM    282  N   THR A  36      -4.527   1.992  11.953  1.00  0.00           N  
ATOM    283  CA  THR A  36      -4.559   0.534  11.992  1.00  0.00           C  
ATOM    284  C   THR A  36      -4.434   0.023  13.422  1.00 10.00           C  
ATOM    285  O   THR A  36      -4.754  -1.134  13.703  1.00 11.00           O  
ATOM    286  CB  THR A  36      -3.436  -0.069  11.125  1.00  0.00           C  
ATOM    287  OG1 THR A  36      -2.168   0.228  11.727  1.00  0.00           O  
ATOM    288  CG2 THR A  36      -3.459   0.503   9.711  1.00  3.00           C  
ATOM    289  N   GLY A  37      -3.918   0.839  14.258  1.00  7.00           N  
ATOM    290  CA  GLY A  37      -3.633   0.422  15.625  1.00  4.00           C  
ATOM    291  C   GLY A  37      -2.250  -0.182  15.789  1.00  0.00           C  
ATOM    292  O   GLY A  37      -1.834  -0.500  16.906  1.00  4.00           O  
ATOM    293  N   TYR A  38      -1.482  -0.352  14.734  1.00  0.00           N  
ATOM    294  CA  TYR A  38      -0.112  -0.852  14.766  1.00  9.00           C  
ATOM    295  C   TYR A  38       0.878   0.284  15.000  1.00  0.00           C  
ATOM    296  O   TYR A  38       0.681   1.396  14.500  1.00  0.00           O  
ATOM    297  CB  TYR A  38       0.225  -1.583  13.461  1.00  0.00           C  
ATOM    298  CG  TYR A  38      -0.550  -2.863  13.266  1.00  0.00           C  
ATOM    299  CD1 TYR A  38      -0.303  -3.979  14.062  1.00  8.00           C  
ATOM    300  CD2 TYR A  38      -1.530  -2.961  12.289  1.00  3.00           C  
ATOM    301  CE1 TYR A  38      -1.013  -5.160  13.891  1.00  4.00           C  
ATOM    302  CE2 TYR A  38      -2.246  -4.137  12.102  1.00  3.00           C  
ATOM    303  CZ  TYR A  38      -1.981  -5.230  12.906  1.00  0.00           C  
ATOM    304  OH  TYR A  38      -2.688  -6.398  12.727  1.00  7.00           O  
ATOM    305  N   MET A  39       1.845  -0.109  15.719  1.00  0.00           N  
ATOM    306  CA  MET A  39       2.980   0.804  15.797  1.00  0.00           C  
ATOM    307  C   MET A  39       3.947   0.573  14.641  1.00  0.00           C  
ATOM    308  O   MET A  39       4.074  -0.548  14.148  1.00  0.00           O  
ATOM    309  CB  MET A  39       3.711   0.638  17.125  1.00  4.00           C  
ATOM    310  CG  MET A  39       2.881   1.037  18.344  1.00  2.00           C  
ATOM    311  SD  MET A  39       2.404   2.809  18.312  1.00  2.00           S  
ATOM    312  CE  MET A  39       0.683   2.668  17.750  1.00  3.00           C  
ATOM    313  N   PRO A  40       4.641   1.706  14.242  1.00  0.00           N  
ATOM    314  CA  PRO A  40       5.645   1.505  13.188  1.00  0.00           C  
ATOM    315  C   PRO A  40       6.574   0.330  13.484  1.00  0.00           C  
ATOM    316  O   PRO A  40       6.855  -0.477  12.594  1.00  0.00           O  
ATOM    317  CB  PRO A  40       6.418   2.826  13.188  1.00  4.00           C  
ATOM    318  CG  PRO A  40       5.410   3.861  13.562  1.00  4.00           C  
ATOM    319  CD  PRO A  40       4.504   3.281  14.617  1.00  5.00           C  
ATOM    320  N   SER A  41       6.988   0.181  14.695  1.00  5.00           N  
ATOM    321  CA  SER A  41       7.926  -0.876  15.062  1.00  4.00           C  
ATOM    322  C   SER A  41       7.301  -2.256  14.883  1.00  3.00           C  
ATOM    323  O   SER A  41       8.008  -3.252  14.742  1.00  3.00           O  
ATOM    324  CB  SER A  41       8.383  -0.702  16.516  1.00  2.00           C  
ATOM    325  OG  SER A  41       7.277  -0.698  17.391  1.00  2.00           O  
ATOM    326  N   ASP A  42       5.984  -2.311  14.898  1.00  0.00           N  
ATOM    327  CA  ASP A  42       5.273  -3.576  14.750  1.00  3.00           C  
ATOM    328  C   ASP A  42       5.332  -4.074  13.305  1.00 10.00           C  
ATOM    329  O   ASP A  42       5.266  -5.277  13.055  1.00  8.00           O  
ATOM    330  CB  ASP A  42       3.814  -3.430  15.195  1.00  7.00           C  
ATOM    331  CG  ASP A  42       3.676  -3.123  16.672  1.00  3.00           C  
ATOM    332  OD1 ASP A  42       4.500  -3.613  17.484  1.00  2.00           O  
ATOM    333  OD2 ASP A  42       2.734  -2.387  17.047  1.00  4.00           O  
ATOM    334  N   VAL A  43       5.516  -3.121  12.414  1.00  0.00           N  
ATOM    335  CA  VAL A  43       5.219  -3.549  11.055  1.00  0.00           C  
ATOM    336  C   VAL A  43       6.484  -3.463  10.195  1.00  0.00           C  
ATOM    337  O   VAL A  43       6.586  -4.125   9.164  1.00  0.00           O  
ATOM    338  CB  VAL A  43       4.094  -2.701  10.422  1.00  4.00           C  
ATOM    339  CG1 VAL A  43       2.787  -2.879  11.195  1.00  6.00           C  
ATOM    340  CG2 VAL A  43       4.496  -1.229  10.375  1.00  0.00           C  
ATOM    341  N   ILE A  44       7.445  -2.602  10.633  1.00  0.00           N  
ATOM    342  CA  ILE A  44       8.680  -2.430   9.875  1.00  0.00           C  
ATOM    343  C   ILE A  44       9.398  -3.771   9.742  1.00  0.00           C  
ATOM    344  O   ILE A  44       9.547  -4.500  10.727  1.00  4.00           O  
ATOM    345  CB  ILE A  44       9.609  -1.387  10.539  1.00  4.00           C  
ATOM    346  CG1 ILE A  44       9.047   0.026  10.352  1.00  0.00           C  
ATOM    347  CD1 ILE A  44       9.789   1.098  11.141  1.00  4.00           C  
ATOM    348  CG2 ILE A  44      11.031  -1.489   9.969  1.00  3.00           C  
ATOM    349  N   GLY A  45       9.797  -4.094   8.508  1.00  0.00           N  
ATOM    350  CA  GLY A  45      10.516  -5.332   8.258  1.00  3.00           C  
ATOM    351  C   GLY A  45       9.609  -6.465   7.812  1.00  3.00           C  
ATOM    352  O   GLY A  45      10.086  -7.508   7.359  1.00  2.00           O  
ATOM    353  N   LYS A  46       8.352  -6.293   7.941  1.00  0.00           N  
ATOM    354  CA  LYS A  46       7.379  -7.312   7.562  1.00  3.00           C  
ATOM    355  C   LYS A  46       6.785  -7.023   6.184  1.00  0.00           C  
ATOM    356  O   LYS A  46       6.879  -5.898   5.688  1.00  0.00           O  
ATOM    357  CB  LYS A  46       6.262  -7.402   8.602  1.00  5.00           C  
ATOM    358  CG  LYS A  46       6.746  -7.754  10.000  1.00  3.00           C  
ATOM    359  CD  LYS A  46       5.586  -7.887  10.977  1.00  4.00           C  
ATOM    360  CE  LYS A  46       6.070  -8.242  12.375  1.00  2.00           C  
ATOM    361  NZ  LYS A  46       4.934  -8.375  13.344  1.00  3.00           N  
ATOM    362  N   SER A  47       6.219  -8.016   5.629  1.00  4.00           N  
ATOM    363  CA  SER A  47       5.562  -7.848   4.336  1.00  0.00           C  
ATOM    364  C   SER A  47       4.230  -7.121   4.484  1.00  0.00           C  
ATOM    365  O   SER A  47       3.369  -7.547   5.254  1.00  0.00           O  
ATOM    366  CB  SER A  47       5.344  -9.203   3.664  1.00  4.00           C  
ATOM    367  OG  SER A  47       4.605  -9.055   2.463  1.00  6.00           O  
ATOM    368  N   ALA A  48       4.043  -6.035   3.664  1.00  0.00           N  
ATOM    369  CA  ALA A  48       2.785  -5.297   3.682  1.00  9.00           C  
ATOM    370  C   ALA A  48       1.621  -6.188   3.254  1.00  0.00           C  
ATOM    371  O   ALA A  48       0.492  -6.012   3.717  1.00 45.00           O  
ATOM    372  CB  ALA A  48       2.875  -4.070   2.775  1.00 60.00           C  
ATOM    373  N   PHE A  49       1.844  -7.176   2.449  1.00  0.00           N  
ATOM    374  CA  PHE A  49       0.825  -8.047   1.878  1.00  0.00           C  
ATOM    375  C   PHE A  49       0.229  -8.953   2.947  1.00  0.00           C  
ATOM    376  O   PHE A  49      -0.910  -9.414   2.820  1.00  0.00           O  
ATOM    377  CB  PHE A  49       1.412  -8.891   0.742  1.00  7.00           C  
ATOM    378  CG  PHE A  49       1.989  -8.078  -0.383  1.00  0.00           C  
ATOM    379  CD1 PHE A  49       1.189  -7.199  -1.106  1.00  0.00           C  
ATOM    380  CD2 PHE A  49       3.332  -8.188  -0.718  1.00  6.00           C  
ATOM    381  CE1 PHE A  49       1.722  -6.445  -2.148  1.00 60.00           C  
ATOM    382  CE2 PHE A  49       3.871  -7.434  -1.758  1.00 16.00           C  
ATOM    383  CZ  PHE A  49       3.064  -6.562  -2.473  1.00 35.00           C  
ATOM    384  N   SER A  50       0.938  -9.203   3.992  1.00  8.00           N  
ATOM    385  CA  SER A  50       0.492 -10.086   5.062  1.00  5.00           C  
ATOM    386  C   SER A  50      -0.646  -9.461   5.859  1.00  8.00           C  
ATOM    387  O   SER A  50      -1.378 -10.164   6.562  1.00  6.00           O  
ATOM    388  CB  SER A  50       1.654 -10.430   5.996  1.00  3.00           C  
ATOM    389  OG  SER A  50       2.070  -9.281   6.719  1.00  6.00           O  
ATOM    390  N   TYR A  51      -0.822  -8.180   5.734  1.00  0.00           N  
ATOM    391  CA  TYR A  51      -1.848  -7.477   6.492  1.00 17.00           C  
ATOM    392  C   TYR A  51      -3.119  -7.309   5.672  1.00 26.00           C  
ATOM    393  O   TYR A  51      -4.152  -6.883   6.191  1.00  0.00           O  
ATOM    394  CB  TYR A  51      -1.334  -6.105   6.945  1.00  5.00           C  
ATOM    395  CG  TYR A  51      -0.173  -6.184   7.910  1.00  4.00           C  
ATOM    396  CD1 TYR A  51      -0.384  -6.387   9.273  1.00 10.00           C  
ATOM    397  CD2 TYR A  51       1.136  -6.047   7.457  1.00  5.00           C  
ATOM    398  CE1 TYR A  51       0.682  -6.453  10.164  1.00  6.00           C  
ATOM    399  CE2 TYR A  51       2.209  -6.113   8.344  1.00  0.00           C  
ATOM    400  CZ  TYR A  51       1.974  -6.316   9.688  1.00  7.00           C  
ATOM    401  OH  TYR A  51       3.033  -6.383  10.562  1.00 13.00           O  
ATOM    402  N   MET A  52      -3.002  -7.660   4.418  1.00  0.00           N  
ATOM    403  CA  MET A  52      -4.133  -7.465   3.514  1.00  0.00           C  
ATOM    404  C   MET A  52      -5.117  -8.625   3.617  1.00 37.00           C  
ATOM    405  O   MET A  52      -4.723  -9.758   3.902  1.00 15.00           O  
ATOM    406  CB  MET A  52      -3.648  -7.316   2.070  1.00  0.00           C  
ATOM    407  CG  MET A  52      -2.820  -6.066   1.827  1.00  0.00           C  
ATOM    408  SD  MET A  52      -2.307  -5.891   0.074  1.00  0.00           S  
ATOM    409  CE  MET A  52      -1.286  -4.398   0.186  1.00 60.00           C  
ATOM    410  N   HIS A  53      -6.418  -8.242   3.422  1.00  0.00           N  
ATOM    411  CA  HIS A  53      -7.383  -9.328   3.256  1.00 31.00           C  
ATOM    412  C   HIS A  53      -6.953 -10.289   2.152  1.00  0.00           C  
ATOM    413  O   HIS A  53      -6.488  -9.852   1.094  1.00  0.00           O  
ATOM    414  CB  HIS A  53      -8.773  -8.758   2.947  1.00  0.00           C  
ATOM    415  CG  HIS A  53      -9.867  -9.773   3.057  1.00  0.00           C  
ATOM    416  ND1 HIS A  53     -10.102 -10.727   2.088  1.00  0.00           N  
ATOM    417  CD2 HIS A  53     -10.797  -9.977   4.023  1.00  6.00           C  
ATOM    418  CE1 HIS A  53     -11.125 -11.477   2.455  1.00  3.00           C  
ATOM    419  NE2 HIS A  53     -11.562 -11.047   3.625  1.00  2.00           N  
ATOM    420  N   PRO A  54      -7.039 -11.594   2.391  1.00  0.00           N  
ATOM    421  CA  PRO A  54      -6.547 -12.602   1.448  1.00 14.00           C  
ATOM    422  C   PRO A  54      -7.137 -12.438   0.048  1.00 17.00           C  
ATOM    423  O   PRO A  54      -6.445 -12.672  -0.947  1.00 40.00           O  
ATOM    424  CB  PRO A  54      -7.000 -13.922   2.078  1.00  5.00           C  
ATOM    425  CG  PRO A  54      -7.059 -13.641   3.545  1.00  2.00           C  
ATOM    426  CD  PRO A  54      -7.512 -12.227   3.744  1.00  6.00           C  
ATOM    427  N   ASP A  55      -8.375 -12.000  -0.053  1.00  0.00           N  
ATOM    428  CA  ASP A  55      -9.023 -11.867  -1.354  1.00  0.00           C  
ATOM    429  C   ASP A  55      -8.477 -10.664  -2.115  1.00  0.00           C  
ATOM    430  O   ASP A  55      -8.625 -10.570  -3.336  1.00 36.00           O  
ATOM    431  CB  ASP A  55     -10.539 -11.742  -1.189  1.00 10.00           C  
ATOM    432  CG  ASP A  55     -11.195 -13.039  -0.749  1.00  6.00           C  
ATOM    433  OD1 ASP A  55     -10.531 -14.094  -0.751  1.00  6.00           O  
ATOM    434  OD2 ASP A  55     -12.398 -13.000  -0.399  1.00  3.00           O  
ATOM    435  N   ASP A  56      -7.910  -9.758  -1.450  1.00  0.00           N  
ATOM    436  CA  ASP A  56      -7.457  -8.508  -2.062  1.00  1.00           C  
ATOM    437  C   ASP A  56      -5.961  -8.555  -2.352  1.00  0.00           C  
ATOM    438  O   ASP A  56      -5.453  -7.758  -3.150  1.00  1.00           O  
ATOM    439  CB  ASP A  56      -7.785  -7.320  -1.159  1.00  1.00           C  
ATOM    440  CG  ASP A  56      -9.273  -7.164  -0.897  1.00  1.00           C  
ATOM    441  OD1 ASP A  56     -10.086  -7.742  -1.648  1.00 25.00           O  
ATOM    442  OD2 ASP A  56      -9.633  -6.457   0.068  1.00  0.00           O  
ATOM    443  N   ARG A  57      -5.230  -9.461  -1.764  1.00  0.00           N  
ATOM    444  CA  ARG A  57      -3.773  -9.523  -1.776  1.00  0.00           C  
ATOM    445  C   ARG A  57      -3.242  -9.664  -3.199  1.00  0.00           C  
ATOM    446  O   ARG A  57      -2.338  -8.930  -3.604  1.00  0.00           O  
ATOM    447  CB  ARG A  57      -3.275 -10.688  -0.917  1.00 39.00           C  
ATOM    448  CG  ARG A  57      -1.761 -10.758  -0.798  1.00  0.00           C  
ATOM    449  CD  ARG A  57      -1.312 -12.039  -0.102  1.00 10.00           C  
ATOM    450  NE  ARG A  57      -1.892 -12.156   1.232  1.00 19.00           N  
ATOM    451  CZ  ARG A  57      -1.682 -13.180   2.062  1.00  8.00           C  
ATOM    452  NH1 ARG A  57      -0.897 -14.188   1.708  1.00  3.00           N  
ATOM    453  NH2 ARG A  57      -2.260 -13.180   3.254  1.00  3.00           N  
ATOM    454  N   VAL A  58      -3.770 -10.453  -3.967  1.00 55.00           N  
ATOM    455  CA  VAL A  58      -3.266 -10.750  -5.305  1.00 38.00           C  
ATOM    456  C   VAL A  58      -3.367  -9.508  -6.180  1.00  0.00           C  
ATOM    457  O   VAL A  58      -2.465  -9.219  -6.973  1.00  0.00           O  
ATOM    458  CB  VAL A  58      -4.031 -11.922  -5.953  1.00 60.00           C  
ATOM    459  CG1 VAL A  58      -5.496 -11.555  -6.180  1.00 60.00           C  
ATOM    460  CG2 VAL A  58      -3.371 -12.328  -7.270  1.00 60.00           C  
ATOM    461  N   TRP A  59      -4.355  -8.789  -6.020  1.00  0.00           N  
ATOM    462  CA  TRP A  59      -4.570  -7.613  -6.859  1.00  0.00           C  
ATOM    463  C   TRP A  59      -3.590  -6.504  -6.504  1.00  0.00           C  
ATOM    464  O   TRP A  59      -3.150  -5.750  -7.375  1.00  0.00           O  
ATOM    465  CB  TRP A  59      -6.008  -7.109  -6.711  1.00  0.00           C  
ATOM    466  CG  TRP A  59      -7.051  -8.156  -6.945  1.00  0.00           C  
ATOM    467  CD1 TRP A  59      -7.984  -8.609  -6.051  1.00  1.00           C  
ATOM    468  CD2 TRP A  59      -7.266  -8.898  -8.156  1.00  0.00           C  
ATOM    469  CE2 TRP A  59      -8.344  -9.781  -7.918  1.00  0.00           C  
ATOM    470  NE1 TRP A  59      -8.766  -9.586  -6.629  1.00 40.00           N  
ATOM    471  CE3 TRP A  59      -6.648  -8.898  -9.414  1.00  0.00           C  
ATOM    472  CZ3 TRP A  59      -7.125  -9.773 -10.383  1.00  0.00           C  
ATOM    473  CH2 TRP A  59      -8.203 -10.633 -10.117  1.00 43.00           C  
ATOM    474  CZ2 TRP A  59      -8.820 -10.656  -8.898  1.00 28.00           C  
ATOM    475  N   SER A  60      -3.242  -6.473  -5.281  1.00  0.00           N  
ATOM    476  CA  SER A  60      -2.221  -5.527  -4.852  1.00  0.00           C  
ATOM    477  C   SER A  60      -0.853  -5.895  -5.418  1.00  0.00           C  
ATOM    478  O   SER A  60      -0.086  -5.016  -5.820  1.00 60.00           O  
ATOM    479  CB  SER A  60      -2.154  -5.465  -3.326  1.00 60.00           C  
ATOM    480  OG  SER A  60      -3.367  -4.969  -2.787  1.00  1.00           O  
ATOM    481  N   ILE A  61      -0.566  -7.125  -5.438  1.00  0.00           N  
ATOM    482  CA  ILE A  61       0.692  -7.609  -5.992  1.00  0.00           C  
ATOM    483  C   ILE A  61       0.749  -7.301  -7.488  1.00  0.00           C  
ATOM    484  O   ILE A  61       1.767  -6.816  -7.988  1.00  0.00           O  
ATOM    485  CB  ILE A  61       0.868  -9.125  -5.754  1.00  0.00           C  
ATOM    486  CG1 ILE A  61       1.038  -9.414  -4.258  1.00 11.00           C  
ATOM    487  CD1 ILE A  61       0.953 -10.891  -3.896  1.00  9.00           C  
ATOM    488  CG2 ILE A  61       2.059  -9.664  -6.555  1.00 21.00           C  
ATOM    489  N   VAL A  62      -0.327  -7.574  -8.148  1.00  0.00           N  
ATOM    490  CA  VAL A  62      -0.411  -7.293  -9.578  1.00  0.00           C  
ATOM    491  C   VAL A  62      -0.234  -5.797  -9.828  1.00  0.00           C  
ATOM    492  O   VAL A  62       0.529  -5.391 -10.703  1.00  3.00           O  
ATOM    493  CB  VAL A  62      -1.753  -7.777 -10.180  1.00  0.00           C  
ATOM    494  CG1 VAL A  62      -1.916  -7.281 -11.609  1.00 10.00           C  
ATOM    495  CG2 VAL A  62      -1.844  -9.297 -10.117  1.00  1.00           C  
ATOM    496  N   ALA A  63      -0.935  -5.043  -9.070  1.00  0.00           N  
ATOM    497  CA  ALA A  63      -0.828  -3.590  -9.203  1.00 23.00           C  
ATOM    498  C   ALA A  63       0.611  -3.127  -8.992  1.00 60.00           C  
ATOM    499  O   ALA A  63       1.095  -2.246  -9.711  1.00 40.00           O  
ATOM    500  CB  ALA A  63      -1.756  -2.898  -8.203  1.00 57.00           C  
ATOM    501  N   GLN A  64       1.262  -3.670  -8.031  1.00 60.00           N  
ATOM    502  CA  GLN A  64       2.662  -3.350  -7.781  1.00 51.00           C  
ATOM    503  C   GLN A  64       3.527  -3.664  -9.000  1.00  0.00           C  
ATOM    504  O   GLN A  64       4.348  -2.842  -9.414  1.00  0.00           O  
ATOM    505  CB  GLN A  64       3.176  -4.113  -6.559  1.00 60.00           C  
ATOM    506  CG  GLN A  64       4.652  -3.879  -6.262  1.00 60.00           C  
ATOM    507  CD  GLN A  64       5.180  -4.781  -5.160  1.00  0.00           C  
ATOM    508  OE1 GLN A  64       5.645  -5.895  -5.426  1.00 32.00           O  
ATOM    509  NE2 GLN A  64       5.113  -4.309  -3.922  1.00 60.00           N  
ATOM    510  N   LYS A  65       3.352  -4.730  -9.523  1.00  0.00           N  
ATOM    511  CA  LYS A  65       4.145  -5.137 -10.680  1.00 16.00           C  
ATOM    512  C   LYS A  65       3.881  -4.223 -11.875  1.00 24.00           C  
ATOM    513  O   LYS A  65       4.809  -3.867 -12.602  1.00 14.00           O  
ATOM    514  CB  LYS A  65       3.846  -6.586 -11.055  1.00 28.00           C  
ATOM    515  CG  LYS A  65       4.230  -7.594  -9.984  1.00 60.00           C  
ATOM    516  CD  LYS A  65       5.738  -7.641  -9.773  1.00 13.00           C  
ATOM    517  CE  LYS A  65       6.133  -8.703  -8.750  1.00 15.00           C  
ATOM    518  NZ  LYS A  65       7.582  -8.633  -8.414  1.00  6.00           N  
ATOM    519  N   LEU A  66       2.641  -3.959 -12.062  1.00  0.00           N  
ATOM    520  CA  LEU A  66       2.293  -3.045 -13.148  1.00 18.00           C  
ATOM    521  C   LEU A  66       2.949  -1.684 -12.945  1.00 11.00           C  
ATOM    522  O   LEU A  66       3.385  -1.048 -13.906  1.00  6.00           O  
ATOM    523  CB  LEU A  66       0.773  -2.883 -13.250  1.00 10.00           C  
ATOM    524  CG  LEU A  66       0.001  -4.070 -13.820  1.00 11.00           C  
ATOM    525  CD1 LEU A  66      -1.501  -3.818 -13.734  1.00  7.00           C  
ATOM    526  CD2 LEU A  66       0.419  -4.328 -15.266  1.00  6.00           C  
ATOM    527  N   MET A  67       2.979  -1.292 -11.695  1.00 21.00           N  
ATOM    528  CA  MET A  67       3.648  -0.035 -11.375  1.00 18.00           C  
ATOM    529  C   MET A  67       5.121  -0.087 -11.781  1.00  0.00           C  
ATOM    530  O   MET A  67       5.641   0.861 -12.367  1.00  0.00           O  
ATOM    531  CB  MET A  67       3.521   0.279  -9.891  1.00 60.00           C  
ATOM    532  CG  MET A  67       4.199   1.576  -9.477  1.00  0.00           C  
ATOM    533  SD  MET A  67       4.066   1.896  -7.672  1.00 22.00           S  
ATOM    534  CE  MET A  67       5.133   0.571  -7.035  1.00 47.00           C  
ATOM    535  N   PHE A  68       5.816  -1.156 -11.516  1.00  0.00           N  
ATOM    536  CA  PHE A  68       7.234  -1.319 -11.820  1.00  0.00           C  
ATOM    537  C   PHE A  68       7.473  -1.289 -13.320  1.00  3.00           C  
ATOM    538  O   PHE A  68       8.547  -0.900 -13.781  1.00  4.00           O  
ATOM    539  CB  PHE A  68       7.766  -2.629 -11.227  1.00  6.00           C  
ATOM    540  CG  PHE A  68       8.086  -2.549  -9.758  1.00  7.00           C  
ATOM    541  CD1 PHE A  68       8.750  -1.441  -9.242  1.00  9.00           C  
ATOM    542  CD2 PHE A  68       7.734  -3.580  -8.898  1.00  7.00           C  
ATOM    543  CE1 PHE A  68       9.047  -1.364  -7.883  1.00 13.00           C  
ATOM    544  CE2 PHE A  68       8.031  -3.510  -7.543  1.00 10.00           C  
ATOM    545  CZ  PHE A  68       8.688  -2.400  -7.035  1.00 12.00           C  
ATOM    546  N   SER A  69       6.453  -1.635 -14.039  1.00  0.00           N  
ATOM    547  CA  SER A  69       6.617  -1.729 -15.484  1.00  2.00           C  
ATOM    548  C   SER A  69       6.047  -0.498 -16.188  1.00  4.00           C  
ATOM    549  O   SER A  69       6.156  -0.369 -17.406  1.00  2.00           O  
ATOM    550  CB  SER A  69       5.938  -2.988 -16.031  1.00  3.00           C  
ATOM    551  OG  SER A  69       6.500  -4.152 -15.445  1.00  5.00           O  
ATOM    552  N   SER A  70       5.453   0.366 -15.375  1.00  0.00           N  
ATOM    553  CA  SER A  70       4.770   1.521 -15.953  1.00  4.00           C  
ATOM    554  C   SER A  70       5.754   2.637 -16.281  1.00  3.00           C  
ATOM    555  O   SER A  70       6.812   2.744 -15.656  1.00  5.00           O  
ATOM    556  CB  SER A  70       3.695   2.041 -14.992  1.00  5.00           C  
ATOM    557  OG  SER A  70       4.277   2.793 -13.945  1.00  0.00           O  
ATOM    558  N   THR A  71       5.406   3.465 -17.266  1.00  4.00           N  
ATOM    559  CA  THR A  71       6.250   4.586 -17.672  1.00  3.00           C  
ATOM    560  C   THR A  71       6.164   5.715 -16.641  1.00  3.00           C  
ATOM    561  O   THR A  71       7.133   6.449 -16.438  1.00  2.00           O  
ATOM    562  CB  THR A  71       5.855   5.121 -19.062  1.00  2.00           C  
ATOM    563  OG1 THR A  71       4.457   5.430 -19.062  1.00  2.00           O  
ATOM    564  CG2 THR A  71       6.141   4.090 -20.141  1.00  1.00           C  
ATOM    565  N   GLN A  72       5.047   5.797 -15.977  1.00  7.00           N  
ATOM    566  CA  GLN A  72       4.824   6.883 -15.031  1.00  2.00           C  
ATOM    567  C   GLN A  72       5.387   6.535 -13.656  1.00  4.00           C  
ATOM    568  O   GLN A  72       5.594   7.422 -12.820  1.00  4.00           O  
ATOM    569  CB  GLN A  72       3.334   7.207 -14.922  1.00  7.00           C  
ATOM    570  CG  GLN A  72       2.744   7.812 -16.188  1.00  2.00           C  
ATOM    571  CD  GLN A  72       1.249   8.047 -16.094  1.00  3.00           C  
ATOM    572  OE1 GLN A  72       0.717   8.273 -15.000  1.00  2.00           O  
ATOM    573  NE2 GLN A  72       0.561   7.992 -17.219  1.00  1.00           N  
ATOM    574  N   GLY A  73       5.680   5.270 -13.430  1.00  0.00           N  
ATOM    575  CA  GLY A  73       6.223   4.824 -12.156  1.00  7.00           C  
ATOM    576  C   GLY A  73       5.258   5.008 -11.000  1.00  0.00           C  
ATOM    577  O   GLY A  73       5.672   5.309  -9.883  1.00 10.00           O  
ATOM    578  N   GLN A  74       4.004   5.004 -11.328  1.00  0.00           N  
ATOM    579  CA  GLN A  74       2.969   5.172 -10.312  1.00  0.00           C  
ATOM    580  C   GLN A  74       1.873   4.121 -10.461  1.00  0.00           C  
ATOM    581  O   GLN A  74       1.689   3.561 -11.547  1.00  8.00           O  
ATOM    582  CB  GLN A  74       2.365   6.578 -10.391  1.00 26.00           C  
ATOM    583  CG  GLN A  74       1.646   6.867 -11.695  1.00  7.00           C  
ATOM    584  CD  GLN A  74       1.163   8.305 -11.797  1.00  7.00           C  
ATOM    585  OE1 GLN A  74       1.864   9.234 -11.398  1.00  3.00           O  
ATOM    586  NE2 GLN A  74      -0.039   8.484 -12.328  1.00  3.00           N  
ATOM    587  N   GLY A  75       1.203   3.807  -9.414  1.00 32.00           N  
ATOM    588  CA  GLY A  75       0.088   2.873  -9.391  1.00 22.00           C  
ATOM    589  C   GLY A  75      -0.873   3.117  -8.242  1.00 47.00           C  
ATOM    590  O   GLY A  75      -0.541   3.820  -7.289  1.00 40.00           O  
ATOM    591  N   ILE A  76      -2.104   2.594  -8.508  1.00 10.00           N  
ATOM    592  CA  ILE A  76      -3.131   2.746  -7.480  1.00 52.00           C  
ATOM    593  C   ILE A  76      -3.822   1.406  -7.242  1.00 60.00           C  
ATOM    594  O   ILE A  76      -4.055   0.642  -8.180  1.00 20.00           O  
ATOM    595  CB  ILE A  76      -4.168   3.822  -7.875  1.00  9.00           C  
ATOM    596  CG1 ILE A  76      -5.117   4.102  -6.707  1.00 25.00           C  
ATOM    597  CD1 ILE A  76      -5.906   5.395  -6.848  1.00  4.00           C  
ATOM    598  CG2 ILE A  76      -4.945   3.391  -9.125  1.00  5.00           C  
ATOM    599  N   VAL A  77      -4.137   1.160  -5.934  1.00  0.00           N  
ATOM    600  CA  VAL A  77      -4.871  -0.053  -5.590  1.00 39.00           C  
ATOM    601  C   VAL A  77      -5.656   0.165  -4.301  1.00 57.00           C  
ATOM    602  O   VAL A  77      -5.211   0.894  -3.410  1.00  0.00           O  
ATOM    603  CB  VAL A  77      -3.924  -1.266  -5.438  1.00  0.00           C  
ATOM    604  CG1 VAL A  77      -3.008  -1.088  -4.230  1.00 60.00           C  
ATOM    605  CG2 VAL A  77      -4.730  -2.559  -5.320  1.00 35.00           C  
ATOM    606  N   SER A  78      -6.820  -0.429  -4.281  1.00 56.00           N  
ATOM    607  CA  SER A  78      -7.629  -0.393  -3.068  1.00  0.00           C  
ATOM    608  C   SER A  78      -7.812  -1.790  -2.484  1.00  0.00           C  
ATOM    609  O   SER A  78      -7.887  -2.771  -3.227  1.00  1.00           O  
ATOM    610  CB  SER A  78      -8.992   0.235  -3.352  1.00 60.00           C  
ATOM    611  OG  SER A  78      -8.859   1.598  -3.717  1.00 40.00           O  
ATOM    612  N   TYR A  79      -7.816  -1.906  -1.103  1.00  1.00           N  
ATOM    613  CA  TYR A  79      -7.891  -3.201  -0.433  1.00  0.00           C  
ATOM    614  C   TYR A  79      -8.359  -3.041   1.009  1.00  1.00           C  
ATOM    615  O   TYR A  79      -8.406  -1.926   1.532  1.00  1.00           O  
ATOM    616  CB  TYR A  79      -6.527  -3.902  -0.467  1.00  1.00           C  
ATOM    617  CG  TYR A  79      -5.391  -3.049   0.042  1.00  0.00           C  
ATOM    618  CD1 TYR A  79      -4.609  -2.305  -0.836  1.00  0.00           C  
ATOM    619  CD2 TYR A  79      -5.102  -2.986   1.399  1.00  0.00           C  
ATOM    620  CE1 TYR A  79      -3.559  -1.518  -0.372  1.00 60.00           C  
ATOM    621  CE2 TYR A  79      -4.055  -2.203   1.875  1.00  0.00           C  
ATOM    622  CZ  TYR A  79      -3.289  -1.473   0.982  1.00  0.00           C  
ATOM    623  OH  TYR A  79      -2.252  -0.696   1.447  1.00 60.00           O  
ATOM    624  N   ARG A  80      -8.828  -4.133   1.490  1.00  0.00           N  
ATOM    625  CA  ARG A  80      -9.109  -4.223   2.918  1.00  0.00           C  
ATOM    626  C   ARG A  80      -7.867  -4.633   3.699  1.00  0.00           C  
ATOM    627  O   ARG A  80      -7.191  -5.602   3.344  1.00  0.00           O  
ATOM    628  CB  ARG A  80     -10.242  -5.219   3.178  1.00  0.00           C  
ATOM    629  CG  ARG A  80     -11.570  -4.816   2.559  1.00 33.00           C  
ATOM    630  CD  ARG A  80     -12.547  -5.984   2.510  1.00 12.00           C  
ATOM    631  NE  ARG A  80     -12.141  -6.988   1.528  1.00  0.00           N  
ATOM    632  CZ  ARG A  80     -12.922  -7.969   1.081  1.00 17.00           C  
ATOM    633  NH1 ARG A  80     -14.164  -8.102   1.521  1.00  3.00           N  
ATOM    634  NH2 ARG A  80     -12.445  -8.828   0.187  1.00  8.00           N  
ATOM    635  N   LEU A  81      -7.637  -3.889   4.801  1.00  0.00           N  
ATOM    636  CA  LEU A  81      -6.461  -4.148   5.625  1.00  0.00           C  
ATOM    637  C   LEU A  81      -6.863  -4.555   7.035  1.00  0.00           C  
ATOM    638  O   LEU A  81      -7.691  -3.895   7.664  1.00  0.00           O  
ATOM    639  CB  LEU A  81      -5.559  -2.914   5.672  1.00  0.00           C  
ATOM    640  CG  LEU A  81      -4.184  -3.104   6.312  1.00  0.00           C  
ATOM    641  CD1 LEU A  81      -3.158  -3.504   5.258  1.00 17.00           C  
ATOM    642  CD2 LEU A  81      -3.748  -1.832   7.035  1.00  4.00           C  
ATOM    643  N   LYS A  82      -6.242  -5.629   7.547  1.00  0.00           N  
ATOM    644  CA  LYS A  82      -6.516  -6.090   8.906  1.00  0.00           C  
ATOM    645  C   LYS A  82      -5.816  -5.207   9.938  1.00  0.00           C  
ATOM    646  O   LYS A  82      -4.598  -5.039   9.891  1.00  0.00           O  
ATOM    647  CB  LYS A  82      -6.082  -7.547   9.078  1.00 22.00           C  
ATOM    648  CG  LYS A  82      -6.484  -8.156  10.406  1.00 10.00           C  
ATOM    649  CD  LYS A  82      -6.070  -9.625  10.500  1.00  6.00           C  
ATOM    650  CE  LYS A  82      -6.449 -10.227  11.844  1.00  3.00           C  
ATOM    651  NZ  LYS A  82      -6.082 -11.672  11.922  1.00  1.00           N  
ATOM    652  N   CYS A  83      -6.602  -4.676  10.914  1.00  0.00           N  
ATOM    653  CA  CYS A  83      -6.059  -3.857  11.992  1.00  0.00           C  
ATOM    654  C   CYS A  83      -5.590  -4.727  13.148  1.00  0.00           C  
ATOM    655  O   CYS A  83      -5.863  -5.930  13.180  1.00  9.00           O  
ATOM    656  CB  CYS A  83      -7.102  -2.855  12.484  1.00 11.00           C  
ATOM    657  SG  CYS A  83      -7.633  -1.680  11.219  1.00  7.00           S  
ATOM    658  N   CYS A  84      -4.871  -4.094  14.117  1.00  0.00           N  
ATOM    659  CA  CYS A  84      -4.266  -4.797  15.242  1.00  4.00           C  
ATOM    660  C   CYS A  84      -5.328  -5.492  16.078  1.00  0.00           C  
ATOM    661  O   CYS A  84      -5.078  -6.559  16.656  1.00  3.00           O  
ATOM    662  CB  CYS A  84      -3.467  -3.828  16.109  1.00  3.00           C  
ATOM    663  SG  CYS A  84      -4.492  -2.639  17.000  1.00  3.00           S  
ATOM    664  N   ASP A  85      -6.543  -4.961  16.141  1.00  0.00           N  
ATOM    665  CA  ASP A  85      -7.598  -5.512  16.984  1.00  2.00           C  
ATOM    666  C   ASP A  85      -8.438  -6.535  16.219  1.00  2.00           C  
ATOM    667  O   ASP A  85      -9.461  -7.008  16.719  1.00  2.00           O  
ATOM    668  CB  ASP A  85      -8.500  -4.398  17.516  1.00  2.00           C  
ATOM    669  CG  ASP A  85      -9.273  -3.684  16.422  1.00  5.00           C  
ATOM    670  OD1 ASP A  85      -9.148  -4.066  15.242  1.00  0.00           O  
ATOM    671  OD2 ASP A  85     -10.008  -2.727  16.750  1.00  2.00           O  
ATOM    672  N   GLY A  86      -8.094  -6.789  14.961  1.00  5.00           N  
ATOM    673  CA  GLY A  86      -8.789  -7.812  14.195  1.00  2.00           C  
ATOM    674  C   GLY A  86      -9.812  -7.246  13.227  1.00  2.00           C  
ATOM    675  O   GLY A  86     -10.305  -7.957  12.352  1.00  3.00           O  
ATOM    676  N   SER A  87     -10.156  -5.992  13.414  1.00  3.00           N  
ATOM    677  CA  SER A  87     -11.086  -5.359  12.477  1.00  2.00           C  
ATOM    678  C   SER A  87     -10.406  -5.035  11.156  1.00  0.00           C  
ATOM    679  O   SER A  87      -9.188  -5.176  11.023  1.00  0.00           O  
ATOM    680  CB  SER A  87     -11.664  -4.082  13.086  1.00  2.00           C  
ATOM    681  OG  SER A  87     -10.664  -3.100  13.250  1.00  4.00           O  
ATOM    682  N   LEU A  88     -11.289  -4.633  10.164  1.00  3.00           N  
ATOM    683  CA  LEU A  88     -10.758  -4.258   8.859  1.00  0.00           C  
ATOM    684  C   LEU A  88     -10.953  -2.768   8.602  1.00 14.00           C  
ATOM    685  O   LEU A  88     -11.969  -2.191   9.000  1.00  5.00           O  
ATOM    686  CB  LEU A  88     -11.438  -5.070   7.754  1.00  8.00           C  
ATOM    687  CG  LEU A  88     -11.156  -6.574   7.750  1.00  4.00           C  
ATOM    688  CD1 LEU A  88     -12.047  -7.281   6.738  1.00  3.00           C  
ATOM    689  CD2 LEU A  88      -9.680  -6.840   7.441  1.00 11.00           C  
ATOM    690  N   VAL A  89      -9.930  -2.176   8.000  1.00  0.00           N  
ATOM    691  CA  VAL A  89     -10.031  -0.831   7.441  1.00 10.00           C  
ATOM    692  C   VAL A  89      -9.828  -0.884   5.930  1.00  0.00           C  
ATOM    693  O   VAL A  89      -9.109  -1.752   5.422  1.00  0.00           O  
ATOM    694  CB  VAL A  89      -9.008   0.130   8.086  1.00  6.00           C  
ATOM    695  CG1 VAL A  89      -7.578  -0.288   7.734  1.00  0.00           C  
ATOM    696  CG2 VAL A  89      -9.273   1.567   7.641  1.00  6.00           C  
ATOM    697  N   THR A  90     -10.523  -0.018   5.207  1.00 16.00           N  
ATOM    698  CA  THR A  90     -10.375   0.013   3.756  1.00  0.00           C  
ATOM    699  C   THR A  90      -9.469   1.161   3.328  1.00  0.00           C  
ATOM    700  O   THR A  90      -9.664   2.303   3.752  1.00  0.00           O  
ATOM    701  CB  THR A  90     -11.742   0.150   3.061  1.00  0.00           C  
ATOM    702  OG1 THR A  90     -12.414   1.313   3.561  1.00 15.00           O  
ATOM    703  CG2 THR A  90     -12.617  -1.074   3.316  1.00 25.00           C  
ATOM    704  N   LEU A  91      -8.508   0.774   2.461  1.00  0.00           N  
ATOM    705  CA  LEU A  91      -7.496   1.747   2.064  1.00  0.00           C  
ATOM    706  C   LEU A  91      -7.406   1.849   0.546  1.00  1.00           C  
ATOM    707  O   LEU A  91      -7.609   0.857  -0.160  1.00  1.00           O  
ATOM    708  CB  LEU A  91      -6.133   1.367   2.645  1.00  0.00           C  
ATOM    709  CG  LEU A  91      -6.016   1.374   4.168  1.00  0.00           C  
ATOM    710  CD1 LEU A  91      -4.656   0.841   4.602  1.00  0.00           C  
ATOM    711  CD2 LEU A  91      -6.246   2.779   4.719  1.00  1.00           C  
ATOM    712  N   ARG A  92      -7.203   3.094   0.131  1.00  0.00           N  
ATOM    713  CA  ARG A  92      -6.691   3.375  -1.207  1.00  0.00           C  
ATOM    714  C   ARG A  92      -5.219   3.770  -1.162  1.00  0.00           C  
ATOM    715  O   ARG A  92      -4.859   4.773  -0.542  1.00  2.00           O  
ATOM    716  CB  ARG A  92      -7.512   4.484  -1.872  1.00  0.00           C  
ATOM    717  CG  ARG A  92      -7.047   4.836  -3.275  1.00  5.00           C  
ATOM    718  CD  ARG A  92      -7.805   6.031  -3.836  1.00 24.00           C  
ATOM    719  NE  ARG A  92      -9.234   5.758  -3.961  1.00  8.00           N  
ATOM    720  CZ  ARG A  92     -10.195   6.496  -3.426  1.00  3.00           C  
ATOM    721  NH1 ARG A  92      -9.906   7.582  -2.715  1.00  6.00           N  
ATOM    722  NH2 ARG A  92     -11.461   6.152  -3.604  1.00  3.00           N  
ATOM    723  N   SER A  93      -4.422   2.990  -1.899  1.00  0.00           N  
ATOM    724  CA  SER A  93      -2.984   3.242  -1.880  1.00  0.00           C  
ATOM    725  C   SER A  93      -2.492   3.740  -3.234  1.00 23.00           C  
ATOM    726  O   SER A  93      -2.756   3.117  -4.266  1.00 20.00           O  
ATOM    727  CB  SER A  93      -2.225   1.977  -1.485  1.00 60.00           C  
ATOM    728  OG  SER A  93      -2.502   1.621  -0.142  1.00  0.00           O  
ATOM    729  N   ARG A  94      -1.807   4.816  -3.143  1.00  0.00           N  
ATOM    730  CA  ARG A  94      -1.110   5.359  -4.305  1.00  0.00           C  
ATOM    731  C   ARG A  94       0.398   5.172  -4.176  1.00  0.00           C  
ATOM    732  O   ARG A  94       1.021   5.727  -3.268  1.00  0.00           O  
ATOM    733  CB  ARG A  94      -1.441   6.844  -4.484  1.00 37.00           C  
ATOM    734  CG  ARG A  94      -2.908   7.117  -4.773  1.00 12.00           C  
ATOM    735  CD  ARG A  94      -3.211   8.609  -4.805  1.00 11.00           C  
ATOM    736  NE  ARG A  94      -4.602   8.867  -5.152  1.00  3.00           N  
ATOM    737  CZ  ARG A  94      -5.422   9.664  -4.465  1.00 10.00           C  
ATOM    738  NH1 ARG A  94      -4.996  10.289  -3.373  1.00  9.00           N  
ATOM    739  NH2 ARG A  94      -6.672   9.828  -4.871  1.00  2.00           N  
ATOM    740  N   GLY A  95       0.944   4.449  -5.168  1.00 24.00           N  
ATOM    741  CA  GLY A  95       2.359   4.117  -5.109  1.00 31.00           C  
ATOM    742  C   GLY A  95       3.199   4.910  -6.090  1.00  0.00           C  
ATOM    743  O   GLY A  95       2.744   5.234  -7.188  1.00 60.00           O  
ATOM    744  N   TYR A  96       4.457   5.188  -5.645  1.00  0.00           N  
ATOM    745  CA  TYR A  96       5.422   5.918  -6.457  1.00  0.00           C  
ATOM    746  C   TYR A  96       6.805   5.281  -6.367  1.00  0.00           C  
ATOM    747  O   TYR A  96       7.324   5.062  -5.270  1.00 17.00           O  
ATOM    748  CB  TYR A  96       5.496   7.383  -6.023  1.00  5.00           C  
ATOM    749  CG  TYR A  96       4.156   8.078  -5.996  1.00  3.00           C  
ATOM    750  CD1 TYR A  96       3.703   8.805  -7.098  1.00  4.00           C  
ATOM    751  CD2 TYR A  96       3.338   8.008  -4.875  1.00  7.00           C  
ATOM    752  CE1 TYR A  96       2.469   9.445  -7.078  1.00  3.00           C  
ATOM    753  CE2 TYR A  96       2.102   8.648  -4.844  1.00  4.00           C  
ATOM    754  CZ  TYR A  96       1.677   9.359  -5.949  1.00 16.00           C  
ATOM    755  OH  TYR A  96       0.454   9.992  -5.926  1.00  4.00           O  
ATOM    756  N   LEU A  97       7.410   5.043  -7.578  1.00  9.00           N  
ATOM    757  CA  LEU A  97       8.734   4.426  -7.605  1.00  0.00           C  
ATOM    758  C   LEU A  97       9.805   5.426  -7.180  1.00  0.00           C  
ATOM    759  O   LEU A  97       9.711   6.613  -7.496  1.00  4.00           O  
ATOM    760  CB  LEU A  97       9.047   3.889  -9.000  1.00  8.00           C  
ATOM    761  CG  LEU A  97       8.148   2.762  -9.516  1.00  0.00           C  
ATOM    762  CD1 LEU A  97       8.633   2.270 -10.875  1.00  9.00           C  
ATOM    763  CD2 LEU A  97       8.102   1.615  -8.508  1.00  0.00           C  
ATOM    764  N   GLU A  98      10.656   4.953  -6.414  1.00  0.00           N  
ATOM    765  CA  GLU A  98      11.875   5.695  -6.117  1.00  4.00           C  
ATOM    766  C   GLU A  98      13.078   5.102  -6.852  1.00 12.00           C  
ATOM    767  O   GLU A  98      13.398   3.924  -6.676  1.00  0.00           O  
ATOM    768  CB  GLU A  98      12.141   5.711  -4.609  1.00  7.00           C  
ATOM    769  CG  GLU A  98      11.148   6.551  -3.818  1.00  4.00           C  
ATOM    770  CD  GLU A  98      11.500   6.672  -2.346  1.00  4.00           C  
ATOM    771  OE1 GLU A  98      11.406   7.789  -1.788  1.00  2.00           O  
ATOM    772  OE2 GLU A  98      11.875   5.641  -1.742  1.00  6.00           O  
ATOM    773  N   VAL A  99      13.734   5.941  -7.680  1.00  5.00           N  
ATOM    774  CA  VAL A  99      14.805   5.473  -8.555  1.00  0.00           C  
ATOM    775  C   VAL A  99      16.125   6.105  -8.133  1.00 12.00           C  
ATOM    776  O   VAL A  99      16.172   7.266  -7.715  1.00  5.00           O  
ATOM    777  CB  VAL A  99      14.508   5.793 -10.039  1.00  3.00           C  
ATOM    778  CG1 VAL A  99      15.641   5.293 -10.938  1.00  3.00           C  
ATOM    779  CG2 VAL A  99      13.172   5.180 -10.461  1.00  4.00           C  
ATOM    780  N   ASP A 100      17.141   5.285  -8.109  1.00  0.00           N  
ATOM    781  CA  ASP A 100      18.500   5.785  -7.918  1.00  6.00           C  
ATOM    782  C   ASP A 100      18.906   6.723  -9.055  1.00  0.00           C  
ATOM    783  O   ASP A 100      18.984   6.301 -10.211  1.00  6.00           O  
ATOM    784  CB  ASP A 100      19.500   4.625  -7.816  1.00  9.00           C  
ATOM    785  CG  ASP A 100      20.906   5.074  -7.457  1.00  4.00           C  
ATOM    786  OD1 ASP A 100      21.438   5.992  -8.117  1.00  6.00           O  
ATOM    787  OD2 ASP A 100      21.484   4.508  -6.508  1.00  3.00           O  
ATOM    788  N   LYS A 101      19.266   7.980  -8.703  1.00  6.00           N  
ATOM    789  CA  LYS A 101      19.531   9.000  -9.719  1.00  4.00           C  
ATOM    790  C   LYS A 101      20.812   8.703 -10.477  1.00  3.00           C  
ATOM    791  O   LYS A 101      20.953   9.062 -11.648  1.00  2.00           O  
ATOM    792  CB  LYS A 101      19.594  10.383  -9.086  1.00  3.00           C  
ATOM    793  CG  LYS A 101      18.266  10.875  -8.531  1.00  3.00           C  
ATOM    794  CD  LYS A 101      18.375  12.305  -8.000  1.00  2.00           C  
ATOM    795  CE  LYS A 101      17.047  12.797  -7.449  1.00  2.00           C  
ATOM    796  NZ  LYS A 101      17.141  14.195  -6.938  1.00  1.00           N  
ATOM    797  N   GLN A 102      21.688   7.934  -9.875  1.00  0.00           N  
ATOM    798  CA  GLN A 102      22.984   7.645 -10.492  1.00  2.00           C  
ATOM    799  C   GLN A 102      22.891   6.434 -11.422  1.00  3.00           C  
ATOM    800  O   GLN A 102      23.359   6.477 -12.555  1.00  2.00           O  
ATOM    801  CB  GLN A 102      24.047   7.406  -9.422  1.00  2.00           C  
ATOM    802  CG  GLN A 102      24.375   8.641  -8.602  1.00  3.00           C  
ATOM    803  CD  GLN A 102      25.500   8.406  -7.605  1.00  2.00           C  
ATOM    804  OE1 GLN A 102      26.094   7.328  -7.578  1.00  2.00           O  
ATOM    805  NE2 GLN A 102      25.781   9.406  -6.777  1.00  1.00           N  
ATOM    806  N   THR A 103      22.188   5.375 -10.984  1.00  0.00           N  
ATOM    807  CA  THR A 103      22.156   4.121 -11.719  1.00  2.00           C  
ATOM    808  C   THR A 103      20.891   4.020 -12.562  1.00  2.00           C  
ATOM    809  O   THR A 103      20.828   3.248 -13.523  1.00  2.00           O  
ATOM    810  CB  THR A 103      22.250   2.910 -10.773  1.00  3.00           C  
ATOM    811  OG1 THR A 103      21.078   2.871  -9.945  1.00  8.00           O  
ATOM    812  CG2 THR A 103      23.484   3.000  -9.883  1.00  2.00           C  
ATOM    813  N   GLY A 104      19.859   4.754 -12.219  1.00  3.00           N  
ATOM    814  CA  GLY A 104      18.578   4.645 -12.898  1.00  2.00           C  
ATOM    815  C   GLY A 104      17.781   3.434 -12.469  1.00  3.00           C  
ATOM    816  O   GLY A 104      16.719   3.156 -13.023  1.00  2.00           O  
ATOM    817  N   GLN A 105      18.250   2.752 -11.469  1.00  0.00           N  
ATOM    818  CA  GLN A 105      17.578   1.543 -11.000  1.00  3.00           C  
ATOM    819  C   GLN A 105      16.562   1.865  -9.914  1.00  0.00           C  
ATOM    820  O   GLN A 105      16.812   2.721  -9.062  1.00  0.00           O  
ATOM    821  CB  GLN A 105      18.594   0.529 -10.484  1.00  7.00           C  
ATOM    822  CG  GLN A 105      19.453  -0.097 -11.578  1.00  2.00           C  
ATOM    823  CD  GLN A 105      20.297  -1.250 -11.078  1.00  3.00           C  
ATOM    824  OE1 GLN A 105      20.141  -1.708  -9.938  1.00  2.00           O  
ATOM    825  NE2 GLN A 105      21.219  -1.728 -11.914  1.00  1.00           N  
ATOM    826  N   VAL A 106      15.461   1.081  -9.984  1.00  5.00           N  
ATOM    827  CA  VAL A 106      14.453   1.256  -8.945  1.00  0.00           C  
ATOM    828  C   VAL A 106      14.977   0.719  -7.613  1.00  0.00           C  
ATOM    829  O   VAL A 106      15.352  -0.453  -7.516  1.00  5.00           O  
ATOM    830  CB  VAL A 106      13.133   0.551  -9.320  1.00  6.00           C  
ATOM    831  CG1 VAL A 106      12.109   0.692  -8.188  1.00 14.00           C  
ATOM    832  CG2 VAL A 106      12.570   1.118 -10.625  1.00  5.00           C  
ATOM    833  N   GLU A 107      14.945   1.513  -6.547  1.00  0.00           N  
ATOM    834  CA  GLU A 107      15.469   1.147  -5.234  1.00  4.00           C  
ATOM    835  C   GLU A 107      14.344   0.761  -4.277  1.00  7.00           C  
ATOM    836  O   GLU A 107      14.484  -0.179  -3.494  1.00  5.00           O  
ATOM    837  CB  GLU A 107      16.297   2.299  -4.645  1.00  6.00           C  
ATOM    838  CG  GLU A 107      17.656   2.463  -5.277  1.00  4.00           C  
ATOM    839  CD  GLU A 107      18.500   3.555  -4.625  1.00  2.00           C  
ATOM    840  OE1 GLU A 107      19.703   3.664  -4.938  1.00  2.00           O  
ATOM    841  OE2 GLU A 107      17.938   4.305  -3.795  1.00  4.00           O  
ATOM    842  N   SER A 108      13.266   1.432  -4.348  1.00  0.00           N  
ATOM    843  CA  SER A 108      12.109   1.288  -3.469  1.00  0.00           C  
ATOM    844  C   SER A 108      10.891   2.006  -4.035  1.00  0.00           C  
ATOM    845  O   SER A 108      10.938   2.557  -5.137  1.00  0.00           O  
ATOM    846  CB  SER A 108      12.422   1.831  -2.074  1.00  8.00           C  
ATOM    847  OG  SER A 108      12.625   3.232  -2.113  1.00  9.00           O  
ATOM    848  N   PHE A 109       9.828   1.850  -3.307  1.00  0.00           N  
ATOM    849  CA  PHE A 109       8.656   2.627  -3.682  1.00  0.00           C  
ATOM    850  C   PHE A 109       7.902   3.102  -2.443  1.00  0.00           C  
ATOM    851  O   PHE A 109       7.992   2.484  -1.381  1.00  0.00           O  
ATOM    852  CB  PHE A 109       7.723   1.799  -4.574  1.00  0.00           C  
ATOM    853  CG  PHE A 109       7.168   0.573  -3.902  1.00  0.00           C  
ATOM    854  CD1 PHE A 109       7.906  -0.604  -3.854  1.00  0.00           C  
ATOM    855  CD2 PHE A 109       5.910   0.597  -3.318  1.00  0.00           C  
ATOM    856  CE1 PHE A 109       7.395  -1.741  -3.232  1.00  0.00           C  
ATOM    857  CE2 PHE A 109       5.391  -0.535  -2.695  1.00 60.00           C  
ATOM    858  CZ  PHE A 109       6.133  -1.703  -2.654  1.00 39.00           C  
ATOM    859  N   VAL A 110       7.191   4.266  -2.604  1.00  0.00           N  
ATOM    860  CA  VAL A 110       6.457   4.898  -1.515  1.00  0.00           C  
ATOM    861  C   VAL A 110       4.953   4.824  -1.789  1.00  0.00           C  
ATOM    862  O   VAL A 110       4.520   4.930  -2.938  1.00  0.00           O  
ATOM    863  CB  VAL A 110       6.887   6.371  -1.323  1.00  7.00           C  
ATOM    864  CG1 VAL A 110       5.988   7.070  -0.302  1.00  6.00           C  
ATOM    865  CG2 VAL A 110       8.352   6.445  -0.891  1.00  6.00           C  
ATOM    866  N   CYS A 111       4.305   4.598  -0.729  1.00  0.00           N  
ATOM    867  CA  CYS A 111       2.852   4.559  -0.865  1.00  0.00           C  
ATOM    868  C   CYS A 111       2.189   5.559   0.076  1.00  0.00           C  
ATOM    869  O   CYS A 111       2.582   5.680   1.238  1.00  0.00           O  
ATOM    870  CB  CYS A 111       2.322   3.154  -0.583  1.00 60.00           C  
ATOM    871  SG  CYS A 111       2.793   1.936  -1.830  1.00 60.00           S  
ATOM    872  N   ILE A 112       1.219   6.234  -0.441  1.00  0.00           N  
ATOM    873  CA  ILE A 112       0.287   7.027   0.354  1.00  0.00           C  
ATOM    874  C   ILE A 112      -1.017   6.258   0.542  1.00  0.00           C  
ATOM    875  O   ILE A 112      -1.739   6.004  -0.424  1.00  4.00           O  
ATOM    876  CB  ILE A 112       0.009   8.398  -0.302  1.00  0.00           C  
ATOM    877  CG1 ILE A 112       1.323   9.148  -0.553  1.00  9.00           C  
ATOM    878  CD1 ILE A 112       1.167  10.414  -1.387  1.00  4.00           C  
ATOM    879  CG2 ILE A 112      -0.937   9.234   0.568  1.00 19.00           C  
ATOM    880  N   ASN A 113      -1.296   5.977   1.773  1.00  0.00           N  
ATOM    881  CA  ASN A 113      -2.438   5.137   2.117  1.00  0.00           C  
ATOM    882  C   ASN A 113      -3.562   5.949   2.750  1.00  0.00           C  
ATOM    883  O   ASN A 113      -3.439   6.406   3.889  1.00  1.00           O  
ATOM    884  CB  ASN A 113      -2.008   4.004   3.055  1.00  0.00           C  
ATOM    885  CG  ASN A 113      -0.791   3.256   2.547  1.00 23.00           C  
ATOM    886  OD1 ASN A 113      -0.877   2.486   1.586  1.00 60.00           O  
ATOM    887  ND2 ASN A 113       0.351   3.475   3.188  1.00 19.00           N  
ATOM    888  N   THR A 114      -4.609   6.016   2.023  1.00  0.00           N  
ATOM    889  CA  THR A 114      -5.730   6.852   2.434  1.00  0.00           C  
ATOM    890  C   THR A 114      -6.930   5.996   2.830  1.00  0.00           C  
ATOM    891  O   THR A 114      -7.301   5.066   2.109  1.00  0.00           O  
ATOM    892  CB  THR A 114      -6.141   7.824   1.312  1.00 51.00           C  
ATOM    893  OG1 THR A 114      -5.000   8.594   0.916  1.00 12.00           O  
ATOM    894  CG2 THR A 114      -7.242   8.766   1.778  1.00 10.00           C  
ATOM    895  N   VAL A 115      -7.488   6.312   3.996  1.00  0.00           N  
ATOM    896  CA  VAL A 115      -8.695   5.617   4.434  1.00  0.00           C  
ATOM    897  C   VAL A 115      -9.867   6.004   3.535  1.00  6.00           C  
ATOM    898  O   VAL A 115     -10.086   7.188   3.260  1.00  7.00           O  
ATOM    899  CB  VAL A 115      -9.023   5.934   5.910  1.00  7.00           C  
ATOM    900  CG1 VAL A 115     -10.352   5.289   6.312  1.00  4.00           C  
ATOM    901  CG2 VAL A 115      -7.898   5.457   6.824  1.00  9.00           C  
ATOM    902  N   VAL A 116     -10.523   4.984   3.064  1.00  0.00           N  
ATOM    903  CA  VAL A 116     -11.695   5.191   2.223  1.00  5.00           C  
ATOM    904  C   VAL A 116     -12.898   4.480   2.832  1.00  5.00           C  
ATOM    905  O   VAL A 116     -12.750   3.465   3.514  1.00 10.00           O  
ATOM    906  CB  VAL A 116     -11.453   4.691   0.780  1.00  0.00           C  
ATOM    907  CG1 VAL A 116     -12.297   5.492  -0.214  1.00  7.00           C  
ATOM    908  CG2 VAL A 116      -9.969   4.781   0.425  1.00  6.00           C  
ATOM    909  N   GLY A 117     -14.039   5.070   2.668  1.00  3.00           N  
ATOM    910  CA  GLY A 117     -15.258   4.434   3.135  1.00  3.00           C  
ATOM    911  C   GLY A 117     -15.477   3.057   2.537  1.00  0.00           C  
ATOM    912  O   GLY A 117     -14.992   2.764   1.444  1.00  0.00           O  
ATOM    913  N   ILE A 118     -16.250   2.230   3.139  1.00  4.00           N  
ATOM    914  CA  ILE A 118     -16.469   0.832   2.781  1.00  0.00           C  
ATOM    915  C   ILE A 118     -17.125   0.744   1.410  1.00  0.00           C  
ATOM    916  O   ILE A 118     -16.703  -0.035   0.555  1.00  0.00           O  
ATOM    917  CB  ILE A 118     -17.328   0.103   3.840  1.00  3.00           C  
ATOM    918  CG1 ILE A 118     -16.578   0.031   5.176  1.00  7.00           C  
ATOM    919  CD1 ILE A 118     -17.422  -0.479   6.332  1.00  2.00           C  
ATOM    920  CG2 ILE A 118     -17.703  -1.296   3.352  1.00  4.00           C  
ATOM    921  N   THR A 119     -18.188   1.607   1.184  1.00  5.00           N  
ATOM    922  CA  THR A 119     -18.922   1.562  -0.078  1.00  4.00           C  
ATOM    923  C   THR A 119     -18.016   1.969  -1.240  1.00  0.00           C  
ATOM    924  O   THR A 119     -17.984   1.290  -2.270  1.00  8.00           O  
ATOM    925  CB  THR A 119     -20.156   2.475  -0.039  1.00  3.00           C  
ATOM    926  OG1 THR A 119     -21.000   2.086   1.055  1.00  2.00           O  
ATOM    927  CG2 THR A 119     -20.953   2.379  -1.336  1.00  2.00           C  
ATOM    928  N   GLU A 120     -17.312   3.014  -1.000  1.00  5.00           N  
ATOM    929  CA  GLU A 120     -16.391   3.492  -2.016  1.00  5.00           C  
ATOM    930  C   GLU A 120     -15.289   2.467  -2.285  1.00  0.00           C  
ATOM    931  O   GLU A 120     -14.961   2.195  -3.441  1.00  0.00           O  
ATOM    932  CB  GLU A 120     -15.766   4.824  -1.590  1.00  3.00           C  
ATOM    933  CG  GLU A 120     -14.844   5.438  -2.635  1.00  4.00           C  
ATOM    934  CD  GLU A 120     -14.344   6.820  -2.258  1.00  2.00           C  
ATOM    935  OE1 GLU A 120     -13.625   7.449  -3.068  1.00  2.00           O  
ATOM    936  OE2 GLU A 120     -14.672   7.281  -1.142  1.00  2.00           O  
ATOM    937  N   ALA A 121     -14.711   1.905  -1.303  1.00  0.00           N  
ATOM    938  CA  ALA A 121     -13.664   0.896  -1.435  1.00  0.00           C  
ATOM    939  C   ALA A 121     -14.172  -0.334  -2.176  1.00  0.00           C  
ATOM    940  O   ALA A 121     -13.477  -0.890  -3.027  1.00  0.00           O  
ATOM    941  CB  ALA A 121     -13.125   0.501  -0.060  1.00  1.00           C  
ATOM    942  N   ASP A 122     -15.391  -0.716  -1.882  1.00  0.00           N  
ATOM    943  CA  ASP A 122     -15.992  -1.873  -2.543  1.00 14.00           C  
ATOM    944  C   ASP A 122     -16.078  -1.656  -4.051  1.00  6.00           C  
ATOM    945  O   ASP A 122     -15.750  -2.549  -4.832  1.00  9.00           O  
ATOM    946  CB  ASP A 122     -17.375  -2.164  -1.966  1.00  4.00           C  
ATOM    947  CG  ASP A 122     -17.328  -2.873  -0.624  1.00  3.00           C  
ATOM    948  OD1 ASP A 122     -16.234  -3.301  -0.203  1.00 17.00           O  
ATOM    949  OD2 ASP A 122     -18.391  -3.008   0.017  1.00  2.00           O  
ATOM    950  N   GLU A 123     -16.516  -0.503  -4.391  1.00  0.00           N  
ATOM    951  CA  GLU A 123     -16.609  -0.168  -5.809  1.00  8.00           C  
ATOM    952  C   GLU A 123     -15.242  -0.147  -6.469  1.00  0.00           C  
ATOM    953  O   GLU A 123     -15.062  -0.682  -7.566  1.00 12.00           O  
ATOM    954  CB  GLU A 123     -17.312   1.184  -5.996  1.00  6.00           C  
ATOM    955  CG  GLU A 123     -18.797   1.157  -5.688  1.00  4.00           C  
ATOM    956  CD  GLU A 123     -19.453   2.523  -5.789  1.00  2.00           C  
ATOM    957  OE1 GLU A 123     -20.688   2.621  -5.586  1.00  1.00           O  
ATOM    958  OE2 GLU A 123     -18.734   3.506  -6.074  1.00  3.00           O  
ATOM    959  N   GLU A 124     -14.281   0.382  -5.773  1.00  0.00           N  
ATOM    960  CA  GLU A 124     -12.922   0.464  -6.305  1.00 11.00           C  
ATOM    961  C   GLU A 124     -12.312  -0.924  -6.480  1.00  0.00           C  
ATOM    962  O   GLU A 124     -11.664  -1.200  -7.488  1.00 29.00           O  
ATOM    963  CB  GLU A 124     -12.039   1.314  -5.391  1.00 25.00           C  
ATOM    964  CG  GLU A 124     -12.375   2.799  -5.418  1.00  6.00           C  
ATOM    965  CD  GLU A 124     -11.523   3.623  -4.465  1.00 12.00           C  
ATOM    966  OE1 GLU A 124     -11.688   4.863  -4.418  1.00  4.00           O  
ATOM    967  OE2 GLU A 124     -10.680   3.025  -3.760  1.00  0.00           O  
ATOM    968  N   ILE A 125     -12.555  -1.755  -5.500  1.00  0.00           N  
ATOM    969  CA  ILE A 125     -12.008  -3.105  -5.531  1.00  0.00           C  
ATOM    970  C   ILE A 125     -12.656  -3.904  -6.660  1.00  0.00           C  
ATOM    971  O   ILE A 125     -11.977  -4.625  -7.391  1.00  0.00           O  
ATOM    972  CB  ILE A 125     -12.203  -3.828  -4.180  1.00 21.00           C  
ATOM    973  CG1 ILE A 125     -11.305  -3.203  -3.105  1.00  1.00           C  
ATOM    974  CD1 ILE A 125     -11.648  -3.633  -1.686  1.00 37.00           C  
ATOM    975  CG2 ILE A 125     -11.930  -5.328  -4.324  1.00 11.00           C  
ATOM    976  N   LYS A 126     -13.938  -3.719  -6.852  1.00 13.00           N  
ATOM    977  CA  LYS A 126     -14.641  -4.371  -7.953  1.00  8.00           C  
ATOM    978  C   LYS A 126     -14.094  -3.916  -9.305  1.00  0.00           C  
ATOM    979  O   LYS A 126     -13.820  -4.742 -10.180  1.00 13.00           O  
ATOM    980  CB  LYS A 126     -16.141  -4.082  -7.871  1.00  6.00           C  
ATOM    981  CG  LYS A 126     -16.969  -4.852  -8.891  1.00  6.00           C  
ATOM    982  CD  LYS A 126     -18.453  -4.551  -8.734  1.00  4.00           C  
ATOM    983  CE  LYS A 126     -19.281  -5.262  -9.797  1.00  2.00           C  
ATOM    984  NZ  LYS A 126     -20.750  -4.973  -9.648  1.00  1.00           N  
ATOM    985  N   ASN A 127     -13.953  -2.668  -9.477  1.00  0.00           N  
ATOM    986  CA  ASN A 127     -13.438  -2.115 -10.719  1.00 17.00           C  
ATOM    987  C   ASN A 127     -12.000  -2.559 -10.977  1.00 17.00           C  
ATOM    988  O   ASN A 127     -11.633  -2.852 -12.117  1.00  0.00           O  
ATOM    989  CB  ASN A 127     -13.531  -0.588 -10.711  1.00  8.00           C  
ATOM    990  CG  ASN A 127     -14.953  -0.086 -10.859  1.00  6.00           C  
ATOM    991  OD1 ASN A 127     -15.820  -0.785 -11.391  1.00  5.00           O  
ATOM    992  ND2 ASN A 127     -15.203   1.129 -10.383  1.00  3.00           N  
ATOM    993  N   GLN A 128     -11.250  -2.555  -9.953  1.00 20.00           N  
ATOM    994  CA  GLN A 128      -9.867  -3.016 -10.031  1.00 20.00           C  
ATOM    995  C   GLN A 128      -9.797  -4.453 -10.539  1.00  0.00           C  
ATOM    996  O   GLN A 128      -8.984  -4.773 -11.406  1.00  0.00           O  
ATOM    997  CB  GLN A 128      -9.188  -2.904  -8.664  1.00 32.00           C  
ATOM    998  CG  GLN A 128      -7.801  -3.537  -8.617  1.00 27.00           C  
ATOM    999  CD  GLN A 128      -7.172  -3.457  -7.238  1.00 56.00           C  
ATOM   1000  OE1 GLN A 128      -6.910  -2.365  -6.723  1.00 43.00           O  
ATOM   1001  NE2 GLN A 128      -6.918  -4.613  -6.633  1.00  1.00           N  
ATOM   1002  N   LYS A 129     -10.562  -5.309 -10.016  1.00  0.00           N  
ATOM   1003  CA  LYS A 129     -10.602  -6.711 -10.438  1.00  0.00           C  
ATOM   1004  C   LYS A 129     -10.992  -6.836 -11.906  1.00 20.00           C  
ATOM   1005  O   LYS A 129     -10.398  -7.617 -12.648  1.00  0.00           O  
ATOM   1006  CB  LYS A 129     -11.578  -7.500  -9.562  1.00 16.00           C  
ATOM   1007  CG  LYS A 129     -11.109  -7.699  -8.133  1.00  1.00           C  
ATOM   1008  CD  LYS A 129     -12.109  -8.516  -7.324  1.00  7.00           C  
ATOM   1009  CE  LYS A 129     -11.641  -8.719  -5.887  1.00 24.00           C  
ATOM   1010  NZ  LYS A 129     -12.602  -9.555  -5.102  1.00  6.00           N  
ATOM   1011  N   ARG A 130     -11.930  -6.039 -12.258  1.00 15.00           N  
ATOM   1012  CA  ARG A 130     -12.391  -6.039 -13.641  1.00 11.00           C  
ATOM   1013  C   ARG A 130     -11.273  -5.613 -14.586  1.00  0.00           C  
ATOM   1014  O   ARG A 130     -11.102  -6.207 -15.656  1.00  6.00           O  
ATOM   1015  CB  ARG A 130     -13.602  -5.113 -13.805  1.00 10.00           C  
ATOM   1016  CG  ARG A 130     -14.227  -5.152 -15.188  1.00  4.00           C  
ATOM   1017  CD  ARG A 130     -15.430  -4.227 -15.289  1.00  3.00           C  
ATOM   1018  NE  ARG A 130     -15.031  -2.822 -15.266  1.00  5.00           N  
ATOM   1019  CZ  ARG A 130     -15.188  -1.970 -16.266  1.00  4.00           C  
ATOM   1020  NH1 ARG A 130     -15.750  -2.365 -17.406  1.00  1.00           N  
ATOM   1021  NH2 ARG A 130     -14.789  -0.713 -16.141  1.00  2.00           N  
ATOM   1022  N   LYS A 131     -10.453  -4.691 -14.156  1.00  0.00           N  
ATOM   1023  CA  LYS A 131      -9.391  -4.129 -14.984  1.00  5.00           C  
ATOM   1024  C   LYS A 131      -8.172  -5.047 -15.023  1.00  9.00           C  
ATOM   1025  O   LYS A 131      -7.539  -5.207 -16.062  1.00  4.00           O  
ATOM   1026  CB  LYS A 131      -8.992  -2.742 -14.484  1.00  7.00           C  
ATOM   1027  CG  LYS A 131     -10.016  -1.656 -14.773  1.00  4.00           C  
ATOM   1028  CD  LYS A 131      -9.562  -0.300 -14.258  1.00  5.00           C  
ATOM   1029  CE  LYS A 131     -10.633   0.765 -14.445  1.00  2.00           C  
ATOM   1030  NZ  LYS A 131     -10.250   2.061 -13.812  1.00  2.00           N  
ATOM   1031  N   LEU A 132      -7.883  -5.664 -13.930  1.00  0.00           N  
ATOM   1032  CA  LEU A 132      -6.621  -6.383 -13.789  1.00  0.00           C  
ATOM   1033  C   LEU A 132      -6.773  -7.840 -14.211  1.00  0.00           C  
ATOM   1034  O   LEU A 132      -5.793  -8.484 -14.602  1.00  0.00           O  
ATOM   1035  CB  LEU A 132      -6.125  -6.309 -12.344  1.00  0.00           C  
ATOM   1036  CG  LEU A 132      -5.684  -4.930 -11.844  1.00 22.00           C  
ATOM   1037  CD1 LEU A 132      -5.195  -5.020 -10.398  1.00 34.00           C  
ATOM   1038  CD2 LEU A 132      -4.594  -4.359 -12.742  1.00 11.00           C  
ATOM   1039  N   LEU A 133      -7.984  -8.289 -14.219  1.00  0.00           N  
ATOM   1040  CA  LEU A 133      -8.250  -9.688 -14.523  1.00  0.00           C  
ATOM   1041  C   LEU A 133      -7.766 -10.039 -15.930  1.00  0.00           C  
ATOM   1042  O   LEU A 133      -7.070 -11.039 -16.125  1.00  0.00           O  
ATOM   1043  CB  LEU A 133      -9.742  -9.992 -14.398  1.00 28.00           C  
ATOM   1044  CG  LEU A 133     -10.148 -11.461 -14.539  1.00 11.00           C  
ATOM   1045  CD1 LEU A 133      -9.484 -12.305 -13.453  1.00 55.00           C  
ATOM   1046  CD2 LEU A 133     -11.664 -11.609 -14.484  1.00 12.00           C  
ATOM   1047  N   PRO A 134      -8.062  -9.289 -16.906  1.00  0.00           N  
ATOM   1048  CA  PRO A 134      -7.590  -9.641 -18.250  1.00  6.00           C  
ATOM   1049  C   PRO A 134      -6.066  -9.625 -18.359  1.00  4.00           C  
ATOM   1050  O   PRO A 134      -5.496 -10.359 -19.172  1.00  4.00           O  
ATOM   1051  CB  PRO A 134      -8.211  -8.562 -19.141  1.00  2.00           C  
ATOM   1052  CG  PRO A 134      -9.391  -8.062 -18.375  1.00  3.00           C  
ATOM   1053  CD  PRO A 134      -9.078  -8.156 -16.906  1.00  7.00           C  
ATOM   1054  N   ILE A 135      -5.418  -8.781 -17.578  1.00  0.00           N  
ATOM   1055  CA  ILE A 135      -3.967  -8.648 -17.625  1.00  5.00           C  
ATOM   1056  C   ILE A 135      -3.318  -9.922 -17.094  1.00  0.00           C  
ATOM   1057  O   ILE A 135      -2.338 -10.414 -17.656  1.00 14.00           O  
ATOM   1058  CB  ILE A 135      -3.484  -7.426 -16.812  1.00  0.00           C  
ATOM   1059  CG1 ILE A 135      -4.016  -6.129 -17.422  1.00  3.00           C  
ATOM   1060  CD1 ILE A 135      -3.756  -4.887 -16.578  1.00  3.00           C  
ATOM   1061  CG2 ILE A 135      -1.956  -7.402 -16.719  1.00  6.00           C  
ATOM   1062  N   ILE A 136      -3.951 -10.500 -16.125  1.00  0.00           N  
ATOM   1063  CA  ILE A 136      -3.371 -11.688 -15.508  1.00  0.00           C  
ATOM   1064  C   ILE A 136      -3.748 -12.922 -16.312  1.00  0.00           C  
ATOM   1065  O   ILE A 136      -3.059 -13.945 -16.250  1.00 27.00           O  
ATOM   1066  CB  ILE A 136      -3.832 -11.844 -14.039  1.00 60.00           C  
ATOM   1067  CG1 ILE A 136      -3.400 -10.625 -13.211  1.00  0.00           C  
ATOM   1068  CD1 ILE A 136      -4.090 -10.523 -11.859  1.00  4.00           C  
ATOM   1069  CG2 ILE A 136      -3.285 -13.141 -13.438  1.00 33.00           C  
ATOM   1070  N   SER A 137      -4.828 -12.875 -17.062  1.00  0.00           N  
ATOM   1071  CA  SER A 137      -5.309 -14.023 -17.828  1.00 11.00           C  
ATOM   1072  C   SER A 137      -4.707 -14.039 -19.234  1.00  8.00           C  
ATOM   1073  O   SER A 137      -4.789 -15.047 -19.938  1.00  4.00           O  
ATOM   1074  CB  SER A 137      -6.836 -14.008 -17.922  1.00 10.00           C  
ATOM   1075  OG  SER A 137      -7.293 -12.820 -18.547  1.00  4.00           O  
ATOM   1076  N   SER A 138      -4.082 -12.930 -19.656  1.00  0.00           N  
ATOM   1077  CA  SER A 138      -3.547 -12.891 -21.000  1.00  3.00           C  
ATOM   1078  C   SER A 138      -2.266 -13.711 -21.125  1.00  0.00           C  
ATOM   1079  O   SER A 138      -1.528 -13.859 -20.141  1.00 21.00           O  
ATOM   1080  CB  SER A 138      -3.279 -11.445 -21.438  1.00  3.00           C  
ATOM   1081  OG  SER A 138      -2.189 -10.906 -20.719  1.00  6.00           O  
ATOM   1082  N   GLN A 139      -2.176 -14.648 -22.109  1.00  4.00           N  
ATOM   1083  CA  GLN A 139      -1.082 -15.539 -22.484  1.00  6.00           C  
ATOM   1084  C   GLN A 139       0.227 -14.766 -22.625  1.00  0.00           C  
ATOM   1085  O   GLN A 139       1.308 -15.320 -22.406  1.00  4.00           O  
ATOM   1086  CB  GLN A 139      -1.409 -16.266 -23.781  1.00  3.00           C  
ATOM   1087  CG  GLN A 139      -2.426 -17.391 -23.609  1.00  3.00           C  
ATOM   1088  CD  GLN A 139      -2.768 -18.078 -24.922  1.00  2.00           C  
ATOM   1089  OE1 GLN A 139      -2.379 -17.609 -26.000  1.00  1.00           O  
ATOM   1090  NE2 GLN A 139      -3.502 -19.188 -24.844  1.00  1.00           N  
ATOM   1091  N   ASP A 140       0.170 -13.453 -22.641  1.00  6.00           N  
ATOM   1092  CA  ASP A 140       1.355 -12.625 -22.875  1.00  3.00           C  
ATOM   1093  C   ASP A 140       1.855 -12.023 -21.562  1.00  6.00           C  
ATOM   1094  O   ASP A 140       2.729 -11.156 -21.562  1.00  2.00           O  
ATOM   1095  CB  ASP A 140       1.059 -11.516 -23.875  1.00  2.00           C  
ATOM   1096  CG  ASP A 140       0.950 -12.031 -25.312  1.00  2.00           C  
ATOM   1097  OD1 ASP A 140       1.522 -13.094 -25.609  1.00  2.00           O  
ATOM   1098  OD2 ASP A 140       0.290 -11.352 -26.125  1.00  1.00           O  
ATOM   1099  N   CYS A 141       1.305 -12.484 -20.422  1.00  0.00           N  
ATOM   1100  CA  CYS A 141       1.737 -11.906 -19.156  1.00  7.00           C  
ATOM   1101  C   CYS A 141       3.061 -12.508 -18.703  1.00  5.00           C  
ATOM   1102  O   CYS A 141       3.438 -13.594 -19.141  1.00  6.00           O  
ATOM   1103  CB  CYS A 141       0.674 -12.117 -18.078  1.00 52.00           C  
ATOM   1104  SG  CYS A 141       0.571 -10.766 -16.875  1.00 10.00           S  
ATOM   1105  N   ASP A 142       4.020 -11.594 -18.219  1.00  4.00           N  
ATOM   1106  CA  ASP A 142       5.301 -11.906 -17.578  1.00  3.00           C  
ATOM   1107  C   ASP A 142       5.246 -13.250 -16.859  1.00  0.00           C  
ATOM   1108  O   ASP A 142       4.223 -13.617 -16.281  1.00  0.00           O  
ATOM   1109  CB  ASP A 142       5.688 -10.805 -16.594  1.00  6.00           C  
ATOM   1110  CG  ASP A 142       7.129 -10.906 -16.125  1.00  2.00           C  
ATOM   1111  OD1 ASP A 142       7.688 -12.023 -16.125  1.00  2.00           O  
ATOM   1112  OD2 ASP A 142       7.707  -9.867 -15.758  1.00  4.00           O  
ATOM   1113  N   GLU A 143       6.066 -14.234 -17.203  1.00  4.00           N  
ATOM   1114  CA  GLU A 143       6.230 -15.516 -16.531  1.00  7.00           C  
ATOM   1115  C   GLU A 143       6.062 -15.375 -15.023  1.00  4.00           C  
ATOM   1116  O   GLU A 143       5.508 -16.266 -14.367  1.00  5.00           O  
ATOM   1117  CB  GLU A 143       7.598 -16.125 -16.859  1.00  3.00           C  
ATOM   1118  CG  GLU A 143       7.691 -16.734 -18.250  1.00  3.00           C  
ATOM   1119  CD  GLU A 143       8.781 -17.781 -18.375  1.00  2.00           C  
ATOM   1120  OE1 GLU A 143       8.797 -18.516 -19.391  1.00  1.00           O  
ATOM   1121  OE2 GLU A 143       9.633 -17.859 -17.453  1.00  1.00           O  
ATOM   1122  N   HIS A 144       6.438 -14.156 -14.469  1.00  4.00           N  
ATOM   1123  CA  HIS A 144       6.324 -13.898 -13.039  1.00  4.00           C  
ATOM   1124  C   HIS A 144       4.867 -13.719 -12.625  1.00  0.00           C  
ATOM   1125  O   HIS A 144       4.445 -14.242 -11.594  1.00  0.00           O  
ATOM   1126  CB  HIS A 144       7.133 -12.656 -12.656  1.00 12.00           C  
ATOM   1127  CG  HIS A 144       7.527 -12.625 -11.211  1.00  4.00           C  
ATOM   1128  ND1 HIS A 144       6.863 -11.859 -10.273  1.00 23.00           N  
ATOM   1129  CD2 HIS A 144       8.516 -13.266 -10.547  1.00  2.00           C  
ATOM   1130  CE1 HIS A 144       7.430 -12.039  -9.094  1.00  5.00           C  
ATOM   1131  NE2 HIS A 144       8.438 -12.883  -9.234  1.00  2.00           N  
ATOM   1132  N   LEU A 145       4.023 -13.117 -13.484  1.00  0.00           N  
ATOM   1133  CA  LEU A 145       2.600 -12.914 -13.234  1.00  0.00           C  
ATOM   1134  C   LEU A 145       1.831 -14.219 -13.383  1.00  8.00           C  
ATOM   1135  O   LEU A 145       0.871 -14.469 -12.656  1.00  1.00           O  
ATOM   1136  CB  LEU A 145       2.029 -11.859 -14.188  1.00  0.00           C  
ATOM   1137  CG  LEU A 145       2.443 -10.414 -13.922  1.00 49.00           C  
ATOM   1138  CD1 LEU A 145       1.966  -9.508 -15.055  1.00 17.00           C  
ATOM   1139  CD2 LEU A 145       1.890  -9.938 -12.578  1.00 17.00           C  
ATOM   1140  N   LYS A 146       2.412 -15.102 -14.289  1.00  0.00           N  
ATOM   1141  CA  LYS A 146       1.827 -16.422 -14.461  1.00 59.00           C  
ATOM   1142  C   LYS A 146       2.045 -17.297 -13.227  1.00  6.00           C  
ATOM   1143  O   LYS A 146       1.160 -18.062 -12.836  1.00  6.00           O  
ATOM   1144  CB  LYS A 146       2.418 -17.109 -15.695  1.00  5.00           C  
ATOM   1145  CG  LYS A 146       1.860 -16.609 -17.016  1.00 20.00           C  
ATOM   1146  CD  LYS A 146       2.449 -17.359 -18.203  1.00  3.00           C  
ATOM   1147  CE  LYS A 146       1.957 -16.797 -19.531  1.00  5.00           C  
ATOM   1148  NZ  LYS A 146       2.557 -17.516 -20.688  1.00  3.00           N  
ATOM   1149  N   SER A 147       3.252 -17.188 -12.656  1.00  7.00           N  
ATOM   1150  CA  SER A 147       3.564 -17.969 -11.461  1.00  4.00           C  
ATOM   1151  C   SER A 147       2.699 -17.531 -10.281  1.00  6.00           C  
ATOM   1152  O   SER A 147       2.338 -18.359  -9.438  1.00  4.00           O  
ATOM   1153  CB  SER A 147       5.043 -17.812 -11.094  1.00  3.00           C  
ATOM   1154  OG  SER A 147       5.305 -16.531 -10.555  1.00  4.00           O  
ATOM   1155  N   ILE A 148       2.301 -16.281 -10.250  1.00  0.00           N  
ATOM   1156  CA  ILE A 148       1.434 -15.773  -9.195  1.00  7.00           C  
ATOM   1157  C   ILE A 148       0.013 -16.297  -9.391  1.00  0.00           C  
ATOM   1158  O   ILE A 148      -0.667 -16.641  -8.430  1.00 60.00           O  
ATOM   1159  CB  ILE A 148       1.435 -14.227  -9.164  1.00  1.00           C  
ATOM   1160  CG1 ILE A 148       2.820 -13.703  -8.773  1.00  6.00           C  
ATOM   1161  CD1 ILE A 148       2.975 -12.195  -8.914  1.00  8.00           C  
ATOM   1162  CG2 ILE A 148       0.360 -13.703  -8.203  1.00 17.00           C  
ATOM   1163  N   SER A 149      -0.389 -16.406 -10.672  1.00  0.00           N  
ATOM   1164  CA  SER A 149      -1.684 -17.016 -10.961  1.00  0.00           C  
ATOM   1165  C   SER A 149      -1.750 -18.453 -10.453  1.00  7.00           C  
ATOM   1166  O   SER A 149      -2.803 -18.906 -10.008  1.00  8.00           O  
ATOM   1167  CB  SER A 149      -1.962 -16.984 -12.469  1.00 11.00           C  
ATOM   1168  OG  SER A 149      -1.303 -18.047 -13.125  1.00  6.00           O  
ATOM   1169  N   ASN A 150      -0.634 -19.156 -10.445  1.00  0.00           N  
ATOM   1170  CA  ASN A 150      -0.631 -20.531  -9.977  1.00  5.00           C  
ATOM   1171  C   ASN A 150      -0.700 -20.609  -8.453  1.00  3.00           C  
ATOM   1172  O   ASN A 150      -0.983 -21.672  -7.895  1.00  3.00           O  
ATOM   1173  CB  ASN A 150       0.607 -21.266 -10.492  1.00  2.00           C  
ATOM   1174  CG  ASN A 150       0.555 -21.531 -11.984  1.00  1.00           C  
ATOM   1175  OD1 ASN A 150      -0.525 -21.641 -12.570  1.00  2.00           O  
ATOM   1176  ND2 ASN A 150       1.722 -21.641 -12.609  1.00  2.00           N  
ATOM   1177  N   THR A 151      -0.465 -19.516  -7.711  1.00  0.00           N  
ATOM   1178  CA  THR A 151      -0.530 -19.500  -6.254  1.00  3.00           C  
ATOM   1179  C   THR A 151      -1.918 -19.078  -5.777  1.00 20.00           C  
ATOM   1180  O   THR A 151      -2.156 -18.938  -4.574  1.00  5.00           O  
ATOM   1181  CB  THR A 151       0.529 -18.547  -5.656  1.00 13.00           C  
ATOM   1182  OG1 THR A 151       1.787 -18.781  -6.301  1.00  3.00           O  
ATOM   1183  CG2 THR A 151       0.689 -18.781  -4.156  1.00  2.00           C  
ATOM   1184  N   PHE A 152      -2.867 -18.844  -6.762  1.00  0.00           N  
ATOM   1185  CA  PHE A 152      -4.254 -18.531  -6.441  1.00 58.00           C  
ATOM   1186  C   PHE A 152      -4.848 -19.578  -5.512  1.00  0.00           C  
ATOM   1187  O   PHE A 152      -4.590 -20.766  -5.668  1.00  6.00           O  
ATOM   1188  CB  PHE A 152      -5.090 -18.422  -7.723  1.00  0.00           C  
ATOM   1189  CG  PHE A 152      -4.820 -17.188  -8.531  1.00 17.00           C  
ATOM   1190  CD1 PHE A 152      -5.180 -15.930  -8.039  1.00 49.00           C  
ATOM   1191  CD2 PHE A 152      -4.207 -17.266  -9.773  1.00  0.00           C  
ATOM   1192  CE1 PHE A 152      -4.930 -14.781  -8.789  1.00 17.00           C  
ATOM   1193  CE2 PHE A 152      -3.957 -16.125 -10.523  1.00 48.00           C  
ATOM   1194  CZ  PHE A 152      -4.320 -14.875 -10.023  1.00 43.00           C  
ATOM   1195  N   PRO A 153      -5.258 -19.250  -4.223  1.00  0.00           N  
ATOM   1196  CA  PRO A 153      -6.137 -20.188  -3.523  1.00  3.00           C  
ATOM   1197  C   PRO A 153      -7.191 -20.797  -4.441  1.00  0.00           C  
ATOM   1198  O   PRO A 153      -7.707 -20.125  -5.336  1.00  0.00           O  
ATOM   1199  CB  PRO A 153      -6.797 -19.312  -2.449  1.00  4.00           C  
ATOM   1200  CG  PRO A 153      -6.129 -17.984  -2.572  1.00 10.00           C  
ATOM   1201  CD  PRO A 153      -5.297 -17.984  -3.824  1.00 35.00           C  
ATOM   1202  N   GLN A 154      -6.996 -22.094  -4.715  1.00  4.00           N  
ATOM   1203  CA  GLN A 154      -7.898 -22.859  -5.555  1.00  0.00           C  
ATOM   1204  C   GLN A 154      -9.336 -22.375  -5.426  1.00 10.00           C  
ATOM   1205  O   GLN A 154     -10.086 -22.375  -6.402  1.00 19.00           O  
ATOM   1206  CB  GLN A 154      -7.820 -24.344  -5.191  1.00  6.00           C  
ATOM   1207  CG  GLN A 154      -6.555 -25.031  -5.680  1.00  3.00           C  
ATOM   1208  CD  GLN A 154      -6.727 -26.531  -5.852  1.00  2.00           C  
ATOM   1209  OE1 GLN A 154      -7.625 -27.141  -5.262  1.00  2.00           O  
ATOM   1210  NE2 GLN A 154      -5.867 -27.141  -6.660  1.00  2.00           N  
ATOM   1211  N   GLU A 155      -9.641 -21.750  -4.270  1.00  0.00           N  
ATOM   1212  CA  GLU A 155     -10.992 -21.266  -4.039  1.00  8.00           C  
ATOM   1213  C   GLU A 155     -11.273 -20.000  -4.852  1.00 10.00           C  
ATOM   1214  O   GLU A 155     -12.383 -19.797  -5.340  1.00  6.00           O  
ATOM   1215  CB  GLU A 155     -11.219 -20.984  -2.549  1.00  6.00           C  
ATOM   1216  CG  GLU A 155     -10.977 -22.188  -1.656  1.00  4.00           C  
ATOM   1217  CD  GLU A 155     -11.953 -22.281  -0.495  1.00  2.00           C  
ATOM   1218  OE1 GLU A 155     -11.898 -23.281   0.271  1.00  1.00           O  
ATOM   1219  OE2 GLU A 155     -12.789 -21.359  -0.352  1.00  2.00           O  
ATOM   1220  N   LEU A 156     -10.211 -19.156  -5.113  1.00 16.00           N  
ATOM   1221  CA  LEU A 156     -10.312 -17.969  -5.965  1.00 12.00           C  
ATOM   1222  C   LEU A 156     -10.297 -18.359  -7.441  1.00  6.00           C  
ATOM   1223  O   LEU A 156     -11.000 -17.766  -8.258  1.00  0.00           O  
ATOM   1224  CB  LEU A 156      -9.180 -17.000  -5.672  1.00  0.00           C  
ATOM   1225  CG  LEU A 156      -9.523 -15.508  -5.754  1.00 15.00           C  
ATOM   1226  CD1 LEU A 156      -9.523 -14.883  -4.359  1.00 22.00           C  
ATOM   1227  CD2 LEU A 156      -8.547 -14.781  -6.668  1.00 49.00           C  
ATOM   1228  N   LEU A 157      -9.617 -19.469  -7.730  1.00  0.00           N  
ATOM   1229  CA  LEU A 157      -9.641 -20.000  -9.094  1.00 60.00           C  
ATOM   1230  C   LEU A 157     -11.016 -20.562  -9.422  1.00 17.00           C  
ATOM   1231  O   LEU A 157     -11.492 -20.438 -10.555  1.00 55.00           O  
ATOM   1232  CB  LEU A 157      -8.570 -21.078  -9.273  1.00 14.00           C  
ATOM   1233  CG  LEU A 157      -7.129 -20.578  -9.383  1.00  0.00           C  
ATOM   1234  CD1 LEU A 157      -6.156 -21.750  -9.297  1.00  5.00           C  
ATOM   1235  CD2 LEU A 157      -6.926 -19.797 -10.680  1.00 21.00           C  
ATOM   1236  N   LYS A 158     -11.727 -21.188  -8.344  1.00 19.00           N  
ATOM   1237  CA  LYS A 158     -13.039 -21.781  -8.523  1.00  6.00           C  
ATOM   1238  C   LYS A 158     -14.102 -20.703  -8.758  1.00  4.00           C  
ATOM   1239  O   LYS A 158     -15.023 -20.891  -9.547  1.00  3.00           O  
ATOM   1240  CB  LYS A 158     -13.414 -22.641  -7.320  1.00  4.00           C  
ATOM   1241  CG  LYS A 158     -12.734 -24.000  -7.289  1.00  6.00           C  
ATOM   1242  CD  LYS A 158     -13.227 -24.844  -6.125  1.00  3.00           C  
ATOM   1243  CE  LYS A 158     -12.469 -26.172  -6.035  1.00  2.00           C  
ATOM   1244  NZ  LYS A 158     -12.961 -27.016  -4.902  1.00  2.00           N  
ATOM   1245  N   ASP A 159     -13.898 -19.547  -8.086  1.00  0.00           N  
ATOM   1246  CA  ASP A 159     -14.852 -18.469  -8.305  1.00  3.00           C  
ATOM   1247  C   ASP A 159     -14.523 -17.688  -9.570  1.00  7.00           C  
ATOM   1248  O   ASP A 159     -15.422 -17.188 -10.250  1.00  5.00           O  
ATOM   1249  CB  ASP A 159     -14.875 -17.531  -7.098  1.00  5.00           C  
ATOM   1250  CG  ASP A 159     -15.516 -18.156  -5.867  1.00  2.00           C  
ATOM   1251  OD1 ASP A 159     -16.328 -19.078  -6.012  1.00  2.00           O  
ATOM   1252  OD2 ASP A 159     -15.203 -17.703  -4.746  1.00  3.00           O  
ATOM   1253  N   VAL A 160     -13.312 -17.797 -10.023  1.00  0.00           N  
ATOM   1254  CA  VAL A 160     -12.891 -17.000 -11.172  1.00 17.00           C  
ATOM   1255  C   VAL A 160     -12.938 -17.844 -12.438  1.00  0.00           C  
ATOM   1256  O   VAL A 160     -13.258 -17.328 -13.516  1.00  0.00           O  
ATOM   1257  CB  VAL A 160     -11.477 -16.406 -10.961  1.00 43.00           C  
ATOM   1258  CG1 VAL A 160     -11.016 -15.672 -12.211  1.00 60.00           C  
ATOM   1259  CG2 VAL A 160     -11.453 -15.492  -9.742  1.00 26.00           C  
ATOM   1260  N   MET A 161     -12.883 -19.188 -12.305  1.00  0.00           N  
ATOM   1261  CA  MET A 161     -12.789 -20.078 -13.461  1.00  0.00           C  
ATOM   1262  C   MET A 161     -14.125 -20.172 -14.188  1.00  6.00           C  
ATOM   1263  O   MET A 161     -14.180 -20.172 -15.414  1.00  0.00           O  
ATOM   1264  CB  MET A 161     -12.320 -21.469 -13.039  1.00  6.00           C  
ATOM   1265  CG  MET A 161     -10.852 -21.734 -13.305  1.00  9.00           C  
ATOM   1266  SD  MET A 161     -10.352 -23.453 -12.906  1.00  4.00           S  
ATOM   1267  CE  MET A 161      -9.945 -24.062 -14.562  1.00  2.00           C  
ATOM   1268  N   PRO A 162     -15.305 -20.078 -13.453  1.00  0.00           N  
ATOM   1269  CA  PRO A 162     -16.531 -20.078 -14.258  1.00  4.00           C  
ATOM   1270  C   PRO A 162     -16.781 -18.734 -14.938  1.00  4.00           C  
ATOM   1271  O   PRO A 162     -17.531 -18.656 -15.914  1.00  4.00           O  
ATOM   1272  CB  PRO A 162     -17.625 -20.391 -13.234  1.00  2.00           C  
ATOM   1273  CG  PRO A 162     -16.891 -20.734 -11.984  1.00  2.00           C  
ATOM   1274  CD  PRO A 162     -15.453 -20.344 -12.148  1.00  5.00           C  
ATOM   1275  N   MET A 163     -16.125 -17.719 -14.617  1.00  7.00           N  
ATOM   1276  CA  MET A 163     -16.234 -16.438 -15.312  1.00  4.00           C  
ATOM   1277  C   MET A 163     -15.234 -16.359 -16.469  1.00 12.00           C  
ATOM   1278  O   MET A 163     -15.438 -15.625 -17.422  1.00  4.00           O  
ATOM   1279  CB  MET A 163     -16.016 -15.273 -14.352  1.00 22.00           C  
ATOM   1280  CG  MET A 163     -17.266 -14.484 -14.039  1.00  3.00           C  
ATOM   1281  SD  MET A 163     -16.938 -12.992 -13.023  1.00  5.00           S  
ATOM   1282  CE  MET A 163     -17.406 -11.688 -14.203  1.00  3.00           C  
ATOM   1283  N   LEU A 164     -14.250 -17.281 -16.547  1.00  0.00           N  
ATOM   1284  CA  LEU A 164     -13.203 -17.391 -17.562  1.00  4.00           C  
ATOM   1285  C   LEU A 164     -13.562 -18.453 -18.594  1.00  5.00           C  
ATOM   1286  O   LEU A 164     -12.961 -18.516 -19.672  1.00  3.00           O  
ATOM   1287  CB  LEU A 164     -11.859 -17.719 -16.922  1.00  5.00           C  
ATOM   1288  CG  LEU A 164     -11.234 -16.625 -16.047  1.00 45.00           C  
ATOM   1289  CD1 LEU A 164     -10.078 -17.203 -15.234  1.00 13.00           C  
ATOM   1290  CD2 LEU A 164     -10.766 -15.461 -16.906  1.00  5.00           C  
ATOM   1291  N   THR A 165     -14.688 -19.250 -18.312  1.00  0.00           N  
ATOM   1292  CA  THR A 165     -15.055 -20.203 -19.344  1.00  3.00           C  
ATOM   1293  C   THR A 165     -16.344 -19.781 -20.031  1.00  0.00           C  
ATOM   1294  O   THR A 165     -17.328 -19.438 -19.359  1.00  7.00           O  
ATOM   1295  CB  THR A 165     -15.227 -21.625 -18.766  1.00  3.00           C  
ATOM   1296  OG1 THR A 165     -16.031 -21.547 -17.578  1.00  4.00           O  
ATOM   1297  CG2 THR A 165     -13.875 -22.234 -18.406  1.00  3.00           C  
ATOM   1298  N   PRO A 166     -16.281 -18.859 -21.062  1.00  5.00           N  
ATOM   1299  CA  PRO A 166     -17.578 -18.641 -21.719  1.00  4.00           C  
ATOM   1300  C   PRO A 166     -18.312 -19.938 -22.031  1.00  3.00           C  
ATOM   1301  O   PRO A 166     -17.688 -20.938 -22.375  1.00  4.00           O  
ATOM   1302  CB  PRO A 166     -17.203 -17.906 -23.016  1.00  2.00           C  
ATOM   1303  CG  PRO A 166     -15.711 -17.969 -23.078  1.00  2.00           C  
ATOM   1304  CD  PRO A 166     -15.227 -18.750 -21.891  1.00  3.00           C  
ATOM   1305  N   GLU A 167     -19.125 -20.422 -21.016  1.00  6.00           N  
ATOM   1306  CA  GLU A 167     -20.219 -21.297 -21.438  1.00  4.00           C  
ATOM   1307  C   GLU A 167     -19.938 -21.906 -22.812  1.00  0.00           C  
ATOM   1308  O   GLU A 167     -19.547 -21.203 -23.734  1.00  2.00           O  
ATOM   1309  CB  GLU A 167     -21.547 -20.547 -21.438  1.00  2.00           C  
ATOM   1310  CG  GLU A 167     -22.125 -20.312 -20.062  1.00  3.00           C  
ATOM   1311  CD  GLU A 167     -23.375 -19.422 -20.078  1.00  2.00           C  
ATOM   1312  OE1 GLU A 167     -23.953 -19.188 -19.000  1.00  1.00           O  
ATOM   1313  OE2 GLU A 167     -23.750 -18.969 -21.172  1.00  1.00           O  
ATOM   1314  N   ALA A 168     -19.312 -23.156 -22.859  1.00  3.00           N  
ATOM   1315  CA  ALA A 168     -19.641 -24.250 -23.766  1.00  2.00           C  
ATOM   1316  C   ALA A 168     -20.594 -23.797 -24.859  1.00  1.00           C  
ATOM   1317  O   ALA A 168     -21.547 -23.047 -24.594  1.00  2.00           O  
ATOM   1318  CB  ALA A 168     -20.234 -25.422 -22.984  1.00  1.00           C  
TER 
END 
HETATM    1  C3  UNL A   1       1.843  -3.081  -1.578  1.00  0.00           C  
HETATM    2  C5  UNL A   1       2.648  -2.348  -2.658  1.00  0.00           C  
HETATM    3  C7  UNL A   1       1.770  -1.825  -3.781  1.00  0.00           C  
HETATM    4  C11 UNL A   1       0.466  -2.552  -3.967  1.00  0.00           C  
HETATM    5  C12 UNL A   1       2.165  -0.750  -4.495  1.00  0.00           C  
HETATM    6  C15 UNL A   1       1.484  -0.100  -5.636  1.00  0.00           C  
HETATM    7  O2  UNL A   1       1.295  -0.680  -6.695  1.00  0.00           O  
HETATM    8  O1  UNL A   1       1.047   1.140  -5.318  1.00  0.00           O  
HETATM    9  C16 UNL A   1      -0.057   1.151  -4.413  1.00  0.00           C  
HETATM   10  C6  UNL A   1       1.788  -2.287  -0.302  1.00  0.00           C  
HETATM   11  C2  UNL A   1       1.015  -1.214  -0.034  1.00  0.00           C  
HETATM   12  C8  UNL A   1      -0.009  -0.647  -0.979  1.00  0.00           C  
HETATM   13  C1  UNL A   1       1.114  -0.515   1.311  1.00  0.00           C  
HETATM   14  C4  UNL A   1       0.707  -1.423   2.478  1.00  0.00           C  
HETATM   15  C9  UNL A   1       1.092  -0.820   3.803  1.00  0.00           C  
HETATM   16  C10 UNL A   1       1.021  -1.393   5.020  1.00  0.00           C  
HETATM   17  C13 UNL A   1       1.485  -0.653   6.247  1.00  0.00           C  
HETATM   18  C14 UNL A   1       0.481  -2.770   5.295  1.00  0.00           C  
CONECT    1    2   10                                                 
CONECT    2    3    1                                                 
CONECT    3    5    4    2                                            
CONECT    4    3                                                      
CONECT    5    6    3                                                 
CONECT    6    7    8    5                                            
CONECT    7    6                                                      
CONECT    8    6    9                                                 
CONECT    9    8                                                      
CONECT   10    1   11                                                 
CONECT   11   12   10   13                                            
CONECT   12   11                                                      
CONECT   13   11   14                                                 
CONECT   14   13   15                                                 
CONECT   15   14   16                                                 
CONECT   16   15   18   17                                            
CONECT   17   16                                                      
CONECT   18   16                                                      
MASTER        0    0    0    0    0    0    0    0   18    0   18    0
END
