# Supplementary material for: Methoprene-Tolerant (Met) Acts as Methyl Farnesoate Receptor to Regulate Larva Metamorphosis in Mud Crab, Scylla paramamosain
Source: Int J Mol Sci. 2024 Nov 27;25(23):12746. doi: 10.3390/ijms252312746 (PMC11640826; doi:10.3390/ijms252312746)
Supplement: Supplementary file 1 [file ijms-25-12746-s001.zip › Supplementary file S1/Sp-PPF(Q361L).pdb]

MODEL     1                                                                     
ATOM      1  N   PRO A   1      12.477  19.328  -2.145  1.00 39.97           N  
ATOM      2  CA  PRO A   1      11.602  20.328  -1.536  1.00 39.97           C  
ATOM      3  C   PRO A   1      10.117  20.031  -1.757  1.00 39.97           C  
ATOM      4  CB  PRO A   1      12.008  21.625  -2.242  1.00 39.97           C  
ATOM      5  O   PRO A   1       9.688  19.844  -2.896  1.00 39.97           O  
ATOM      6  CG  PRO A   1      12.781  21.172  -3.438  1.00 39.97           C  
ATOM      7  CD  PRO A   1      12.766  19.672  -3.492  1.00 39.97           C  
ATOM      8  N   ILE A   2       9.469  19.078  -1.006  1.00 43.91           N  
ATOM      9  CA  ILE A   2       8.039  18.812  -0.959  1.00 43.91           C  
ATOM     10  C   ILE A   2       7.309  20.016  -0.366  1.00 43.91           C  
ATOM     11  CB  ILE A   2       7.723  17.547  -0.142  1.00 43.91           C  
ATOM     12  O   ILE A   2       7.594  20.438   0.760  1.00 43.91           O  
ATOM     13  CG1 ILE A   2       8.453  16.328  -0.731  1.00 43.91           C  
ATOM     14  CG2 ILE A   2       6.211  17.297  -0.089  1.00 43.91           C  
ATOM     15  CD1 ILE A   2       8.508  15.125   0.195  1.00 43.91           C  
ATOM     16  N   THR A   3       7.223  21.172  -1.026  1.00 46.06           N  
ATOM     17  CA  THR A   3       6.320  22.312  -1.202  1.00 46.06           C  
ATOM     18  C   THR A   3       4.914  21.953  -0.718  1.00 46.06           C  
ATOM     19  CB  THR A   3       6.262  22.750  -2.676  1.00 46.06           C  
ATOM     20  O   THR A   3       4.402  20.875  -1.012  1.00 46.06           O  
ATOM     21  CG2 THR A   3       5.867  24.219  -2.791  1.00 46.06           C  
ATOM     22  OG1 THR A   3       7.551  22.562  -3.275  1.00 46.06           O  
ATOM     23  N   GLU A   4       4.555  22.203   0.591  1.00 53.06           N  
ATOM     24  CA  GLU A   4       3.469  22.891   1.278  1.00 53.06           C  
ATOM     25  C   GLU A   4       2.166  22.109   1.188  1.00 53.06           C  
ATOM     26  CB  GLU A   4       3.277  24.297   0.698  1.00 53.06           C  
ATOM     27  O   GLU A   4       1.646  21.875   0.093  1.00 53.06           O  
ATOM     28  CG  GLU A   4       4.020  25.375   1.461  1.00 53.06           C  
ATOM     29  CD  GLU A   4       3.488  26.781   1.183  1.00 53.06           C  
ATOM     30  OE1 GLU A   4       4.016  27.750   1.762  1.00 53.06           O  
ATOM     31  OE2 GLU A   4       2.537  26.891   0.380  1.00 53.06           O  
ATOM     32  N   LEU A   5       2.016  20.984   1.881  1.00 46.12           N  
ATOM     33  CA  LEU A   5       0.838  20.188   2.193  1.00 46.12           C  
ATOM     34  C   LEU A   5      -0.361  21.062   2.504  1.00 46.12           C  
ATOM     35  CB  LEU A   5       1.122  19.250   3.381  1.00 46.12           C  
ATOM     36  O   LEU A   5      -0.248  22.031   3.273  1.00 46.12           O  
ATOM     37  CG  LEU A   5       2.098  18.109   3.125  1.00 46.12           C  
ATOM     38  CD1 LEU A   5       2.512  17.453   4.441  1.00 46.12           C  
ATOM     39  CD2 LEU A   5       1.476  17.078   2.189  1.00 46.12           C  
ATOM     40  N   SER A   6      -1.203  21.547   1.521  1.00 52.00           N  
ATOM     41  CA  SER A   6      -2.490  22.188   1.732  1.00 52.00           C  
ATOM     42  C   SER A   6      -3.209  21.609   2.947  1.00 52.00           C  
ATOM     43  CB  SER A   6      -3.373  22.047   0.492  1.00 52.00           C  
ATOM     44  O   SER A   6      -2.971  20.469   3.332  1.00 52.00           O  
ATOM     45  OG  SER A   6      -3.908  20.734   0.402  1.00 52.00           O  
ATOM     46  N   LEU A   7      -3.547  22.438   4.027  1.00 55.97           N  
ATOM     47  CA  LEU A   7      -4.410  22.234   5.184  1.00 55.97           C  
ATOM     48  C   LEU A   7      -5.465  21.172   4.895  1.00 55.97           C  
ATOM     49  CB  LEU A   7      -5.086  23.547   5.590  1.00 55.97           C  
ATOM     50  O   LEU A   7      -5.793  20.359   5.762  1.00 55.97           O  
ATOM     51  CG  LEU A   7      -5.617  23.625   7.023  1.00 55.97           C  
ATOM     52  CD1 LEU A   7      -4.461  23.750   8.008  1.00 55.97           C  
ATOM     53  CD2 LEU A   7      -6.586  24.781   7.176  1.00 55.97           C  
ATOM     54  N   VAL A   8      -5.922  21.031   3.625  1.00 55.12           N  
ATOM     55  CA  VAL A   8      -6.934  20.031   3.287  1.00 55.12           C  
ATOM     56  C   VAL A   8      -6.305  18.641   3.262  1.00 55.12           C  
ATOM     57  CB  VAL A   8      -7.605  20.344   1.930  1.00 55.12           C  
ATOM     58  O   VAL A   8      -6.918  17.672   3.709  1.00 55.12           O  
ATOM     59  CG1 VAL A   8      -8.586  19.234   1.547  1.00 55.12           C  
ATOM     60  CG2 VAL A   8      -8.312  21.688   1.980  1.00 55.12           C  
ATOM     61  N   GLU A   9      -5.012  18.578   2.891  1.00 53.59           N  
ATOM     62  CA  GLU A   9      -4.309  17.297   2.889  1.00 53.59           C  
ATOM     63  C   GLU A   9      -3.986  16.844   4.309  1.00 53.59           C  
ATOM     64  CB  GLU A   9      -3.027  17.391   2.061  1.00 53.59           C  
ATOM     65  O   GLU A   9      -3.879  15.656   4.578  1.00 53.59           O  
ATOM     66  CG  GLU A   9      -3.248  17.219   0.564  1.00 53.59           C  
ATOM     67  CD  GLU A   9      -1.992  17.469  -0.259  1.00 53.59           C  
ATOM     68  OE1 GLU A   9      -2.039  17.312  -1.500  1.00 53.59           O  
ATOM     69  OE2 GLU A   9      -0.951  17.812   0.343  1.00 53.59           O  
ATOM     70  N   SER A  10      -3.990  17.875   5.262  1.00 55.84           N  
ATOM     71  CA  SER A  10      -3.709  17.531   6.652  1.00 55.84           C  
ATOM     72  C   SER A  10      -4.914  16.875   7.312  1.00 55.84           C  
ATOM     73  CB  SER A  10      -3.305  18.781   7.441  1.00 55.84           C  
ATOM     74  O   SER A  10      -4.770  16.156   8.312  1.00 55.84           O  
ATOM     75  OG  SER A  10      -4.430  19.609   7.676  1.00 55.84           O  
ATOM     76  N   THR A  11      -6.062  16.953   6.641  1.00 61.28           N  
ATOM     77  CA  THR A  11      -7.254  16.391   7.281  1.00 61.28           C  
ATOM     78  C   THR A  11      -7.531  14.984   6.770  1.00 61.28           C  
ATOM     79  CB  THR A  11      -8.484  17.281   7.039  1.00 61.28           C  
ATOM     80  O   THR A  11      -8.344  14.258   7.348  1.00 61.28           O  
ATOM     81  CG2 THR A  11      -8.289  18.672   7.641  1.00 61.28           C  
ATOM     82  OG1 THR A  11      -8.703  17.406   5.629  1.00 61.28           O  
ATOM     83  N   LEU A  12      -6.844  14.633   5.641  1.00 66.31           N  
ATOM     84  CA  LEU A  12      -7.129  13.297   5.129  1.00 66.31           C  
ATOM     85  C   LEU A  12      -6.512  12.227   6.027  1.00 66.31           C  
ATOM     86  CB  LEU A  12      -6.602  13.148   3.699  1.00 66.31           C  
ATOM     87  O   LEU A  12      -5.426  12.422   6.574  1.00 66.31           O  
ATOM     88  CG  LEU A  12      -7.305  13.984   2.627  1.00 66.31           C  
ATOM     89  CD1 LEU A  12      -6.637  13.773   1.272  1.00 66.31           C  
ATOM     90  CD2 LEU A  12      -8.789  13.625   2.559  1.00 66.31           C  
ATOM     91  N   ASP A  13      -7.348  11.258   6.465  1.00 88.31           N  
ATOM     92  CA  ASP A  13      -6.832  10.117   7.215  1.00 88.31           C  
ATOM     93  C   ASP A  13      -5.941   9.242   6.340  1.00 88.31           C  
ATOM     94  CB  ASP A  13      -7.984   9.289   7.789  1.00 88.31           C  
ATOM     95  O   ASP A  13      -6.402   8.250   5.766  1.00 88.31           O  
ATOM     96  CG  ASP A  13      -8.680   9.961   8.961  1.00 88.31           C  
ATOM     97  OD1 ASP A  13      -8.055  10.820   9.617  1.00 88.31           O  
ATOM     98  OD2 ASP A  13      -9.852   9.633   9.219  1.00 88.31           O  
ATOM     99  N   GLU A  14      -4.672   9.688   6.047  1.00 94.75           N  
ATOM    100  CA  GLU A  14      -3.711   8.961   5.223  1.00 94.75           C  
ATOM    101  C   GLU A  14      -2.338   8.922   5.887  1.00 94.75           C  
ATOM    102  CB  GLU A  14      -3.605   9.594   3.832  1.00 94.75           C  
ATOM    103  O   GLU A  14      -2.061   9.703   6.801  1.00 94.75           O  
ATOM    104  CG  GLU A  14      -3.006  10.992   3.838  1.00 94.75           C  
ATOM    105  CD  GLU A  14      -3.035  11.664   2.473  1.00 94.75           C  
ATOM    106  OE1 GLU A  14      -2.234  12.602   2.238  1.00 94.75           O  
ATOM    107  OE2 GLU A  14      -3.863  11.250   1.631  1.00 94.75           O  
ATOM    108  N   TYR A  15      -1.570   8.016   5.496  1.00 97.19           N  
ATOM    109  CA  TYR A  15      -0.169   7.934   5.891  1.00 97.19           C  
ATOM    110  C   TYR A  15       0.699   7.461   4.730  1.00 97.19           C  
ATOM    111  CB  TYR A  15      -0.001   6.988   7.086  1.00 97.19           C  
ATOM    112  O   TYR A  15       0.189   6.930   3.740  1.00 97.19           O  
ATOM    113  CG  TYR A  15      -0.347   5.551   6.773  1.00 97.19           C  
ATOM    114  CD1 TYR A  15      -1.658   5.094   6.879  1.00 97.19           C  
ATOM    115  CD2 TYR A  15       0.636   4.648   6.379  1.00 97.19           C  
ATOM    116  CE1 TYR A  15      -1.981   3.770   6.594  1.00 97.19           C  
ATOM    117  CE2 TYR A  15       0.324   3.324   6.094  1.00 97.19           C  
ATOM    118  OH  TYR A  15      -1.300   1.584   5.922  1.00 97.19           O  
ATOM    119  CZ  TYR A  15      -0.986   2.895   6.203  1.00 97.19           C  
ATOM    120  N   ILE A  16       1.981   7.691   4.863  1.00 98.19           N  
ATOM    121  CA  ILE A  16       2.906   7.414   3.768  1.00 98.19           C  
ATOM    122  C   ILE A  16       3.854   6.285   4.168  1.00 98.19           C  
ATOM    123  CB  ILE A  16       3.709   8.672   3.375  1.00 98.19           C  
ATOM    124  O   ILE A  16       4.312   6.227   5.309  1.00 98.19           O  
ATOM    125  CG1 ILE A  16       2.770   9.766   2.844  1.00 98.19           C  
ATOM    126  CG2 ILE A  16       4.789   8.328   2.344  1.00 98.19           C  
ATOM    127  CD1 ILE A  16       3.428  11.125   2.689  1.00 98.19           C  
ATOM    128  N   THR A  17       4.102   5.426   3.166  1.00 98.50           N  
ATOM    129  CA  THR A  17       5.090   4.371   3.357  1.00 98.50           C  
ATOM    130  C   THR A  17       6.051   4.309   2.174  1.00 98.50           C  
ATOM    131  CB  THR A  17       4.410   2.998   3.543  1.00 98.50           C  
ATOM    132  O   THR A  17       5.684   4.660   1.051  1.00 98.50           O  
ATOM    133  CG2 THR A  17       3.555   2.975   4.805  1.00 98.50           C  
ATOM    134  OG1 THR A  17       3.580   2.725   2.410  1.00 98.50           O  
ATOM    135  N   ARG A  18       7.258   3.938   2.523  1.00 98.50           N  
ATOM    136  CA  ARG A  18       8.258   3.582   1.521  1.00 98.50           C  
ATOM    137  C   ARG A  18       8.633   2.109   1.623  1.00 98.50           C  
ATOM    138  CB  ARG A  18       9.500   4.457   1.668  1.00 98.50           C  
ATOM    139  O   ARG A  18       8.852   1.594   2.723  1.00 98.50           O  
ATOM    140  CG  ARG A  18      10.531   4.250   0.570  1.00 98.50           C  
ATOM    141  CD  ARG A  18      11.766   5.125   0.778  1.00 98.50           C  
ATOM    142  NE  ARG A  18      11.430   6.547   0.704  1.00 98.50           N  
ATOM    143  NH1 ARG A  18      13.617   7.258   0.468  1.00 98.50           N  
ATOM    144  NH2 ARG A  18      11.906   8.781   0.502  1.00 98.50           N  
ATOM    145  CZ  ARG A  18      12.320   7.527   0.558  1.00 98.50           C  
ATOM    146  N   HIS A  19       8.781   1.521   0.433  1.00 98.06           N  
ATOM    147  CA  HIS A  19       9.000   0.080   0.415  1.00 98.06           C  
ATOM    148  C   HIS A  19      10.188  -0.284  -0.469  1.00 98.06           C  
ATOM    149  CB  HIS A  19       7.746  -0.649  -0.066  1.00 98.06           C  
ATOM    150  O   HIS A  19      10.500   0.427  -1.428  1.00 98.06           O  
ATOM    151  CG  HIS A  19       6.508  -0.269   0.682  1.00 98.06           C  
ATOM    152  CD2 HIS A  19       5.633   0.746   0.493  1.00 98.06           C  
ATOM    153  ND1 HIS A  19       6.055  -0.975   1.774  1.00 98.06           N  
ATOM    154  CE1 HIS A  19       4.945  -0.408   2.227  1.00 98.06           C  
ATOM    155  NE2 HIS A  19       4.668   0.637   1.467  1.00 98.06           N  
ATOM    156  N   GLY A  20      10.773  -1.323  -0.077  1.00 92.44           N  
ATOM    157  CA  GLY A  20      11.664  -1.979  -1.018  1.00 92.44           C  
ATOM    158  C   GLY A  20      10.938  -2.648  -2.168  1.00 92.44           C  
ATOM    159  O   GLY A  20       9.711  -2.598  -2.242  1.00 92.44           O  
ATOM    160  N   LEU A  21      11.648  -3.344  -3.049  1.00 89.25           N  
ATOM    161  CA  LEU A  21      11.078  -3.902  -4.266  1.00 89.25           C  
ATOM    162  C   LEU A  21      10.211  -5.113  -3.953  1.00 89.25           C  
ATOM    163  CB  LEU A  21      12.188  -4.293  -5.250  1.00 89.25           C  
ATOM    164  O   LEU A  21       9.336  -5.480  -4.746  1.00 89.25           O  
ATOM    165  CG  LEU A  21      13.133  -3.176  -5.680  1.00 89.25           C  
ATOM    166  CD1 LEU A  21      14.141  -3.699  -6.703  1.00 89.25           C  
ATOM    167  CD2 LEU A  21      12.352  -1.997  -6.250  1.00 89.25           C  
ATOM    168  N   THR A  22      10.453  -5.672  -2.734  1.00 86.62           N  
ATOM    169  CA  THR A  22       9.695  -6.867  -2.369  1.00 86.62           C  
ATOM    170  C   THR A  22       8.531  -6.512  -1.448  1.00 86.62           C  
ATOM    171  CB  THR A  22      10.602  -7.910  -1.682  1.00 86.62           C  
ATOM    172  O   THR A  22       7.812  -7.398  -0.983  1.00 86.62           O  
ATOM    173  CG2 THR A  22      11.758  -8.312  -2.588  1.00 86.62           C  
ATOM    174  OG1 THR A  22      11.125  -7.352  -0.472  1.00 86.62           O  
ATOM    175  N   GLY A  23       8.477  -5.246  -1.132  1.00 90.94           N  
ATOM    176  CA  GLY A  23       7.324  -4.805  -0.359  1.00 90.94           C  
ATOM    177  C   GLY A  23       7.633  -4.617   1.115  1.00 90.94           C  
ATOM    178  O   GLY A  23       6.730  -4.363   1.916  1.00 90.94           O  
ATOM    179  N   ASN A  24       8.867  -4.855   1.531  1.00 95.31           N  
ATOM    180  CA  ASN A  24       9.227  -4.559   2.912  1.00 95.31           C  
ATOM    181  C   ASN A  24       9.188  -3.061   3.195  1.00 95.31           C  
ATOM    182  CB  ASN A  24      10.609  -5.121   3.236  1.00 95.31           C  
ATOM    183  O   ASN A  24       9.562  -2.254   2.342  1.00 95.31           O  
ATOM    184  CG  ASN A  24      11.688  -4.586   2.318  1.00 95.31           C  
ATOM    185  ND2 ASN A  24      12.633  -3.840   2.883  1.00 95.31           N  
ATOM    186  OD1 ASN A  24      11.672  -4.832   1.109  1.00 95.31           O  
ATOM    187  N   ILE A  25       8.812  -2.779   4.406  1.00 98.25           N  
ATOM    188  CA  ILE A  25       8.617  -1.383   4.781  1.00 98.25           C  
ATOM    189  C   ILE A  25       9.961  -0.767   5.184  1.00 98.25           C  
ATOM    190  CB  ILE A  25       7.598  -1.243   5.934  1.00 98.25           C  
ATOM    191  O   ILE A  25      10.570  -1.188   6.164  1.00 98.25           O  
ATOM    192  CG1 ILE A  25       6.250  -1.856   5.531  1.00 98.25           C  
ATOM    193  CG2 ILE A  25       7.434   0.226   6.332  1.00 98.25           C  
ATOM    194  CD1 ILE A  25       5.277  -2.025   6.688  1.00 98.25           C  
ATOM    195  N   LEU A  26      10.398   0.192   4.395  1.00 98.06           N  
ATOM    196  CA  LEU A  26      11.656   0.876   4.672  1.00 98.06           C  
ATOM    197  C   LEU A  26      11.422   2.104   5.547  1.00 98.06           C  
ATOM    198  CB  LEU A  26      12.336   1.288   3.365  1.00 98.06           C  
ATOM    199  O   LEU A  26      12.305   2.490   6.324  1.00 98.06           O  
ATOM    200  CG  LEU A  26      12.648   0.161   2.379  1.00 98.06           C  
ATOM    201  CD1 LEU A  26      13.305   0.723   1.122  1.00 98.06           C  
ATOM    202  CD2 LEU A  26      13.539  -0.891   3.029  1.00 98.06           C  
ATOM    203  N   TYR A  27      10.289   2.639   5.355  1.00 98.50           N  
ATOM    204  CA  TYR A  27       9.922   3.842   6.090  1.00 98.50           C  
ATOM    205  C   TYR A  27       8.406   4.008   6.137  1.00 98.50           C  
ATOM    206  CB  TYR A  27      10.562   5.078   5.453  1.00 98.50           C  
ATOM    207  O   TYR A  27       7.703   3.625   5.199  1.00 98.50           O  
ATOM    208  CG  TYR A  27      10.039   6.383   6.000  1.00 98.50           C  
ATOM    209  CD1 TYR A  27       9.000   7.062   5.367  1.00 98.50           C  
ATOM    210  CD2 TYR A  27      10.578   6.941   7.152  1.00 98.50           C  
ATOM    211  CE1 TYR A  27       8.516   8.266   5.867  1.00 98.50           C  
ATOM    212  CE2 TYR A  27      10.102   8.148   7.660  1.00 98.50           C  
ATOM    213  OH  TYR A  27       8.594   9.992   7.512  1.00 98.50           O  
ATOM    214  CZ  TYR A  27       9.070   8.797   7.012  1.00 98.50           C  
ATOM    215  N   THR A  28       7.914   4.602   7.184  1.00 98.56           N  
ATOM    216  CA  THR A  28       6.539   5.074   7.293  1.00 98.56           C  
ATOM    217  C   THR A  28       6.461   6.285   8.219  1.00 98.56           C  
ATOM    218  CB  THR A  28       5.605   3.967   7.812  1.00 98.56           C  
ATOM    219  O   THR A  28       7.227   6.391   9.180  1.00 98.56           O  
ATOM    220  CG2 THR A  28       5.969   3.562   9.234  1.00 98.56           C  
ATOM    221  OG1 THR A  28       4.254   4.441   7.789  1.00 98.56           O  
ATOM    222  N   ASP A  29       5.629   7.219   7.906  1.00 97.50           N  
ATOM    223  CA  ASP A  29       5.500   8.375   8.789  1.00 97.50           C  
ATOM    224  C   ASP A  29       4.648   8.039  10.008  1.00 97.50           C  
ATOM    225  CB  ASP A  29       4.898   9.562   8.039  1.00 97.50           C  
ATOM    226  O   ASP A  29       4.129   6.926  10.125  1.00 97.50           O  
ATOM    227  CG  ASP A  29       3.463   9.320   7.602  1.00 97.50           C  
ATOM    228  OD1 ASP A  29       2.752   8.531   8.258  1.00 97.50           O  
ATOM    229  OD2 ASP A  29       3.039   9.930   6.594  1.00 97.50           O  
ATOM    230  N   HIS A  30       4.566   8.875  11.031  1.00 95.56           N  
ATOM    231  CA  HIS A  30       3.990   8.641  12.352  1.00 95.56           C  
ATOM    232  C   HIS A  30       2.477   8.484  12.273  1.00 95.56           C  
ATOM    233  CB  HIS A  30       4.352   9.789  13.305  1.00 95.56           C  
ATOM    234  O   HIS A  30       1.855   7.945  13.195  1.00 95.56           O  
ATOM    235  CG  HIS A  30       3.793  11.109  12.883  1.00 95.56           C  
ATOM    236  CD2 HIS A  30       2.719  11.805  13.336  1.00 95.56           C  
ATOM    237  ND1 HIS A  30       4.355  11.875  11.883  1.00 95.56           N  
ATOM    238  CE1 HIS A  30       3.648  12.984  11.734  1.00 95.56           C  
ATOM    239  NE2 HIS A  30       2.650  12.969  12.602  1.00 95.56           N  
ATOM    240  N   ARG A  31       1.878   8.906  11.203  1.00 96.31           N  
ATOM    241  CA  ARG A  31       0.425   8.914  11.070  1.00 96.31           C  
ATOM    242  C   ARG A  31      -0.120   7.492  10.945  1.00 96.31           C  
ATOM    243  CB  ARG A  31      -0.003   9.742   9.867  1.00 96.31           C  
ATOM    244  O   ARG A  31      -1.304   7.250  11.195  1.00 96.31           O  
ATOM    245  CG  ARG A  31       0.240  11.234  10.031  1.00 96.31           C  
ATOM    246  CD  ARG A  31      -0.187  12.016   8.797  1.00 96.31           C  
ATOM    247  NE  ARG A  31      -1.638  12.016   8.625  1.00 96.31           N  
ATOM    248  NH1 ARG A  31      -1.621  13.180   6.633  1.00 96.31           N  
ATOM    249  NH2 ARG A  31      -3.607  12.508   7.555  1.00 96.31           N  
ATOM    250  CZ  ARG A  31      -2.285  12.562   7.605  1.00 96.31           C  
ATOM    251  N   ILE A  32       0.711   6.578  10.570  1.00 97.62           N  
ATOM    252  CA  ILE A  32       0.262   5.191  10.508  1.00 97.62           C  
ATOM    253  C   ILE A  32      -0.351   4.785  11.852  1.00 97.62           C  
ATOM    254  CB  ILE A  32       1.421   4.234  10.141  1.00 97.62           C  
ATOM    255  O   ILE A  32      -1.287   3.984  11.891  1.00 97.62           O  
ATOM    256  CG1 ILE A  32       0.893   2.814   9.922  1.00 97.62           C  
ATOM    257  CG2 ILE A  32       2.502   4.258  11.227  1.00 97.62           C  
ATOM    258  CD1 ILE A  32       1.925   1.852   9.352  1.00 97.62           C  
ATOM    259  N   SER A  33       0.220   5.301  12.930  1.00 96.69           N  
ATOM    260  CA  SER A  33      -0.234   4.969  14.281  1.00 96.69           C  
ATOM    261  C   SER A  33      -1.657   5.461  14.516  1.00 96.69           C  
ATOM    262  CB  SER A  33       0.705   5.570  15.328  1.00 96.69           C  
ATOM    263  O   SER A  33      -2.461   4.766  15.148  1.00 96.69           O  
ATOM    264  OG  SER A  33       2.002   5.008  15.219  1.00 96.69           O  
ATOM    265  N   PHE A  34      -1.954   6.566  13.961  1.00 94.06           N  
ATOM    266  CA  PHE A  34      -3.289   7.129  14.133  1.00 94.06           C  
ATOM    267  C   PHE A  34      -4.320   6.312  13.359  1.00 94.06           C  
ATOM    268  CB  PHE A  34      -3.322   8.586  13.672  1.00 94.06           C  
ATOM    269  O   PHE A  34      -5.445   6.121  13.828  1.00 94.06           O  
ATOM    270  CG  PHE A  34      -2.561   9.523  14.570  1.00 94.06           C  
ATOM    271  CD1 PHE A  34      -3.109   9.961  15.766  1.00 94.06           C  
ATOM    272  CD2 PHE A  34      -1.293   9.969  14.211  1.00 94.06           C  
ATOM    273  CE1 PHE A  34      -2.406  10.828  16.594  1.00 94.06           C  
ATOM    274  CE2 PHE A  34      -0.583  10.836  15.039  1.00 94.06           C  
ATOM    275  CZ  PHE A  34      -1.142  11.266  16.234  1.00 94.06           C  
ATOM    276  N   VAL A  35      -3.877   5.773  12.305  1.00 95.31           N  
ATOM    277  CA  VAL A  35      -4.805   5.074  11.430  1.00 95.31           C  
ATOM    278  C   VAL A  35      -4.930   3.615  11.867  1.00 95.31           C  
ATOM    279  CB  VAL A  35      -4.359   5.148   9.953  1.00 95.31           C  
ATOM    280  O   VAL A  35      -6.039   3.078  11.953  1.00 95.31           O  
ATOM    281  CG1 VAL A  35      -5.207   4.223   9.078  1.00 95.31           C  
ATOM    282  CG2 VAL A  35      -4.438   6.586   9.445  1.00 95.31           C  
ATOM    283  N   THR A  36      -3.846   3.010  12.242  1.00 96.44           N  
ATOM    284  CA  THR A  36      -3.852   1.560  12.398  1.00 96.44           C  
ATOM    285  C   THR A  36      -3.539   1.164  13.836  1.00 96.44           C  
ATOM    286  CB  THR A  36      -2.840   0.895  11.445  1.00 96.44           C  
ATOM    287  O   THR A  36      -3.766   0.020  14.234  1.00 96.44           O  
ATOM    288  CG2 THR A  36      -3.055   1.350  10.008  1.00 96.44           C  
ATOM    289  OG1 THR A  36      -1.511   1.246  11.852  1.00 96.44           O  
ATOM    290  N   GLY A  37      -3.025   2.061  14.570  1.00 96.94           N  
ATOM    291  CA  GLY A  37      -2.553   1.742  15.914  1.00 96.94           C  
ATOM    292  C   GLY A  37      -1.172   1.112  15.922  1.00 96.94           C  
ATOM    293  O   GLY A  37      -0.618   0.835  16.984  1.00 96.94           O  
ATOM    294  N   LEU A  38      -0.574   0.874  14.805  1.00 97.56           N  
ATOM    295  CA  LEU A  38       0.774   0.335  14.664  1.00 97.56           C  
ATOM    296  C   LEU A  38       1.816   1.442  14.781  1.00 97.56           C  
ATOM    297  CB  LEU A  38       0.928  -0.385  13.320  1.00 97.56           C  
ATOM    298  O   LEU A  38       1.595   2.562  14.312  1.00 97.56           O  
ATOM    299  CG  LEU A  38      -0.006  -1.571  13.078  1.00 97.56           C  
ATOM    300  CD1 LEU A  38      -0.015  -1.944  11.602  1.00 97.56           C  
ATOM    301  CD2 LEU A  38       0.409  -2.764  13.930  1.00 97.56           C  
ATOM    302  N   MET A  39       2.904   0.998  15.359  1.00 97.81           N  
ATOM    303  CA  MET A  39       3.998   1.958  15.469  1.00 97.81           C  
ATOM    304  C   MET A  39       4.992   1.784  14.328  1.00 97.81           C  
ATOM    305  CB  MET A  39       4.715   1.807  16.812  1.00 97.81           C  
ATOM    306  O   MET A  39       5.309   0.658  13.945  1.00 97.81           O  
ATOM    307  CG  MET A  39       3.855   2.176  18.016  1.00 97.81           C  
ATOM    308  SD  MET A  39       3.338   3.936  17.984  1.00 97.81           S  
ATOM    309  CE  MET A  39       1.556   3.742  17.703  1.00 97.81           C  
ATOM    310  N   PRO A  40       5.520   2.977  13.852  1.00 97.81           N  
ATOM    311  CA  PRO A  40       6.531   2.873  12.797  1.00 97.81           C  
ATOM    312  C   PRO A  40       7.656   1.905  13.156  1.00 97.81           C  
ATOM    313  CB  PRO A  40       7.059   4.305  12.680  1.00 97.81           C  
ATOM    314  O   PRO A  40       8.047   1.078  12.328  1.00 97.81           O  
ATOM    315  CG  PRO A  40       5.895   5.172  13.023  1.00 97.81           C  
ATOM    316  CD  PRO A  40       5.129   4.523  14.141  1.00 97.81           C  
ATOM    317  N   SER A  41       8.117   1.959  14.344  1.00 97.44           N  
ATOM    318  CA  SER A  41       9.234   1.122  14.766  1.00 97.44           C  
ATOM    319  C   SER A  41       8.867  -0.357  14.719  1.00 97.44           C  
ATOM    320  CB  SER A  41       9.680   1.500  16.188  1.00 97.44           C  
ATOM    321  O   SER A  41       9.742  -1.217  14.594  1.00 97.44           O  
ATOM    322  OG  SER A  41       8.602   1.385  17.094  1.00 97.44           O  
ATOM    323  N   ASP A  42       7.617  -0.649  14.773  1.00 96.19           N  
ATOM    324  CA  ASP A  42       7.160  -2.035  14.812  1.00 96.19           C  
ATOM    325  C   ASP A  42       7.008  -2.605  13.406  1.00 96.19           C  
ATOM    326  CB  ASP A  42       5.836  -2.143  15.570  1.00 96.19           C  
ATOM    327  O   ASP A  42       7.078  -3.820  13.211  1.00 96.19           O  
ATOM    328  CG  ASP A  42       5.973  -1.818  17.047  1.00 96.19           C  
ATOM    329  OD1 ASP A  42       7.070  -2.006  17.625  1.00 96.19           O  
ATOM    330  OD2 ASP A  42       4.969  -1.374  17.656  1.00 96.19           O  
ATOM    331  N   VAL A  43       6.867  -1.681  12.547  1.00 97.69           N  
ATOM    332  CA  VAL A  43       6.480  -2.229  11.250  1.00 97.69           C  
ATOM    333  C   VAL A  43       7.656  -2.137  10.273  1.00 97.69           C  
ATOM    334  CB  VAL A  43       5.250  -1.496  10.664  1.00 97.69           C  
ATOM    335  O   VAL A  43       7.711  -2.871   9.289  1.00 97.69           O  
ATOM    336  CG1 VAL A  43       4.035  -1.688  11.570  1.00 97.69           C  
ATOM    337  CG2 VAL A  43       5.555  -0.010  10.484  1.00 97.69           C  
ATOM    338  N   ILE A  44       8.547  -1.180  10.539  1.00 98.19           N  
ATOM    339  CA  ILE A  44       9.703  -1.007   9.672  1.00 98.19           C  
ATOM    340  C   ILE A  44      10.492  -2.312   9.594  1.00 98.19           C  
ATOM    341  CB  ILE A  44      10.617   0.142  10.156  1.00 98.19           C  
ATOM    342  O   ILE A  44      10.766  -2.938  10.617  1.00 98.19           O  
ATOM    343  CG1 ILE A  44       9.938   1.497   9.922  1.00 98.19           C  
ATOM    344  CG2 ILE A  44      11.977   0.085   9.469  1.00 98.19           C  
ATOM    345  CD1 ILE A  44      10.672   2.674  10.555  1.00 98.19           C  
ATOM    346  N   GLY A  45      10.828  -2.729   8.336  1.00 95.50           N  
ATOM    347  CA  GLY A  45      11.594  -3.947   8.133  1.00 95.50           C  
ATOM    348  C   GLY A  45      10.719  -5.160   7.863  1.00 95.50           C  
ATOM    349  O   GLY A  45      11.219  -6.207   7.441  1.00 95.50           O  
ATOM    350  N   LYS A  46       9.477  -5.023   8.102  1.00 96.75           N  
ATOM    351  CA  LYS A  46       8.547  -6.125   7.891  1.00 96.75           C  
ATOM    352  C   LYS A  46       7.848  -6.000   6.539  1.00 96.75           C  
ATOM    353  CB  LYS A  46       7.508  -6.172   9.016  1.00 96.75           C  
ATOM    354  O   LYS A  46       7.840  -4.926   5.934  1.00 96.75           O  
ATOM    355  CG  LYS A  46       8.102  -6.379  10.398  1.00 96.75           C  
ATOM    356  CD  LYS A  46       7.016  -6.531  11.453  1.00 96.75           C  
ATOM    357  CE  LYS A  46       7.609  -6.766  12.836  1.00 96.75           C  
ATOM    358  NZ  LYS A  46       6.551  -6.902  13.883  1.00 96.75           N  
ATOM    359  N   SER A  47       7.285  -7.086   6.129  1.00 95.06           N  
ATOM    360  CA  SER A  47       6.531  -7.078   4.879  1.00 95.06           C  
ATOM    361  C   SER A  47       5.176  -6.406   5.055  1.00 95.06           C  
ATOM    362  CB  SER A  47       6.344  -8.500   4.355  1.00 95.06           C  
ATOM    363  O   SER A  47       4.398  -6.785   5.934  1.00 95.06           O  
ATOM    364  OG  SER A  47       5.520  -8.508   3.203  1.00 95.06           O  
ATOM    365  N   ALA A  48       4.867  -5.422   4.145  1.00 96.19           N  
ATOM    366  CA  ALA A  48       3.572  -4.754   4.180  1.00 96.19           C  
ATOM    367  C   ALA A  48       2.436  -5.742   3.930  1.00 96.19           C  
ATOM    368  CB  ALA A  48       3.525  -3.623   3.156  1.00 96.19           C  
ATOM    369  O   ALA A  48       1.329  -5.570   4.445  1.00 96.19           O  
ATOM    370  N   PHE A  49       2.666  -6.789   3.236  1.00 94.94           N  
ATOM    371  CA  PHE A  49       1.666  -7.773   2.842  1.00 94.94           C  
ATOM    372  C   PHE A  49       1.195  -8.578   4.047  1.00 94.94           C  
ATOM    373  CB  PHE A  49       2.229  -8.711   1.771  1.00 94.94           C  
ATOM    374  O   PHE A  49       0.085  -9.109   4.047  1.00 94.94           O  
ATOM    375  CG  PHE A  49       2.693  -8.000   0.527  1.00 94.94           C  
ATOM    376  CD1 PHE A  49       1.788  -7.344  -0.294  1.00 94.94           C  
ATOM    377  CD2 PHE A  49       4.039  -7.996   0.179  1.00 94.94           C  
ATOM    378  CE1 PHE A  49       2.215  -6.688  -1.445  1.00 94.94           C  
ATOM    379  CE2 PHE A  49       4.473  -7.344  -0.970  1.00 94.94           C  
ATOM    380  CZ  PHE A  49       3.561  -6.688  -1.781  1.00 94.94           C  
ATOM    381  N   SER A  50       1.991  -8.680   5.043  1.00 94.56           N  
ATOM    382  CA  SER A  50       1.665  -9.453   6.238  1.00 94.56           C  
ATOM    383  C   SER A  50       0.542  -8.797   7.031  1.00 94.56           C  
ATOM    384  CB  SER A  50       2.900  -9.617   7.125  1.00 94.56           C  
ATOM    385  O   SER A  50      -0.104  -9.438   7.859  1.00 94.56           O  
ATOM    386  OG  SER A  50       3.299  -8.367   7.664  1.00 94.56           O  
ATOM    387  N   TYR A  51       0.287  -7.566   6.766  1.00 96.81           N  
ATOM    388  CA  TYR A  51      -0.733  -6.836   7.508  1.00 96.81           C  
ATOM    389  C   TYR A  51      -2.055  -6.816   6.750  1.00 96.81           C  
ATOM    390  CB  TYR A  51      -0.271  -5.398   7.785  1.00 96.81           C  
ATOM    391  O   TYR A  51      -3.080  -6.391   7.285  1.00 96.81           O  
ATOM    392  CG  TYR A  51       0.951  -5.312   8.664  1.00 96.81           C  
ATOM    393  CD1 TYR A  51       0.840  -5.391  10.055  1.00 96.81           C  
ATOM    394  CD2 TYR A  51       2.217  -5.156   8.117  1.00 96.81           C  
ATOM    395  CE1 TYR A  51       1.963  -5.309  10.867  1.00 96.81           C  
ATOM    396  CE2 TYR A  51       3.348  -5.074   8.922  1.00 96.81           C  
ATOM    397  OH  TYR A  51       4.324  -5.074  11.102  1.00 96.81           O  
ATOM    398  CZ  TYR A  51       3.211  -5.152  10.297  1.00 96.81           C  
ATOM    399  N   MET A  52      -1.974  -7.305   5.527  1.00 97.44           N  
ATOM    400  CA  MET A  52      -3.164  -7.277   4.684  1.00 97.44           C  
ATOM    401  C   MET A  52      -4.055  -8.484   4.961  1.00 97.44           C  
ATOM    402  CB  MET A  52      -2.773  -7.242   3.205  1.00 97.44           C  
ATOM    403  O   MET A  52      -3.566  -9.547   5.332  1.00 97.44           O  
ATOM    404  CG  MET A  52      -2.045  -5.973   2.793  1.00 97.44           C  
ATOM    405  SD  MET A  52      -1.619  -5.957   1.009  1.00 97.44           S  
ATOM    406  CE  MET A  52      -0.673  -4.410   0.921  1.00 97.44           C  
ATOM    407  N   HIS A  53      -5.383  -8.211   4.809  1.00 96.56           N  
ATOM    408  CA  HIS A  53      -6.277  -9.367   4.805  1.00 96.56           C  
ATOM    409  C   HIS A  53      -5.840 -10.398   3.770  1.00 96.56           C  
ATOM    410  CB  HIS A  53      -7.715  -8.930   4.527  1.00 96.56           C  
ATOM    411  O   HIS A  53      -5.469 -10.047   2.650  1.00 96.56           O  
ATOM    412  CG  HIS A  53      -8.734  -9.992   4.801  1.00 96.56           C  
ATOM    413  CD2 HIS A  53      -9.578 -10.164   5.840  1.00 96.56           C  
ATOM    414  ND1 HIS A  53      -8.953 -11.047   3.939  1.00 96.56           N  
ATOM    415  CE1 HIS A  53      -9.898 -11.820   4.438  1.00 96.56           C  
ATOM    416  NE2 HIS A  53     -10.297 -11.312   5.594  1.00 96.56           N  
ATOM    417  N   PRO A  54      -5.820 -11.688   4.125  1.00 92.44           N  
ATOM    418  CA  PRO A  54      -5.320 -12.750   3.246  1.00 92.44           C  
ATOM    419  C   PRO A  54      -6.012 -12.766   1.886  1.00 92.44           C  
ATOM    420  CB  PRO A  54      -5.625 -14.023   4.031  1.00 92.44           C  
ATOM    421  O   PRO A  54      -5.371 -13.055   0.869  1.00 92.44           O  
ATOM    422  CG  PRO A  54      -5.605 -13.609   5.465  1.00 92.44           C  
ATOM    423  CD  PRO A  54      -6.152 -12.211   5.562  1.00 92.44           C  
ATOM    424  N   ASP A  55      -7.266 -12.430   1.824  1.00 91.88           N  
ATOM    425  CA  ASP A  55      -8.008 -12.469   0.568  1.00 91.88           C  
ATOM    426  C   ASP A  55      -7.594 -11.320  -0.350  1.00 91.88           C  
ATOM    427  CB  ASP A  55      -9.516 -12.414   0.834  1.00 91.88           C  
ATOM    428  O   ASP A  55      -7.840 -11.367  -1.557  1.00 91.88           O  
ATOM    429  CG  ASP A  55     -10.055 -13.695   1.437  1.00 91.88           C  
ATOM    430  OD1 ASP A  55      -9.328 -14.711   1.481  1.00 91.88           O  
ATOM    431  OD2 ASP A  55     -11.234 -13.695   1.868  1.00 91.88           O  
ATOM    432  N   ASP A  56      -7.027 -10.336   0.197  1.00 95.62           N  
ATOM    433  CA  ASP A  56      -6.707  -9.141  -0.571  1.00 95.62           C  
ATOM    434  C   ASP A  56      -5.238  -9.125  -0.987  1.00 95.62           C  
ATOM    435  CB  ASP A  56      -7.031  -7.879   0.238  1.00 95.62           C  
ATOM    436  O   ASP A  56      -4.844  -8.367  -1.874  1.00 95.62           O  
ATOM    437  CG  ASP A  56      -8.500  -7.777   0.605  1.00 95.62           C  
ATOM    438  OD1 ASP A  56      -9.336  -8.453  -0.031  1.00 95.62           O  
ATOM    439  OD2 ASP A  56      -8.828  -7.012   1.538  1.00 95.62           O  
ATOM    440  N   ARG A  57      -4.402  -9.953  -0.438  1.00 92.38           N  
ATOM    441  CA  ARG A  57      -2.951  -9.930  -0.588  1.00 92.38           C  
ATOM    442  C   ARG A  57      -2.547 -10.148  -2.041  1.00 92.38           C  
ATOM    443  CB  ARG A  57      -2.299 -10.984   0.307  1.00 92.38           C  
ATOM    444  O   ARG A  57      -1.724  -9.414  -2.584  1.00 92.38           O  
ATOM    445  CG  ARG A  57      -2.248 -10.594   1.776  1.00 92.38           C  
ATOM    446  CD  ARG A  57      -1.491 -11.625   2.604  1.00 92.38           C  
ATOM    447  NE  ARG A  57      -2.377 -12.680   3.096  1.00 92.38           N  
ATOM    448  NH1 ARG A  57      -0.698 -13.922   4.082  1.00 92.38           N  
ATOM    449  NH2 ARG A  57      -2.871 -14.641   4.188  1.00 92.38           N  
ATOM    450  CZ  ARG A  57      -1.980 -13.742   3.787  1.00 92.38           C  
ATOM    451  N   VAL A  58      -3.115 -11.047  -2.678  1.00 86.50           N  
ATOM    452  CA  VAL A  58      -2.715 -11.430  -4.027  1.00 86.50           C  
ATOM    453  C   VAL A  58      -2.967 -10.273  -4.988  1.00 86.50           C  
ATOM    454  CB  VAL A  58      -3.465 -12.695  -4.504  1.00 86.50           C  
ATOM    455  O   VAL A  58      -2.156 -10.008  -5.879  1.00 86.50           O  
ATOM    456  CG1 VAL A  58      -4.957 -12.414  -4.648  1.00 86.50           C  
ATOM    457  CG2 VAL A  58      -2.881 -13.188  -5.824  1.00 86.50           C  
ATOM    458  N   TRP A  59      -3.988  -9.586  -4.781  1.00 91.25           N  
ATOM    459  CA  TRP A  59      -4.344  -8.500  -5.684  1.00 91.25           C  
ATOM    460  C   TRP A  59      -3.393  -7.320  -5.516  1.00 91.25           C  
ATOM    461  CB  TRP A  59      -5.785  -8.047  -5.434  1.00 91.25           C  
ATOM    462  O   TRP A  59      -3.057  -6.641  -6.488  1.00 91.25           O  
ATOM    463  CG  TRP A  59      -6.785  -9.164  -5.426  1.00 91.25           C  
ATOM    464  CD1 TRP A  59      -7.629  -9.508  -4.406  1.00 91.25           C  
ATOM    465  CD2 TRP A  59      -7.039 -10.086  -6.488  1.00 91.25           C  
ATOM    466  CE2 TRP A  59      -8.047 -10.969  -6.043  1.00 91.25           C  
ATOM    467  CE3 TRP A  59      -6.508 -10.258  -7.773  1.00 91.25           C  
ATOM    468  NE1 TRP A  59      -8.391 -10.594  -4.770  1.00 91.25           N  
ATOM    469  CH2 TRP A  59      -8.008 -12.148  -8.094  1.00 91.25           C  
ATOM    470  CZ2 TRP A  59      -8.547 -12.000  -6.840  1.00 91.25           C  
ATOM    471  CZ3 TRP A  59      -7.000 -11.289  -8.562  1.00 91.25           C  
ATOM    472  N   SER A  60      -2.971  -7.152  -4.332  1.00 93.19           N  
ATOM    473  CA  SER A  60      -1.970  -6.121  -4.078  1.00 93.19           C  
ATOM    474  C   SER A  60      -0.635  -6.473  -4.727  1.00 93.19           C  
ATOM    475  CB  SER A  60      -1.778  -5.922  -2.572  1.00 93.19           C  
ATOM    476  O   SER A  60       0.042  -5.602  -5.273  1.00 93.19           O  
ATOM    477  OG  SER A  60      -2.977  -5.461  -1.970  1.00 93.19           O  
ATOM    478  N   ILE A  61      -0.340  -7.664  -4.680  1.00 89.62           N  
ATOM    479  CA  ILE A  61       0.897  -8.141  -5.285  1.00 89.62           C  
ATOM    480  C   ILE A  61       0.828  -7.977  -6.801  1.00 89.62           C  
ATOM    481  CB  ILE A  61       1.172  -9.617  -4.918  1.00 89.62           C  
ATOM    482  O   ILE A  61       1.778  -7.496  -7.422  1.00 89.62           O  
ATOM    483  CG1 ILE A  61       1.503  -9.742  -3.428  1.00 89.62           C  
ATOM    484  CG2 ILE A  61       2.303 -10.188  -5.781  1.00 89.62           C  
ATOM    485  CD1 ILE A  61       1.522 -11.180  -2.918  1.00 89.62           C  
ATOM    486  N   VAL A  62      -0.215  -8.383  -7.332  1.00 87.88           N  
ATOM    487  CA  VAL A  62      -0.411  -8.242  -8.773  1.00 87.88           C  
ATOM    488  C   VAL A  62      -0.354  -6.770  -9.164  1.00 87.88           C  
ATOM    489  CB  VAL A  62      -1.753  -8.867  -9.219  1.00 87.88           C  
ATOM    490  O   VAL A  62       0.299  -6.406 -10.141  1.00 87.88           O  
ATOM    491  CG1 VAL A  62      -2.029  -8.539 -10.688  1.00 87.88           C  
ATOM    492  CG2 VAL A  62      -1.746 -10.375  -8.992  1.00 87.88           C  
ATOM    493  N   ALA A  63      -1.019  -5.969  -8.406  1.00 92.12           N  
ATOM    494  CA  ALA A  63      -1.003  -4.531  -8.664  1.00 92.12           C  
ATOM    495  C   ALA A  63       0.419  -3.980  -8.609  1.00 92.12           C  
ATOM    496  CB  ALA A  63      -1.891  -3.801  -7.660  1.00 92.12           C  
ATOM    497  O   ALA A  63       0.795  -3.135  -9.430  1.00 92.12           O  
ATOM    498  N   LEU A  64       1.148  -4.324  -7.617  1.00 89.69           N  
ATOM    499  CA  LEU A  64       2.543  -3.912  -7.504  1.00 89.69           C  
ATOM    500  C   LEU A  64       3.324  -4.289  -8.758  1.00 89.69           C  
ATOM    501  CB  LEU A  64       3.193  -4.547  -6.273  1.00 89.69           C  
ATOM    502  O   LEU A  64       4.066  -3.469  -9.305  1.00 89.69           O  
ATOM    503  CG  LEU A  64       4.676  -4.234  -6.051  1.00 89.69           C  
ATOM    504  CD1 LEU A  64       4.883  -2.732  -5.910  1.00 89.69           C  
ATOM    505  CD2 LEU A  64       5.195  -4.969  -4.820  1.00 89.69           C  
ATOM    506  N   LYS A  65       3.109  -5.348  -9.227  1.00 85.25           N  
ATOM    507  CA  LYS A  65       3.787  -5.801 -10.438  1.00 85.25           C  
ATOM    508  C   LYS A  65       3.420  -4.922 -11.625  1.00 85.25           C  
ATOM    509  CB  LYS A  65       3.441  -7.262 -10.734  1.00 85.25           C  
ATOM    510  O   LYS A  65       4.289  -4.535 -12.414  1.00 85.25           O  
ATOM    511  CG  LYS A  65       4.145  -7.828 -11.953  1.00 85.25           C  
ATOM    512  CD  LYS A  65       3.834  -9.305 -12.148  1.00 85.25           C  
ATOM    513  CE  LYS A  65       4.457  -9.852 -13.422  1.00 85.25           C  
ATOM    514  NZ  LYS A  65       4.156 -11.297 -13.617  1.00 85.25           N  
ATOM    515  N   LEU A  66       2.174  -4.863 -11.781  1.00 88.94           N  
ATOM    516  CA  LEU A  66       1.711  -4.031 -12.891  1.00 88.94           C  
ATOM    517  C   LEU A  66       2.326  -2.639 -12.820  1.00 88.94           C  
ATOM    518  CB  LEU A  66       0.183  -3.930 -12.883  1.00 88.94           C  
ATOM    519  O   LEU A  66       2.668  -2.055 -13.852  1.00 88.94           O  
ATOM    520  CG  LEU A  66      -0.584  -5.188 -13.289  1.00 88.94           C  
ATOM    521  CD1 LEU A  66      -2.084  -4.977 -13.117  1.00 88.94           C  
ATOM    522  CD2 LEU A  66      -0.258  -5.566 -14.734  1.00 88.94           C  
ATOM    523  N   MET A  67       2.475  -2.234 -11.602  1.00 90.94           N  
ATOM    524  CA  MET A  67       3.104  -0.929 -11.422  1.00 90.94           C  
ATOM    525  C   MET A  67       4.551  -0.950 -11.891  1.00 90.94           C  
ATOM    526  CB  MET A  67       3.041  -0.501  -9.953  1.00 90.94           C  
ATOM    527  O   MET A  67       4.996  -0.031 -12.586  1.00 90.94           O  
ATOM    528  CG  MET A  67       3.635   0.873  -9.688  1.00 90.94           C  
ATOM    529  SD  MET A  67       3.588   1.330  -7.910  1.00 90.94           S  
ATOM    530  CE  MET A  67       4.863   0.215  -7.262  1.00 90.94           C  
ATOM    531  N   PHE A  68       5.316  -1.971 -11.578  1.00 86.69           N  
ATOM    532  CA  PHE A  68       6.719  -2.092 -11.953  1.00 86.69           C  
ATOM    533  C   PHE A  68       6.867  -2.191 -13.469  1.00 86.69           C  
ATOM    534  CB  PHE A  68       7.355  -3.314 -11.281  1.00 86.69           C  
ATOM    535  O   PHE A  68       7.898  -1.802 -14.023  1.00 86.69           O  
ATOM    536  CG  PHE A  68       7.867  -3.049  -9.891  1.00 86.69           C  
ATOM    537  CD1 PHE A  68       9.039  -2.326  -9.695  1.00 86.69           C  
ATOM    538  CD2 PHE A  68       7.180  -3.520  -8.781  1.00 86.69           C  
ATOM    539  CE1 PHE A  68       9.516  -2.078  -8.414  1.00 86.69           C  
ATOM    540  CE2 PHE A  68       7.648  -3.275  -7.496  1.00 86.69           C  
ATOM    541  CZ  PHE A  68       8.820  -2.555  -7.312  1.00 86.69           C  
ATOM    542  N   SER A  69       5.812  -2.662 -14.086  1.00 86.31           N  
ATOM    543  CA  SER A  69       5.891  -2.879 -15.523  1.00 86.31           C  
ATOM    544  C   SER A  69       5.242  -1.730 -16.297  1.00 86.31           C  
ATOM    545  CB  SER A  69       5.215  -4.199 -15.906  1.00 86.31           C  
ATOM    546  O   SER A  69       5.293  -1.693 -17.516  1.00 86.31           O  
ATOM    547  OG  SER A  69       5.844  -5.289 -15.258  1.00 86.31           O  
ATOM    548  N   SER A  70       4.672  -0.851 -15.516  1.00 86.00           N  
ATOM    549  CA  SER A  70       3.922   0.230 -16.141  1.00 86.00           C  
ATOM    550  C   SER A  70       4.848   1.352 -16.609  1.00 86.00           C  
ATOM    551  CB  SER A  70       2.873   0.787 -15.180  1.00 86.00           C  
ATOM    552  O   SER A  70       5.910   1.564 -16.016  1.00 86.00           O  
ATOM    553  OG  SER A  70       3.471   1.663 -14.242  1.00 86.00           O  
ATOM    554  N   THR A  71       4.457   2.043 -17.656  1.00 85.06           N  
ATOM    555  CA  THR A  71       5.238   3.160 -18.188  1.00 85.06           C  
ATOM    556  C   THR A  71       5.113   4.379 -17.281  1.00 85.06           C  
ATOM    557  CB  THR A  71       4.793   3.531 -19.609  1.00 85.06           C  
ATOM    558  O   THR A  71       6.031   5.199 -17.203  1.00 85.06           O  
ATOM    559  CG2 THR A  71       5.113   2.412 -20.594  1.00 85.06           C  
ATOM    560  OG1 THR A  71       3.381   3.770 -19.625  1.00 85.06           O  
ATOM    561  N   GLN A  72       4.004   4.441 -16.562  1.00 90.06           N  
ATOM    562  CA  GLN A  72       3.748   5.598 -15.719  1.00 90.06           C  
ATOM    563  C   GLN A  72       4.398   5.430 -14.352  1.00 90.06           C  
ATOM    564  CB  GLN A  72       2.246   5.832 -15.562  1.00 90.06           C  
ATOM    565  O   GLN A  72       4.582   6.406 -13.617  1.00 90.06           O  
ATOM    566  CG  GLN A  72       1.553   6.258 -16.844  1.00 90.06           C  
ATOM    567  CD  GLN A  72       0.054   6.430 -16.688  1.00 90.06           C  
ATOM    568  NE2 GLN A  72      -0.707   6.023 -17.688  1.00 90.06           N  
ATOM    569  OE1 GLN A  72      -0.415   6.926 -15.648  1.00 90.06           O  
ATOM    570  N   GLY A  73       4.777   4.215 -14.016  1.00 89.31           N  
ATOM    571  CA  GLY A  73       5.414   3.936 -12.742  1.00 89.31           C  
ATOM    572  C   GLY A  73       4.508   4.188 -11.555  1.00 89.31           C  
ATOM    573  O   GLY A  73       4.965   4.613 -10.492  1.00 89.31           O  
ATOM    574  N   GLN A  74       3.234   4.094 -11.812  1.00 95.06           N  
ATOM    575  CA  GLN A  74       2.248   4.309 -10.758  1.00 95.06           C  
ATOM    576  C   GLN A  74       1.212   3.189 -10.734  1.00 95.06           C  
ATOM    577  CB  GLN A  74       1.558   5.660 -10.930  1.00 95.06           C  
ATOM    578  O   GLN A  74       0.995   2.518 -11.742  1.00 95.06           O  
ATOM    579  CG  GLN A  74       0.748   5.773 -12.219  1.00 95.06           C  
ATOM    580  CD  GLN A  74       0.169   7.160 -12.430  1.00 95.06           C  
ATOM    581  NE2 GLN A  74      -1.044   7.223 -12.969  1.00 95.06           N  
ATOM    582  OE1 GLN A  74       0.808   8.172 -12.109  1.00 95.06           O  
ATOM    583  N   GLY A  75       0.639   2.953  -9.602  1.00 94.50           N  
ATOM    584  CA  GLY A  75      -0.412   1.964  -9.422  1.00 94.50           C  
ATOM    585  C   GLY A  75      -1.314   2.258  -8.242  1.00 94.50           C  
ATOM    586  O   GLY A  75      -0.970   3.066  -7.379  1.00 94.50           O  
ATOM    587  N   ILE A  76      -2.523   1.629  -8.383  1.00 96.56           N  
ATOM    588  CA  ILE A  76      -3.492   1.813  -7.309  1.00 96.56           C  
ATOM    589  C   ILE A  76      -4.078   0.462  -6.902  1.00 96.56           C  
ATOM    590  CB  ILE A  76      -4.621   2.783  -7.727  1.00 96.56           C  
ATOM    591  O   ILE A  76      -4.316  -0.398  -7.754  1.00 96.56           O  
ATOM    592  CG1 ILE A  76      -5.516   3.113  -6.523  1.00 96.56           C  
ATOM    593  CG2 ILE A  76      -5.445   2.189  -8.875  1.00 96.56           C  
ATOM    594  CD1 ILE A  76      -6.391   4.344  -6.723  1.00 96.56           C  
ATOM    595  N   VAL A  77      -4.277   0.320  -5.551  1.00 97.69           N  
ATOM    596  CA  VAL A  77      -4.898  -0.902  -5.051  1.00 97.69           C  
ATOM    597  C   VAL A  77      -5.613  -0.615  -3.730  1.00 97.69           C  
ATOM    598  CB  VAL A  77      -3.861  -2.029  -4.859  1.00 97.69           C  
ATOM    599  O   VAL A  77      -5.160   0.213  -2.938  1.00 97.69           O  
ATOM    600  CG1 VAL A  77      -2.867  -1.667  -3.756  1.00 97.69           C  
ATOM    601  CG2 VAL A  77      -4.562  -3.350  -4.539  1.00 97.69           C  
ATOM    602  N   SER A  78      -6.734  -1.270  -3.588  1.00 98.38           N  
ATOM    603  CA  SER A  78      -7.465  -1.159  -2.330  1.00 98.38           C  
ATOM    604  C   SER A  78      -7.512  -2.496  -1.598  1.00 98.38           C  
ATOM    605  CB  SER A  78      -8.891  -0.655  -2.578  1.00 98.38           C  
ATOM    606  O   SER A  78      -7.570  -3.553  -2.229  1.00 98.38           O  
ATOM    607  OG  SER A  78      -8.867   0.667  -3.088  1.00 98.38           O  
ATOM    608  N   TYR A  79      -7.406  -2.469  -0.222  1.00 98.50           N  
ATOM    609  CA  TYR A  79      -7.359  -3.682   0.584  1.00 98.50           C  
ATOM    610  C   TYR A  79      -7.746  -3.395   2.029  1.00 98.50           C  
ATOM    611  CB  TYR A  79      -5.961  -4.305   0.532  1.00 98.50           C  
ATOM    612  O   TYR A  79      -7.852  -2.232   2.430  1.00 98.50           O  
ATOM    613  CG  TYR A  79      -4.855  -3.346   0.891  1.00 98.50           C  
ATOM    614  CD1 TYR A  79      -4.184  -2.627  -0.095  1.00 98.50           C  
ATOM    615  CD2 TYR A  79      -4.477  -3.156   2.217  1.00 98.50           C  
ATOM    616  CE1 TYR A  79      -3.160  -1.741   0.230  1.00 98.50           C  
ATOM    617  CE2 TYR A  79      -3.455  -2.273   2.553  1.00 98.50           C  
ATOM    618  OH  TYR A  79      -1.793  -0.696   1.883  1.00 98.50           O  
ATOM    619  CZ  TYR A  79      -2.805  -1.571   1.555  1.00 98.50           C  
ATOM    620  N   ARG A  80      -8.086  -4.465   2.652  1.00 98.44           N  
ATOM    621  CA  ARG A  80      -8.297  -4.410   4.094  1.00 98.44           C  
ATOM    622  C   ARG A  80      -6.992  -4.656   4.848  1.00 98.44           C  
ATOM    623  CB  ARG A  80      -9.352  -5.434   4.523  1.00 98.44           C  
ATOM    624  O   ARG A  80      -6.273  -5.617   4.559  1.00 98.44           O  
ATOM    625  CG  ARG A  80     -10.734  -5.168   3.953  1.00 98.44           C  
ATOM    626  CD  ARG A  80     -11.641  -6.379   4.090  1.00 98.44           C  
ATOM    627  NE  ARG A  80     -11.250  -7.453   3.184  1.00 98.44           N  
ATOM    628  NH1 ARG A  80     -13.133  -8.734   3.551  1.00 98.44           N  
ATOM    629  NH2 ARG A  80     -11.516  -9.461   2.104  1.00 98.44           N  
ATOM    630  CZ  ARG A  80     -11.969  -8.547   2.947  1.00 98.44           C  
ATOM    631  N   LEU A  81      -6.777  -3.775   5.863  1.00 98.25           N  
ATOM    632  CA  LEU A  81      -5.555  -3.879   6.652  1.00 98.25           C  
ATOM    633  C   LEU A  81      -5.871  -4.160   8.117  1.00 98.25           C  
ATOM    634  CB  LEU A  81      -4.734  -2.592   6.535  1.00 98.25           C  
ATOM    635  O   LEU A  81      -6.723  -3.494   8.711  1.00 98.25           O  
ATOM    636  CG  LEU A  81      -3.322  -2.633   7.125  1.00 98.25           C  
ATOM    637  CD1 LEU A  81      -2.279  -2.580   6.016  1.00 98.25           C  
ATOM    638  CD2 LEU A  81      -3.123  -1.484   8.109  1.00 98.25           C  
ATOM    639  N   LYS A  82      -5.148  -5.129   8.680  1.00 97.94           N  
ATOM    640  CA  LYS A  82      -5.336  -5.469  10.094  1.00 97.94           C  
ATOM    641  C   LYS A  82      -4.652  -4.449  10.992  1.00 97.94           C  
ATOM    642  CB  LYS A  82      -4.797  -6.871  10.383  1.00 97.94           C  
ATOM    643  O   LYS A  82      -3.447  -4.211  10.875  1.00 97.94           O  
ATOM    644  CG  LYS A  82      -5.098  -7.371  11.781  1.00 97.94           C  
ATOM    645  CD  LYS A  82      -4.578  -8.789  12.000  1.00 97.94           C  
ATOM    646  CE  LYS A  82      -4.848  -9.273  13.414  1.00 97.94           C  
ATOM    647  NZ  LYS A  82      -4.371 -10.672  13.617  1.00 97.94           N  
ATOM    648  N   CYS A  83      -5.422  -3.875  11.961  1.00 96.38           N  
ATOM    649  CA  CYS A  83      -4.902  -2.914  12.922  1.00 96.38           C  
ATOM    650  C   CYS A  83      -4.320  -3.625  14.141  1.00 96.38           C  
ATOM    651  CB  CYS A  83      -6.004  -1.948  13.367  1.00 96.38           C  
ATOM    652  O   CYS A  83      -4.469  -4.840  14.281  1.00 96.38           O  
ATOM    653  SG  CYS A  83      -6.676  -0.950  12.023  1.00 96.38           S  
ATOM    654  N   CYS A  84      -3.633  -2.812  15.031  1.00 96.19           N  
ATOM    655  CA  CYS A  84      -2.965  -3.340  16.219  1.00 96.19           C  
ATOM    656  C   CYS A  84      -3.955  -4.059  17.125  1.00 96.19           C  
ATOM    657  CB  CYS A  84      -2.273  -2.217  16.984  1.00 96.19           C  
ATOM    658  O   CYS A  84      -3.631  -5.094  17.703  1.00 96.19           O  
ATOM    659  SG  CYS A  84      -1.346  -2.785  18.422  1.00 96.19           S  
ATOM    660  N   ASP A  85      -5.223  -3.609  17.188  1.00 94.56           N  
ATOM    661  CA  ASP A  85      -6.215  -4.148  18.109  1.00 94.56           C  
ATOM    662  C   ASP A  85      -6.988  -5.301  17.469  1.00 94.56           C  
ATOM    663  CB  ASP A  85      -7.184  -3.053  18.562  1.00 94.56           C  
ATOM    664  O   ASP A  85      -7.957  -5.801  18.047  1.00 94.56           O  
ATOM    665  CG  ASP A  85      -8.039  -2.514  17.422  1.00 94.56           C  
ATOM    666  OD1 ASP A  85      -7.910  -3.002  16.281  1.00 94.56           O  
ATOM    667  OD2 ASP A  85      -8.844  -1.590  17.672  1.00 94.56           O  
ATOM    668  N   GLY A  86      -6.645  -5.660  16.234  1.00 94.25           N  
ATOM    669  CA  GLY A  86      -7.285  -6.797  15.586  1.00 94.25           C  
ATOM    670  C   GLY A  86      -8.375  -6.395  14.617  1.00 94.25           C  
ATOM    671  O   GLY A  86      -8.844  -7.215  13.828  1.00 94.25           O  
ATOM    672  N   SER A  87      -8.812  -5.156  14.711  1.00 95.75           N  
ATOM    673  CA  SER A  87      -9.820  -4.684  13.766  1.00 95.75           C  
ATOM    674  C   SER A  87      -9.211  -4.449  12.391  1.00 95.75           C  
ATOM    675  CB  SER A  87     -10.461  -3.391  14.273  1.00 95.75           C  
ATOM    676  O   SER A  87      -7.992  -4.516  12.219  1.00 95.75           O  
ATOM    677  OG  SER A  87      -9.516  -2.334  14.305  1.00 95.75           O  
ATOM    678  N   LEU A  88     -10.164  -4.230  11.406  1.00 97.00           N  
ATOM    679  CA  LEU A  88      -9.719  -3.963  10.047  1.00 97.00           C  
ATOM    680  C   LEU A  88     -10.031  -2.525   9.641  1.00 97.00           C  
ATOM    681  CB  LEU A  88     -10.375  -4.934   9.062  1.00 97.00           C  
ATOM    682  O   LEU A  88     -11.078  -1.989  10.008  1.00 97.00           O  
ATOM    683  CG  LEU A  88      -9.992  -6.410   9.211  1.00 97.00           C  
ATOM    684  CD1 LEU A  88     -10.891  -7.277   8.336  1.00 97.00           C  
ATOM    685  CD2 LEU A  88      -8.523  -6.625   8.867  1.00 97.00           C  
ATOM    686  N   VAL A  89      -9.070  -1.926   8.969  1.00 97.38           N  
ATOM    687  CA  VAL A  89      -9.297  -0.656   8.289  1.00 97.38           C  
ATOM    688  C   VAL A  89      -9.164  -0.853   6.777  1.00 97.38           C  
ATOM    689  CB  VAL A  89      -8.305   0.428   8.766  1.00 97.38           C  
ATOM    690  O   VAL A  89      -8.422  -1.726   6.320  1.00 97.38           O  
ATOM    691  CG1 VAL A  89      -6.875   0.075   8.359  1.00 97.38           C  
ATOM    692  CG2 VAL A  89      -8.695   1.796   8.211  1.00 97.38           C  
ATOM    693  N   THR A  90      -9.953  -0.099   6.008  1.00 98.31           N  
ATOM    694  CA  THR A  90      -9.883  -0.210   4.555  1.00 98.31           C  
ATOM    695  C   THR A  90      -9.070   0.939   3.965  1.00 98.31           C  
ATOM    696  CB  THR A  90     -11.289  -0.226   3.926  1.00 98.31           C  
ATOM    697  O   THR A  90      -9.312   2.105   4.281  1.00 98.31           O  
ATOM    698  CG2 THR A  90     -12.062  -1.472   4.340  1.00 98.31           C  
ATOM    699  OG1 THR A  90     -12.008   0.937   4.352  1.00 98.31           O  
ATOM    700  N   LEU A  91      -8.133   0.512   3.102  1.00 98.44           N  
ATOM    701  CA  LEU A  91      -7.207   1.495   2.549  1.00 98.44           C  
ATOM    702  C   LEU A  91      -7.215   1.453   1.023  1.00 98.44           C  
ATOM    703  CB  LEU A  91      -5.789   1.247   3.068  1.00 98.44           C  
ATOM    704  O   LEU A  91      -7.395   0.388   0.429  1.00 98.44           O  
ATOM    705  CG  LEU A  91      -5.582   1.400   4.578  1.00 98.44           C  
ATOM    706  CD1 LEU A  91      -4.164   0.999   4.961  1.00 98.44           C  
ATOM    707  CD2 LEU A  91      -5.879   2.830   5.016  1.00 98.44           C  
ATOM    708  N   ARG A  92      -7.121   2.654   0.478  1.00 98.38           N  
ATOM    709  CA  ARG A  92      -6.719   2.836  -0.914  1.00 98.38           C  
ATOM    710  C   ARG A  92      -5.277   3.326  -1.009  1.00 98.38           C  
ATOM    711  CB  ARG A  92      -7.656   3.818  -1.619  1.00 98.38           C  
ATOM    712  O   ARG A  92      -4.957   4.418  -0.537  1.00 98.38           O  
ATOM    713  CG  ARG A  92      -7.305   4.066  -3.078  1.00 98.38           C  
ATOM    714  CD  ARG A  92      -8.172   5.156  -3.689  1.00 98.38           C  
ATOM    715  NE  ARG A  92      -9.578   4.789  -3.693  1.00 98.38           N  
ATOM    716  NH1 ARG A  92     -10.289   6.676  -2.568  1.00 98.38           N  
ATOM    717  NH2 ARG A  92     -11.812   5.086  -3.221  1.00 98.38           N  
ATOM    718  CZ  ARG A  92     -10.555   5.516  -3.160  1.00 98.38           C  
ATOM    719  N   SER A  93      -4.484   2.520  -1.711  1.00 98.19           N  
ATOM    720  CA  SER A  93      -3.068   2.861  -1.810  1.00 98.19           C  
ATOM    721  C   SER A  93      -2.693   3.266  -3.232  1.00 98.19           C  
ATOM    722  CB  SER A  93      -2.201   1.685  -1.359  1.00 98.19           C  
ATOM    723  O   SER A  93      -2.986   2.541  -4.184  1.00 98.19           O  
ATOM    724  OG  SER A  93      -2.354   1.448   0.029  1.00 98.19           O  
ATOM    725  N   ARG A  94      -2.061   4.375  -3.254  1.00 98.06           N  
ATOM    726  CA  ARG A  94      -1.468   4.848  -4.500  1.00 98.06           C  
ATOM    727  C   ARG A  94       0.054   4.758  -4.453  1.00 98.06           C  
ATOM    728  CB  ARG A  94      -1.899   6.285  -4.789  1.00 98.06           C  
ATOM    729  O   ARG A  94       0.695   5.422  -3.637  1.00 98.06           O  
ATOM    730  CG  ARG A  94      -3.393   6.445  -5.023  1.00 98.06           C  
ATOM    731  CD  ARG A  94      -3.787   7.906  -5.180  1.00 98.06           C  
ATOM    732  NE  ARG A  94      -5.195   8.055  -5.539  1.00 98.06           N  
ATOM    733  NH1 ARG A  94      -5.781   9.203  -3.625  1.00 98.06           N  
ATOM    734  NH2 ARG A  94      -7.363   8.742  -5.215  1.00 98.06           N  
ATOM    735  CZ  ARG A  94      -6.109   8.664  -4.793  1.00 98.06           C  
ATOM    736  N   GLY A  95       0.574   3.986  -5.422  1.00 97.81           N  
ATOM    737  CA  GLY A  95       2.008   3.744  -5.422  1.00 97.81           C  
ATOM    738  C   GLY A  95       2.738   4.484  -6.527  1.00 97.81           C  
ATOM    739  O   GLY A  95       2.193   4.676  -7.617  1.00 97.81           O  
ATOM    740  N   TYR A  96       4.023   4.840  -6.188  1.00 97.25           N  
ATOM    741  CA  TYR A  96       4.895   5.535  -7.133  1.00 97.25           C  
ATOM    742  C   TYR A  96       6.312   4.980  -7.074  1.00 97.25           C  
ATOM    743  CB  TYR A  96       4.906   7.039  -6.844  1.00 97.25           C  
ATOM    744  O   TYR A  96       6.914   4.906  -6.000  1.00 97.25           O  
ATOM    745  CG  TYR A  96       3.533   7.664  -6.805  1.00 97.25           C  
ATOM    746  CD1 TYR A  96       2.986   8.258  -7.938  1.00 97.25           C  
ATOM    747  CD2 TYR A  96       2.783   7.660  -5.637  1.00 97.25           C  
ATOM    748  CE1 TYR A  96       1.721   8.836  -7.906  1.00 97.25           C  
ATOM    749  CE2 TYR A  96       1.517   8.234  -5.590  1.00 97.25           C  
ATOM    750  OH  TYR A  96      -0.258   9.391  -6.691  1.00 97.25           O  
ATOM    751  CZ  TYR A  96       0.995   8.820  -6.730  1.00 97.25           C  
ATOM    752  N   LEU A  97       6.844   4.645  -8.281  1.00 95.25           N  
ATOM    753  CA  LEU A  97       8.203   4.113  -8.336  1.00 95.25           C  
ATOM    754  C   LEU A  97       9.227   5.219  -8.117  1.00 95.25           C  
ATOM    755  CB  LEU A  97       8.453   3.426  -9.680  1.00 95.25           C  
ATOM    756  O   LEU A  97       9.039   6.348  -8.570  1.00 95.25           O  
ATOM    757  CG  LEU A  97       7.598   2.191  -9.977  1.00 95.25           C  
ATOM    758  CD1 LEU A  97       8.016   1.568 -11.305  1.00 95.25           C  
ATOM    759  CD2 LEU A  97       7.707   1.177  -8.844  1.00 95.25           C  
ATOM    760  N   GLU A  98      10.156   4.883  -7.363  1.00 93.56           N  
ATOM    761  CA  GLU A  98      11.328   5.738  -7.223  1.00 93.56           C  
ATOM    762  C   GLU A  98      12.531   5.160  -7.969  1.00 93.56           C  
ATOM    763  CB  GLU A  98      11.672   5.941  -5.746  1.00 93.56           C  
ATOM    764  O   GLU A  98      12.945   4.031  -7.703  1.00 93.56           O  
ATOM    765  CG  GLU A  98      10.664   6.781  -4.984  1.00 93.56           C  
ATOM    766  CD  GLU A  98      11.078   7.070  -3.551  1.00 93.56           C  
ATOM    767  OE1 GLU A  98      10.938   8.234  -3.102  1.00 93.56           O  
ATOM    768  OE2 GLU A  98      11.547   6.129  -2.871  1.00 93.56           O  
ATOM    769  N   VAL A  99      13.078   5.965  -8.914  1.00 89.88           N  
ATOM    770  CA  VAL A  99      14.141   5.496  -9.789  1.00 89.88           C  
ATOM    771  C   VAL A  99      15.438   6.258  -9.500  1.00 89.88           C  
ATOM    772  CB  VAL A  99      13.758   5.648 -11.281  1.00 89.88           C  
ATOM    773  O   VAL A  99      15.398   7.453  -9.203  1.00 89.88           O  
ATOM    774  CG1 VAL A  99      14.891   5.160 -12.188  1.00 89.88           C  
ATOM    775  CG2 VAL A  99      12.461   4.895 -11.578  1.00 89.88           C  
ATOM    776  N   ASP A 100      16.484   5.488  -9.469  1.00 88.00           N  
ATOM    777  CA  ASP A 100      17.812   6.098  -9.391  1.00 88.00           C  
ATOM    778  C   ASP A 100      18.109   6.938 -10.633  1.00 88.00           C  
ATOM    779  CB  ASP A 100      18.891   5.027  -9.219  1.00 88.00           C  
ATOM    780  O   ASP A 100      18.172   6.406 -11.742  1.00 88.00           O  
ATOM    781  CG  ASP A 100      20.281   5.605  -8.977  1.00 88.00           C  
ATOM    782  OD1 ASP A 100      20.703   6.488  -9.750  1.00 88.00           O  
ATOM    783  OD2 ASP A 100      20.938   5.176  -8.008  1.00 88.00           O  
ATOM    784  N   LYS A 101      18.391   8.234 -10.430  1.00 87.62           N  
ATOM    785  CA  LYS A 101      18.531   9.156 -11.555  1.00 87.62           C  
ATOM    786  C   LYS A 101      19.812   8.875 -12.344  1.00 87.62           C  
ATOM    787  CB  LYS A 101      18.516  10.609 -11.070  1.00 87.62           C  
ATOM    788  O   LYS A 101      19.875   9.125 -13.547  1.00 87.62           O  
ATOM    789  CG  LYS A 101      17.188  11.062 -10.500  1.00 87.62           C  
ATOM    790  CD  LYS A 101      17.219  12.539 -10.109  1.00 87.62           C  
ATOM    791  CE  LYS A 101      15.883  12.992  -9.539  1.00 87.62           C  
ATOM    792  NZ  LYS A 101      15.906  14.438  -9.172  1.00 87.62           N  
ATOM    793  N   GLN A 102      20.766   8.219 -11.711  1.00 91.12           N  
ATOM    794  CA  GLN A 102      22.031   7.941 -12.367  1.00 91.12           C  
ATOM    795  C   GLN A 102      21.984   6.641 -13.164  1.00 91.12           C  
ATOM    796  CB  GLN A 102      23.156   7.879 -11.336  1.00 91.12           C  
ATOM    797  O   GLN A 102      22.406   6.598 -14.320  1.00 91.12           O  
ATOM    798  CG  GLN A 102      23.438   9.203 -10.641  1.00 91.12           C  
ATOM    799  CD  GLN A 102      24.609   9.133  -9.680  1.00 91.12           C  
ATOM    800  NE2 GLN A 102      24.828  10.203  -8.922  1.00 91.12           N  
ATOM    801  OE1 GLN A 102      25.312   8.125  -9.617  1.00 91.12           O  
ATOM    802  N   THR A 103      21.375   5.602 -12.578  1.00 90.75           N  
ATOM    803  CA  THR A 103      21.391   4.273 -13.180  1.00 90.75           C  
ATOM    804  C   THR A 103      20.094   4.012 -13.938  1.00 90.75           C  
ATOM    805  CB  THR A 103      21.594   3.180 -12.109  1.00 90.75           C  
ATOM    806  O   THR A 103      20.047   3.143 -14.812  1.00 90.75           O  
ATOM    807  CG2 THR A 103      22.859   3.434 -11.297  1.00 90.75           C  
ATOM    808  OG1 THR A 103      20.469   3.164 -11.234  1.00 90.75           O  
ATOM    809  N   GLY A 104      19.047   4.707 -13.625  1.00 85.56           N  
ATOM    810  CA  GLY A 104      17.750   4.453 -14.227  1.00 85.56           C  
ATOM    811  C   GLY A 104      17.047   3.242 -13.641  1.00 85.56           C  
ATOM    812  O   GLY A 104      15.984   2.844 -14.117  1.00 85.56           O  
ATOM    813  N   GLN A 105      17.609   2.729 -12.602  1.00 88.44           N  
ATOM    814  CA  GLN A 105      17.047   1.534 -11.984  1.00 88.44           C  
ATOM    815  C   GLN A 105      16.062   1.900 -10.875  1.00 88.44           C  
ATOM    816  CB  GLN A 105      18.141   0.634 -11.438  1.00 88.44           C  
ATOM    817  O   GLN A 105      16.297   2.852 -10.125  1.00 88.44           O  
ATOM    818  CG  GLN A 105      18.984  -0.047 -12.516  1.00 88.44           C  
ATOM    819  CD  GLN A 105      19.938  -1.085 -11.961  1.00 88.44           C  
ATOM    820  NE2 GLN A 105      20.938  -1.453 -12.750  1.00 88.44           N  
ATOM    821  OE1 GLN A 105      19.766  -1.553 -10.828  1.00 88.44           O  
ATOM    822  N   VAL A 106      15.031   1.062 -10.797  1.00 88.38           N  
ATOM    823  CA  VAL A 106      14.070   1.276  -9.719  1.00 88.38           C  
ATOM    824  C   VAL A 106      14.695   0.890  -8.383  1.00 88.38           C  
ATOM    825  CB  VAL A 106      12.766   0.474  -9.953  1.00 88.38           C  
ATOM    826  O   VAL A 106      15.148  -0.245  -8.211  1.00 88.38           O  
ATOM    827  CG1 VAL A 106      11.805   0.665  -8.781  1.00 88.38           C  
ATOM    828  CG2 VAL A 106      12.109   0.889 -11.266  1.00 88.38           C  
ATOM    829  N   GLU A 107      14.656   1.760  -7.387  1.00 89.88           N  
ATOM    830  CA  GLU A 107      15.281   1.544  -6.086  1.00 89.88           C  
ATOM    831  C   GLU A 107      14.234   1.204  -5.023  1.00 89.88           C  
ATOM    832  CB  GLU A 107      16.078   2.777  -5.660  1.00 89.88           C  
ATOM    833  O   GLU A 107      14.484   0.371  -4.148  1.00 89.88           O  
ATOM    834  CG  GLU A 107      17.406   2.930  -6.391  1.00 89.88           C  
ATOM    835  CD  GLU A 107      18.234   4.105  -5.895  1.00 89.88           C  
ATOM    836  OE1 GLU A 107      19.406   4.238  -6.301  1.00 89.88           O  
ATOM    837  OE2 GLU A 107      17.703   4.902  -5.090  1.00 89.88           O  
ATOM    838  N   SER A 108      13.117   1.794  -5.094  1.00 94.69           N  
ATOM    839  CA  SER A 108      12.023   1.675  -4.129  1.00 94.69           C  
ATOM    840  C   SER A 108      10.727   2.252  -4.688  1.00 94.69           C  
ATOM    841  CB  SER A 108      12.383   2.379  -2.822  1.00 94.69           C  
ATOM    842  O   SER A 108      10.680   2.688  -5.840  1.00 94.69           O  
ATOM    843  OG  SER A 108      12.492   3.779  -3.018  1.00 94.69           O  
ATOM    844  N   PHE A 109       9.742   2.121  -3.857  1.00 96.38           N  
ATOM    845  CA  PHE A 109       8.500   2.779  -4.230  1.00 96.38           C  
ATOM    846  C   PHE A 109       7.789   3.336  -3.000  1.00 96.38           C  
ATOM    847  CB  PHE A 109       7.578   1.806  -4.973  1.00 96.38           C  
ATOM    848  O   PHE A 109       7.988   2.842  -1.889  1.00 96.38           O  
ATOM    849  CG  PHE A 109       7.141   0.630  -4.141  1.00 96.38           C  
ATOM    850  CD1 PHE A 109       7.938  -0.501  -4.035  1.00 96.38           C  
ATOM    851  CD2 PHE A 109       5.930   0.657  -3.461  1.00 96.38           C  
ATOM    852  CE1 PHE A 109       7.539  -1.591  -3.266  1.00 96.38           C  
ATOM    853  CE2 PHE A 109       5.520  -0.428  -2.691  1.00 96.38           C  
ATOM    854  CZ  PHE A 109       6.324  -1.551  -2.596  1.00 96.38           C  
ATOM    855  N   VAL A 110       6.984   4.410  -3.246  1.00 98.06           N  
ATOM    856  CA  VAL A 110       6.270   5.109  -2.182  1.00 98.06           C  
ATOM    857  C   VAL A 110       4.766   4.906  -2.348  1.00 98.06           C  
ATOM    858  CB  VAL A 110       6.605   6.617  -2.168  1.00 98.06           C  
ATOM    859  O   VAL A 110       4.262   4.848  -3.471  1.00 98.06           O  
ATOM    860  CG1 VAL A 110       5.727   7.355  -1.161  1.00 98.06           C  
ATOM    861  CG2 VAL A 110       8.086   6.832  -1.849  1.00 98.06           C  
ATOM    862  N   CYS A 111       4.195   4.770  -1.229  1.00 98.44           N  
ATOM    863  CA  CYS A 111       2.746   4.629  -1.267  1.00 98.44           C  
ATOM    864  C   CYS A 111       2.072   5.672  -0.384  1.00 98.44           C  
ATOM    865  CB  CYS A 111       2.334   3.225  -0.819  1.00 98.44           C  
ATOM    866  O   CYS A 111       2.525   5.934   0.730  1.00 98.44           O  
ATOM    867  SG  CYS A 111       2.816   1.922  -1.974  1.00 98.44           S  
ATOM    868  N   ILE A 112       1.020   6.219  -0.893  1.00 98.06           N  
ATOM    869  CA  ILE A 112       0.081   7.023  -0.117  1.00 98.06           C  
ATOM    870  C   ILE A 112      -1.153   6.188   0.222  1.00 98.06           C  
ATOM    871  CB  ILE A 112      -0.330   8.305  -0.876  1.00 98.06           C  
ATOM    872  O   ILE A 112      -1.910   5.797  -0.670  1.00 98.06           O  
ATOM    873  CG1 ILE A 112       0.913   9.102  -1.281  1.00 98.06           C  
ATOM    874  CG2 ILE A 112      -1.277   9.156  -0.027  1.00 98.06           C  
ATOM    875  CD1 ILE A 112       0.621  10.266  -2.221  1.00 98.06           C  
ATOM    876  N   ASN A 113      -1.343   6.020   1.485  1.00 98.25           N  
ATOM    877  CA  ASN A 113      -2.404   5.145   1.974  1.00 98.25           C  
ATOM    878  C   ASN A 113      -3.545   5.945   2.598  1.00 98.25           C  
ATOM    879  CB  ASN A 113      -1.849   4.137   2.982  1.00 98.25           C  
ATOM    880  O   ASN A 113      -3.400   6.484   3.695  1.00 98.25           O  
ATOM    881  CG  ASN A 113      -0.625   3.406   2.465  1.00 98.25           C  
ATOM    882  ND2 ASN A 113       0.542   3.762   2.988  1.00 98.25           N  
ATOM    883  OD1 ASN A 113      -0.729   2.531   1.601  1.00 98.25           O  
ATOM    884  N   THR A 114      -4.625   5.891   1.926  1.00 97.62           N  
ATOM    885  CA  THR A 114      -5.773   6.699   2.318  1.00 97.62           C  
ATOM    886  C   THR A 114      -6.895   5.820   2.867  1.00 97.62           C  
ATOM    887  CB  THR A 114      -6.301   7.531   1.135  1.00 97.62           C  
ATOM    888  O   THR A 114      -7.250   4.809   2.260  1.00 97.62           O  
ATOM    889  CG2 THR A 114      -7.445   8.445   1.570  1.00 97.62           C  
ATOM    890  OG1 THR A 114      -5.238   8.336   0.609  1.00 97.62           O  
ATOM    891  N   VAL A 115      -7.406   6.227   4.027  1.00 97.56           N  
ATOM    892  CA  VAL A 115      -8.547   5.512   4.598  1.00 97.56           C  
ATOM    893  C   VAL A 115      -9.781   5.746   3.738  1.00 97.56           C  
ATOM    894  CB  VAL A 115      -8.812   5.949   6.055  1.00 97.56           C  
ATOM    895  O   VAL A 115     -10.086   6.883   3.365  1.00 97.56           O  
ATOM    896  CG1 VAL A 115     -10.078   5.277   6.594  1.00 97.56           C  
ATOM    897  CG2 VAL A 115      -7.613   5.625   6.941  1.00 97.56           C  
ATOM    898  N   VAL A 116     -10.391   4.645   3.412  1.00 96.75           N  
ATOM    899  CA  VAL A 116     -11.625   4.711   2.633  1.00 96.75           C  
ATOM    900  C   VAL A 116     -12.750   3.996   3.379  1.00 96.75           C  
ATOM    901  CB  VAL A 116     -11.445   4.098   1.228  1.00 96.75           C  
ATOM    902  O   VAL A 116     -12.500   3.066   4.152  1.00 96.75           O  
ATOM    903  CG1 VAL A 116     -12.516   4.609   0.269  1.00 96.75           C  
ATOM    904  CG2 VAL A 116     -10.047   4.402   0.688  1.00 96.75           C  
ATOM    905  N   GLY A 117     -13.938   4.480   3.201  1.00 95.94           N  
ATOM    906  CA  GLY A 117     -15.086   3.824   3.807  1.00 95.94           C  
ATOM    907  C   GLY A 117     -15.250   2.383   3.369  1.00 95.94           C  
ATOM    908  O   GLY A 117     -14.820   2.006   2.279  1.00 95.94           O  
ATOM    909  N   ILE A 118     -15.922   1.581   4.098  1.00 95.50           N  
ATOM    910  CA  ILE A 118     -16.062   0.143   3.902  1.00 95.50           C  
ATOM    911  C   ILE A 118     -16.797  -0.129   2.594  1.00 95.50           C  
ATOM    912  CB  ILE A 118     -16.812  -0.519   5.086  1.00 95.50           C  
ATOM    913  O   ILE A 118     -16.375  -0.966   1.795  1.00 95.50           O  
ATOM    914  CG1 ILE A 118     -15.977  -0.410   6.367  1.00 95.50           C  
ATOM    915  CG2 ILE A 118     -17.141  -1.980   4.766  1.00 95.50           C  
ATOM    916  CD1 ILE A 118     -16.719  -0.839   7.625  1.00 95.50           C  
ATOM    917  N   THR A 119     -17.922   0.631   2.350  1.00 96.62           N  
ATOM    918  CA  THR A 119     -18.734   0.407   1.150  1.00 96.62           C  
ATOM    919  C   THR A 119     -17.922   0.743  -0.104  1.00 96.62           C  
ATOM    920  CB  THR A 119     -20.016   1.243   1.178  1.00 96.62           C  
ATOM    921  O   THR A 119     -17.906  -0.034  -1.062  1.00 96.62           O  
ATOM    922  CG2 THR A 119     -20.891   0.944  -0.036  1.00 96.62           C  
ATOM    923  OG1 THR A 119     -20.750   0.938   2.369  1.00 96.62           O  
ATOM    924  N   GLU A 120     -17.281   1.841  -0.007  1.00 96.94           N  
ATOM    925  CA  GLU A 120     -16.453   2.268  -1.125  1.00 96.94           C  
ATOM    926  C   GLU A 120     -15.305   1.283  -1.367  1.00 96.94           C  
ATOM    927  CB  GLU A 120     -15.891   3.670  -0.876  1.00 96.94           C  
ATOM    928  O   GLU A 120     -15.031   0.913  -2.510  1.00 96.94           O  
ATOM    929  CG  GLU A 120     -15.078   4.223  -2.037  1.00 96.94           C  
ATOM    930  CD  GLU A 120     -14.633   5.660  -1.826  1.00 96.94           C  
ATOM    931  OE1 GLU A 120     -13.992   6.238  -2.734  1.00 96.94           O  
ATOM    932  OE2 GLU A 120     -14.922   6.215  -0.743  1.00 96.94           O  
ATOM    933  N   ALA A 121     -14.625   0.869  -0.379  1.00 96.75           N  
ATOM    934  CA  ALA A 121     -13.523  -0.083  -0.482  1.00 96.75           C  
ATOM    935  C   ALA A 121     -14.000  -1.416  -1.052  1.00 96.75           C  
ATOM    936  CB  ALA A 121     -12.875  -0.295   0.884  1.00 96.75           C  
ATOM    937  O   ALA A 121     -13.320  -2.021  -1.885  1.00 96.75           O  
ATOM    938  N   ASP A 122     -15.148  -1.842  -0.639  1.00 97.31           N  
ATOM    939  CA  ASP A 122     -15.711  -3.096  -1.135  1.00 97.31           C  
ATOM    940  C   ASP A 122     -15.906  -3.049  -2.648  1.00 97.31           C  
ATOM    941  CB  ASP A 122     -17.031  -3.402  -0.440  1.00 97.31           C  
ATOM    942  O   ASP A 122     -15.562  -4.000  -3.354  1.00 97.31           O  
ATOM    943  CG  ASP A 122     -16.859  -3.965   0.959  1.00 97.31           C  
ATOM    944  OD1 ASP A 122     -15.711  -4.266   1.354  1.00 97.31           O  
ATOM    945  OD2 ASP A 122     -17.875  -4.109   1.672  1.00 97.31           O  
ATOM    946  N   GLU A 123     -16.438  -1.966  -3.074  1.00 97.94           N  
ATOM    947  CA  GLU A 123     -16.641  -1.796  -4.508  1.00 97.94           C  
ATOM    948  C   GLU A 123     -15.312  -1.766  -5.258  1.00 97.94           C  
ATOM    949  CB  GLU A 123     -17.438  -0.516  -4.789  1.00 97.94           C  
ATOM    950  O   GLU A 123     -15.172  -2.406  -6.301  1.00 97.94           O  
ATOM    951  CG  GLU A 123     -18.906  -0.597  -4.383  1.00 97.94           C  
ATOM    952  CD  GLU A 123     -19.656   0.702  -4.609  1.00 97.94           C  
ATOM    953  OE1 GLU A 123     -20.891   0.741  -4.359  1.00 97.94           O  
ATOM    954  OE2 GLU A 123     -19.016   1.688  -5.043  1.00 97.94           O  
ATOM    955  N   GLU A 124     -14.359  -1.101  -4.668  1.00 98.06           N  
ATOM    956  CA  GLU A 124     -13.039  -1.001  -5.293  1.00 98.06           C  
ATOM    957  C   GLU A 124     -12.367  -2.367  -5.371  1.00 98.06           C  
ATOM    958  CB  GLU A 124     -12.156  -0.020  -4.520  1.00 98.06           C  
ATOM    959  O   GLU A 124     -11.773  -2.711  -6.398  1.00 98.06           O  
ATOM    960  CG  GLU A 124     -12.570   1.436  -4.672  1.00 98.06           C  
ATOM    961  CD  GLU A 124     -11.734   2.391  -3.840  1.00 98.06           C  
ATOM    962  OE1 GLU A 124     -11.945   3.621  -3.926  1.00 98.06           O  
ATOM    963  OE2 GLU A 124     -10.852   1.904  -3.096  1.00 98.06           O  
ATOM    964  N   ILE A 125     -12.492  -3.094  -4.309  1.00 97.31           N  
ATOM    965  CA  ILE A 125     -11.859  -4.406  -4.238  1.00 97.31           C  
ATOM    966  C   ILE A 125     -12.531  -5.359  -5.223  1.00 97.31           C  
ATOM    967  CB  ILE A 125     -11.914  -4.984  -2.807  1.00 97.31           C  
ATOM    968  O   ILE A 125     -11.859  -6.121  -5.922  1.00 97.31           O  
ATOM    969  CG1 ILE A 125     -10.992  -4.188  -1.874  1.00 97.31           C  
ATOM    970  CG2 ILE A 125     -11.531  -6.469  -2.811  1.00 97.31           C  
ATOM    971  CD1 ILE A 125     -11.203  -4.484  -0.396  1.00 97.31           C  
ATOM    972  N   LYS A 126     -13.820  -5.281  -5.340  1.00 96.06           N  
ATOM    973  CA  LYS A 126     -14.562  -6.082  -6.309  1.00 96.06           C  
ATOM    974  C   LYS A 126     -14.133  -5.754  -7.738  1.00 96.06           C  
ATOM    975  CB  LYS A 126     -16.062  -5.867  -6.148  1.00 96.06           C  
ATOM    976  O   LYS A 126     -13.875  -6.652  -8.539  1.00 96.06           O  
ATOM    977  CG  LYS A 126     -16.922  -6.781  -7.020  1.00 96.06           C  
ATOM    978  CD  LYS A 126     -18.406  -6.539  -6.793  1.00 96.06           C  
ATOM    979  CE  LYS A 126     -19.266  -7.398  -7.715  1.00 96.06           C  
ATOM    980  NZ  LYS A 126     -20.719  -7.168  -7.496  1.00 96.06           N  
ATOM    981  N   ASN A 127     -14.070  -4.531  -8.055  1.00 95.69           N  
ATOM    982  CA  ASN A 127     -13.672  -4.098  -9.391  1.00 95.69           C  
ATOM    983  C   ASN A 127     -12.227  -4.492  -9.695  1.00 95.69           C  
ATOM    984  CB  ASN A 127     -13.852  -2.584  -9.539  1.00 95.69           C  
ATOM    985  O   ASN A 127     -11.914  -4.887 -10.820  1.00 95.69           O  
ATOM    986  CG  ASN A 127     -15.305  -2.178  -9.641  1.00 95.69           C  
ATOM    987  ND2 ASN A 127     -15.602  -0.934  -9.281  1.00 95.69           N  
ATOM    988  OD1 ASN A 127     -16.156  -2.975 -10.039  1.00 95.69           O  
ATOM    989  N   GLN A 128     -11.422  -4.320  -8.727  1.00 94.31           N  
ATOM    990  CA  GLN A 128     -10.023  -4.727  -8.844  1.00 94.31           C  
ATOM    991  C   GLN A 128      -9.906  -6.207  -9.195  1.00 94.31           C  
ATOM    992  CB  GLN A 128      -9.273  -4.438  -7.547  1.00 94.31           C  
ATOM    993  O   GLN A 128      -9.141  -6.578 -10.086  1.00 94.31           O  
ATOM    994  CG  GLN A 128      -7.840  -4.957  -7.535  1.00 94.31           C  
ATOM    995  CD  GLN A 128      -7.113  -4.652  -6.242  1.00 94.31           C  
ATOM    996  NE2 GLN A 128      -6.773  -5.695  -5.492  1.00 94.31           N  
ATOM    997  OE1 GLN A 128      -6.859  -3.488  -5.918  1.00 94.31           O  
ATOM    998  N   LYS A 129     -10.602  -7.027  -8.555  1.00 90.81           N  
ATOM    999  CA  LYS A 129     -10.594  -8.469  -8.812  1.00 90.81           C  
ATOM   1000  C   LYS A 129     -11.062  -8.773 -10.234  1.00 90.81           C  
ATOM   1001  CB  LYS A 129     -11.484  -9.195  -7.801  1.00 90.81           C  
ATOM   1002  O   LYS A 129     -10.461  -9.609 -10.914  1.00 90.81           O  
ATOM   1003  CG  LYS A 129     -10.914  -9.227  -6.391  1.00 90.81           C  
ATOM   1004  CD  LYS A 129     -11.820 -10.008  -5.441  1.00 90.81           C  
ATOM   1005  CE  LYS A 129     -11.250 -10.055  -4.031  1.00 90.81           C  
ATOM   1006  NZ  LYS A 129     -12.109 -10.852  -3.109  1.00 90.81           N  
ATOM   1007  N   ARG A 130     -12.047  -8.109 -10.594  1.00 90.69           N  
ATOM   1008  CA  ARG A 130     -12.586  -8.289 -11.938  1.00 90.69           C  
ATOM   1009  C   ARG A 130     -11.555  -7.930 -13.000  1.00 90.69           C  
ATOM   1010  CB  ARG A 130     -13.852  -7.449 -12.125  1.00 90.69           C  
ATOM   1011  O   ARG A 130     -11.391  -8.648 -13.984  1.00 90.69           O  
ATOM   1012  CG  ARG A 130     -14.555  -7.684 -13.453  1.00 90.69           C  
ATOM   1013  CD  ARG A 130     -15.805  -6.832 -13.586  1.00 90.69           C  
ATOM   1014  NE  ARG A 130     -15.484  -5.414 -13.711  1.00 90.69           N  
ATOM   1015  NH1 ARG A 130     -15.688  -5.359 -16.016  1.00 90.69           N  
ATOM   1016  NH2 ARG A 130     -15.133  -3.457 -14.859  1.00 90.69           N  
ATOM   1017  CZ  ARG A 130     -15.438  -4.746 -14.859  1.00 90.69           C  
ATOM   1018  N   LYS A 131     -10.773  -6.922 -12.719  1.00 89.38           N  
ATOM   1019  CA  LYS A 131      -9.805  -6.410 -13.680  1.00 89.38           C  
ATOM   1020  C   LYS A 131      -8.539  -7.266 -13.688  1.00 89.38           C  
ATOM   1021  CB  LYS A 131      -9.453  -4.957 -13.367  1.00 89.38           C  
ATOM   1022  O   LYS A 131      -7.961  -7.520 -14.742  1.00 89.38           O  
ATOM   1023  CG  LYS A 131     -10.555  -3.965 -13.703  1.00 89.38           C  
ATOM   1024  CD  LYS A 131     -10.141  -2.537 -13.375  1.00 89.38           C  
ATOM   1025  CE  LYS A 131     -11.289  -1.558 -13.602  1.00 89.38           C  
ATOM   1026  NZ  LYS A 131     -10.930  -0.177 -13.164  1.00 89.38           N  
ATOM   1027  N   LEU A 132      -8.172  -7.742 -12.531  1.00 84.69           N  
ATOM   1028  CA  LEU A 132      -6.867  -8.375 -12.391  1.00 84.69           C  
ATOM   1029  C   LEU A 132      -6.961  -9.875 -12.602  1.00 84.69           C  
ATOM   1030  CB  LEU A 132      -6.277  -8.078 -11.008  1.00 84.69           C  
ATOM   1031  O   LEU A 132      -5.965 -10.523 -12.938  1.00 84.69           O  
ATOM   1032  CG  LEU A 132      -5.906  -6.617 -10.727  1.00 84.69           C  
ATOM   1033  CD1 LEU A 132      -5.320  -6.480  -9.328  1.00 84.69           C  
ATOM   1034  CD2 LEU A 132      -4.922  -6.109 -11.773  1.00 84.69           C  
ATOM   1035  N   LEU A 133      -8.172 -10.414 -12.461  1.00 81.31           N  
ATOM   1036  CA  LEU A 133      -8.383 -11.852 -12.562  1.00 81.31           C  
ATOM   1037  C   LEU A 133      -7.926 -12.375 -13.922  1.00 81.31           C  
ATOM   1038  CB  LEU A 133      -9.852 -12.195 -12.336  1.00 81.31           C  
ATOM   1039  O   LEU A 133      -7.207 -13.367 -14.000  1.00 81.31           O  
ATOM   1040  CG  LEU A 133     -10.195 -13.680 -12.242  1.00 81.31           C  
ATOM   1041  CD1 LEU A 133      -9.484 -14.312 -11.055  1.00 81.31           C  
ATOM   1042  CD2 LEU A 133     -11.703 -13.875 -12.133  1.00 81.31           C  
ATOM   1043  N   PRO A 134      -8.273 -11.750 -15.023  1.00 79.56           N  
ATOM   1044  CA  PRO A 134      -7.836 -12.266 -16.312  1.00 79.56           C  
ATOM   1045  C   PRO A 134      -6.316 -12.242 -16.469  1.00 79.56           C  
ATOM   1046  CB  PRO A 134      -8.500 -11.312 -17.328  1.00 79.56           C  
ATOM   1047  O   PRO A 134      -5.758 -13.055 -17.219  1.00 79.56           O  
ATOM   1048  CG  PRO A 134      -9.672 -10.742 -16.594  1.00 79.56           C  
ATOM   1049  CD  PRO A 134      -9.312 -10.641 -15.133  1.00 79.56           C  
ATOM   1050  N   ILE A 135      -5.676 -11.297 -15.828  1.00 73.38           N  
ATOM   1051  CA  ILE A 135      -4.227 -11.164 -15.914  1.00 73.38           C  
ATOM   1052  C   ILE A 135      -3.559 -12.336 -15.203  1.00 73.38           C  
ATOM   1053  CB  ILE A 135      -3.744  -9.828 -15.297  1.00 73.38           C  
ATOM   1054  O   ILE A 135      -2.568 -12.883 -15.695  1.00 73.38           O  
ATOM   1055  CG1 ILE A 135      -4.312  -8.641 -16.094  1.00 73.38           C  
ATOM   1056  CG2 ILE A 135      -2.215  -9.773 -15.258  1.00 73.38           C  
ATOM   1057  CD1 ILE A 135      -4.051  -7.285 -15.445  1.00 73.38           C  
ATOM   1058  N   ILE A 136      -4.188 -12.805 -14.164  1.00 68.25           N  
ATOM   1059  CA  ILE A 136      -3.639 -13.906 -13.383  1.00 68.25           C  
ATOM   1060  C   ILE A 136      -3.986 -15.234 -14.047  1.00 68.25           C  
ATOM   1061  CB  ILE A 136      -4.160 -13.883 -11.922  1.00 68.25           C  
ATOM   1062  O   ILE A 136      -3.238 -16.203 -13.930  1.00 68.25           O  
ATOM   1063  CG1 ILE A 136      -3.699 -12.602 -11.219  1.00 68.25           C  
ATOM   1064  CG2 ILE A 136      -3.695 -15.133 -11.164  1.00 68.25           C  
ATOM   1065  CD1 ILE A 136      -4.391 -12.352  -9.883  1.00 68.25           C  
ATOM   1066  N   SER A 137      -5.078 -15.375 -14.781  1.00 66.50           N  
ATOM   1067  CA  SER A 137      -5.559 -16.625 -15.375  1.00 66.50           C  
ATOM   1068  C   SER A 137      -4.934 -16.844 -16.750  1.00 66.50           C  
ATOM   1069  CB  SER A 137      -7.082 -16.609 -15.500  1.00 66.50           C  
ATOM   1070  O   SER A 137      -4.957 -17.969 -17.266  1.00 66.50           O  
ATOM   1071  OG  SER A 137      -7.512 -15.500 -16.281  1.00 66.50           O  
ATOM   1072  N   SER A 138      -4.387 -15.844 -17.375  1.00 60.56           N  
ATOM   1073  CA  SER A 138      -3.818 -16.078 -18.703  1.00 60.56           C  
ATOM   1074  C   SER A 138      -2.582 -16.969 -18.625  1.00 60.56           C  
ATOM   1075  CB  SER A 138      -3.463 -14.758 -19.375  1.00 60.56           C  
ATOM   1076  O   SER A 138      -1.838 -16.922 -17.641  1.00 60.56           O  
ATOM   1077  OG  SER A 138      -2.410 -14.109 -18.688  1.00 60.56           O  
ATOM   1078  N   GLN A 139      -2.570 -18.297 -19.094  1.00 50.06           N  
ATOM   1079  CA  GLN A 139      -1.616 -19.375 -19.344  1.00 50.06           C  
ATOM   1080  C   GLN A 139      -0.218 -18.812 -19.609  1.00 50.06           C  
ATOM   1081  CB  GLN A 139      -2.070 -20.234 -20.516  1.00 50.06           C  
ATOM   1082  O   GLN A 139       0.780 -19.438 -19.219  1.00 50.06           O  
ATOM   1083  CG  GLN A 139      -3.150 -21.234 -20.156  1.00 50.06           C  
ATOM   1084  CD  GLN A 139      -3.598 -22.062 -21.344  1.00 50.06           C  
ATOM   1085  NE2 GLN A 139      -4.402 -23.094 -21.094  1.00 50.06           N  
ATOM   1086  OE1 GLN A 139      -3.225 -21.797 -22.500  1.00 50.06           O  
ATOM   1087  N   ASP A 140      -0.086 -17.516 -19.922  1.00 52.69           N  
ATOM   1088  CA  ASP A 140       1.217 -16.906 -20.125  1.00 52.69           C  
ATOM   1089  C   ASP A 140       1.796 -16.391 -18.812  1.00 52.69           C  
ATOM   1090  CB  ASP A 140       1.110 -15.750 -21.125  1.00 52.69           C  
ATOM   1091  O   ASP A 140       2.988 -16.094 -18.719  1.00 52.69           O  
ATOM   1092  CG  ASP A 140       1.341 -16.188 -22.562  1.00 52.69           C  
ATOM   1093  OD1 ASP A 140       1.940 -17.266 -22.781  1.00 52.69           O  
ATOM   1094  OD2 ASP A 140       0.921 -15.461 -23.484  1.00 52.69           O  
ATOM   1095  N   CYS A 141       1.089 -16.609 -17.719  1.00 50.03           N  
ATOM   1096  CA  CYS A 141       1.453 -16.109 -16.391  1.00 50.03           C  
ATOM   1097  C   CYS A 141       2.061 -17.219 -15.539  1.00 50.03           C  
ATOM   1098  CB  CYS A 141       0.232 -15.516 -15.680  1.00 50.03           C  
ATOM   1099  O   CYS A 141       2.822 -16.938 -14.609  1.00 50.03           O  
ATOM   1100  SG  CYS A 141       0.607 -14.078 -14.656  1.00 50.03           S  
ATOM   1101  N   ASP A 142       1.854 -18.562 -15.953  1.00 51.62           N  
ATOM   1102  CA  ASP A 142       2.354 -19.625 -15.086  1.00 51.62           C  
ATOM   1103  C   ASP A 142       3.873 -19.547 -14.945  1.00 51.62           C  
ATOM   1104  CB  ASP A 142       1.938 -21.000 -15.617  1.00 51.62           C  
ATOM   1105  O   ASP A 142       4.414 -19.703 -13.852  1.00 51.62           O  
ATOM   1106  CG  ASP A 142       0.998 -21.734 -14.680  1.00 51.62           C  
ATOM   1107  OD1 ASP A 142       0.724 -21.234 -13.570  1.00 51.62           O  
ATOM   1108  OD2 ASP A 142       0.527 -22.828 -15.055  1.00 51.62           O  
ATOM   1109  N   GLU A 143       4.535 -19.062 -16.016  1.00 54.38           N  
ATOM   1110  CA  GLU A 143       5.980 -18.906 -15.914  1.00 54.38           C  
ATOM   1111  C   GLU A 143       6.344 -17.578 -15.250  1.00 54.38           C  
ATOM   1112  CB  GLU A 143       6.633 -18.984 -17.297  1.00 54.38           C  
ATOM   1113  O   GLU A 143       7.277 -17.516 -14.445  1.00 54.38           O  
ATOM   1114  CG  GLU A 143       6.730 -20.406 -17.844  1.00 54.38           C  
ATOM   1115  CD  GLU A 143       7.758 -20.547 -18.969  1.00 54.38           C  
ATOM   1116  OE1 GLU A 143       8.070 -21.688 -19.359  1.00 54.38           O  
ATOM   1117  OE2 GLU A 143       8.250 -19.500 -19.438  1.00 54.38           O  
ATOM   1118  N   HIS A 144       5.477 -16.609 -15.461  1.00 50.34           N  
ATOM   1119  CA  HIS A 144       5.730 -15.258 -14.961  1.00 50.34           C  
ATOM   1120  C   HIS A 144       5.367 -15.133 -13.484  1.00 50.34           C  
ATOM   1121  CB  HIS A 144       4.953 -14.227 -15.781  1.00 50.34           C  
ATOM   1122  O   HIS A 144       6.113 -14.539 -12.703  1.00 50.34           O  
ATOM   1123  CG  HIS A 144       5.672 -12.930 -15.953  1.00 50.34           C  
ATOM   1124  CD2 HIS A 144       6.711 -12.586 -16.750  1.00 50.34           C  
ATOM   1125  ND1 HIS A 144       5.336 -11.789 -15.250  1.00 50.34           N  
ATOM   1126  CE1 HIS A 144       6.141 -10.805 -15.602  1.00 50.34           C  
ATOM   1127  NE2 HIS A 144       6.984 -11.258 -16.516  1.00 50.34           N  
ATOM   1128  N   LEU A 145       4.203 -15.781 -13.023  1.00 50.53           N  
ATOM   1129  CA  LEU A 145       3.828 -15.852 -11.617  1.00 50.53           C  
ATOM   1130  C   LEU A 145       4.777 -16.766 -10.844  1.00 50.53           C  
ATOM   1131  CB  LEU A 145       2.389 -16.359 -11.469  1.00 50.53           C  
ATOM   1132  O   LEU A 145       5.121 -16.484  -9.695  1.00 50.53           O  
ATOM   1133  CG  LEU A 145       1.283 -15.352 -11.797  1.00 50.53           C  
ATOM   1134  CD1 LEU A 145      -0.073 -16.047 -11.828  1.00 50.53           C  
ATOM   1135  CD2 LEU A 145       1.279 -14.211 -10.773  1.00 50.53           C  
ATOM   1136  N   LYS A 146       5.277 -17.875 -11.484  1.00 53.41           N  
ATOM   1137  CA  LYS A 146       6.262 -18.766 -10.867  1.00 53.41           C  
ATOM   1138  C   LYS A 146       7.605 -18.062 -10.703  1.00 53.41           C  
ATOM   1139  CB  LYS A 146       6.434 -20.031 -11.711  1.00 53.41           C  
ATOM   1140  O   LYS A 146       8.289 -18.250  -9.695  1.00 53.41           O  
ATOM   1141  CG  LYS A 146       5.289 -21.031 -11.570  1.00 53.41           C  
ATOM   1142  CD  LYS A 146       5.539 -22.281 -12.391  1.00 53.41           C  
ATOM   1143  CE  LYS A 146       4.363 -23.250 -12.312  1.00 53.41           C  
ATOM   1144  NZ  LYS A 146       4.598 -24.484 -13.125  1.00 53.41           N  
ATOM   1145  N   SER A 147       8.023 -17.281 -11.734  1.00 53.59           N  
ATOM   1146  CA  SER A 147       9.273 -16.547 -11.602  1.00 53.59           C  
ATOM   1147  C   SER A 147       9.188 -15.492 -10.500  1.00 53.59           C  
ATOM   1148  CB  SER A 147       9.648 -15.875 -12.930  1.00 53.59           C  
ATOM   1149  O   SER A 147      10.156 -15.273  -9.766  1.00 53.59           O  
ATOM   1150  OG  SER A 147       9.273 -14.508 -12.922  1.00 53.59           O  
ATOM   1151  N   ILE A 148       8.016 -15.016 -10.148  1.00 49.69           N  
ATOM   1152  CA  ILE A 148       7.770 -13.992  -9.133  1.00 49.69           C  
ATOM   1153  C   ILE A 148       7.574 -14.656  -7.773  1.00 49.69           C  
ATOM   1154  CB  ILE A 148       6.543 -13.125  -9.492  1.00 49.69           C  
ATOM   1155  O   ILE A 148       8.000 -14.117  -6.750  1.00 49.69           O  
ATOM   1156  CG1 ILE A 148       6.785 -12.367 -10.805  1.00 49.69           C  
ATOM   1157  CG2 ILE A 148       6.223 -12.148  -8.352  1.00 49.69           C  
ATOM   1158  CD1 ILE A 148       5.551 -11.664 -11.352  1.00 49.69           C  
ATOM   1159  N   SER A 149       6.863 -15.781  -7.844  1.00 54.44           N  
ATOM   1160  CA  SER A 149       6.762 -16.516  -6.586  1.00 54.44           C  
ATOM   1161  C   SER A 149       8.141 -16.781  -5.992  1.00 54.44           C  
ATOM   1162  CB  SER A 149       6.016 -17.828  -6.789  1.00 54.44           C  
ATOM   1163  O   SER A 149       8.297 -16.828  -4.770  1.00 54.44           O  
ATOM   1164  OG  SER A 149       6.793 -18.734  -7.559  1.00 54.44           O  
ATOM   1165  N   ASN A 150       9.125 -16.812  -6.934  1.00 55.75           N  
ATOM   1166  CA  ASN A 150      10.461 -17.031  -6.387  1.00 55.75           C  
ATOM   1167  C   ASN A 150      11.000 -15.789  -5.695  1.00 55.75           C  
ATOM   1168  CB  ASN A 150      11.422 -17.484  -7.488  1.00 55.75           C  
ATOM   1169  O   ASN A 150      11.922 -15.867  -4.879  1.00 55.75           O  
ATOM   1170  CG  ASN A 150      11.148 -18.906  -7.957  1.00 55.75           C  
ATOM   1171  ND2 ASN A 150      11.570 -19.219  -9.180  1.00 55.75           N  
ATOM   1172  OD1 ASN A 150      10.562 -19.703  -7.227  1.00 55.75           O  
ATOM   1173  N   THR A 151      10.383 -14.555  -5.984  1.00 54.59           N  
ATOM   1174  CA  THR A 151      10.836 -13.344  -5.316  1.00 54.59           C  
ATOM   1175  C   THR A 151       9.984 -13.055  -4.082  1.00 54.59           C  
ATOM   1176  CB  THR A 151      10.805 -12.133  -6.266  1.00 54.59           C  
ATOM   1177  O   THR A 151      10.359 -12.227  -3.244  1.00 54.59           O  
ATOM   1178  CG2 THR A 151      11.578 -10.953  -5.688  1.00 54.59           C  
ATOM   1179  OG1 THR A 151      11.383 -12.500  -7.523  1.00 54.59           O  
ATOM   1180  N   PHE A 152       8.914 -13.828  -3.955  1.00 54.53           N  
ATOM   1181  CA  PHE A 152       8.016 -13.648  -2.824  1.00 54.53           C  
ATOM   1182  C   PHE A 152       8.562 -14.336  -1.579  1.00 54.53           C  
ATOM   1183  CB  PHE A 152       6.621 -14.188  -3.154  1.00 54.53           C  
ATOM   1184  O   PHE A 152       9.266 -15.344  -1.679  1.00 54.53           O  
ATOM   1185  CG  PHE A 152       5.918 -13.430  -4.242  1.00 54.53           C  
ATOM   1186  CD1 PHE A 152       5.902 -12.039  -4.242  1.00 54.53           C  
ATOM   1187  CD2 PHE A 152       5.266 -14.102  -5.270  1.00 54.53           C  
ATOM   1188  CE1 PHE A 152       5.250 -11.328  -5.250  1.00 54.53           C  
ATOM   1189  CE2 PHE A 152       4.613 -13.398  -6.281  1.00 54.53           C  
ATOM   1190  CZ  PHE A 152       4.605 -12.016  -6.266  1.00 54.53           C  
ATOM   1191  N   PRO A 153       8.492 -13.555  -0.465  1.00 52.97           N  
ATOM   1192  CA  PRO A 153       8.773 -14.297   0.767  1.00 52.97           C  
ATOM   1193  C   PRO A 153       8.055 -15.641   0.822  1.00 52.97           C  
ATOM   1194  CB  PRO A 153       8.266 -13.359   1.865  1.00 52.97           C  
ATOM   1195  O   PRO A 153       6.934 -15.766   0.322  1.00 52.97           O  
ATOM   1196  CG  PRO A 153       8.055 -12.047   1.181  1.00 52.97           C  
ATOM   1197  CD  PRO A 153       7.953 -12.289  -0.298  1.00 52.97           C  
ATOM   1198  N   GLN A 154       8.781 -16.719   1.015  1.00 58.50           N  
ATOM   1199  CA  GLN A 154       8.320 -18.109   1.053  1.00 58.50           C  
ATOM   1200  C   GLN A 154       6.980 -18.219   1.774  1.00 58.50           C  
ATOM   1201  CB  GLN A 154       9.359 -19.000   1.731  1.00 58.50           C  
ATOM   1202  O   GLN A 154       6.125 -19.016   1.385  1.00 58.50           O  
ATOM   1203  CG  GLN A 154      10.594 -19.250   0.884  1.00 58.50           C  
ATOM   1204  CD  GLN A 154      11.109 -20.672   1.012  1.00 58.50           C  
ATOM   1205  NE2 GLN A 154      11.891 -21.109   0.031  1.00 58.50           N  
ATOM   1206  OE1 GLN A 154      10.805 -21.375   1.983  1.00 58.50           O  
ATOM   1207  N   GLU A 155       6.734 -17.328   2.691  1.00 58.25           N  
ATOM   1208  CA  GLU A 155       5.527 -17.391   3.512  1.00 58.25           C  
ATOM   1209  C   GLU A 155       4.293 -16.984   2.711  1.00 58.25           C  
ATOM   1210  CB  GLU A 155       5.672 -16.484   4.746  1.00 58.25           C  
ATOM   1211  O   GLU A 155       3.186 -17.438   2.990  1.00 58.25           O  
ATOM   1212  CG  GLU A 155       5.988 -15.039   4.422  1.00 58.25           C  
ATOM   1213  CD  GLU A 155       7.469 -14.711   4.508  1.00 58.25           C  
ATOM   1214  OE1 GLU A 155       7.820 -13.508   4.574  1.00 58.25           O  
ATOM   1215  OE2 GLU A 155       8.281 -15.664   4.512  1.00 58.25           O  
ATOM   1216  N   LEU A 156       4.508 -16.266   1.641  1.00 54.69           N  
ATOM   1217  CA  LEU A 156       3.391 -15.750   0.856  1.00 54.69           C  
ATOM   1218  C   LEU A 156       3.059 -16.688  -0.296  1.00 54.69           C  
ATOM   1219  CB  LEU A 156       3.711 -14.352   0.313  1.00 54.69           C  
ATOM   1220  O   LEU A 156       1.960 -16.641  -0.853  1.00 54.69           O  
ATOM   1221  CG  LEU A 156       3.639 -13.203   1.317  1.00 54.69           C  
ATOM   1222  CD1 LEU A 156       4.180 -11.922   0.694  1.00 54.69           C  
ATOM   1223  CD2 LEU A 156       2.207 -13.008   1.801  1.00 54.69           C  
ATOM   1224  N   LEU A 157       4.047 -17.531  -0.557  1.00 58.44           N  
ATOM   1225  CA  LEU A 157       3.877 -18.484  -1.652  1.00 58.44           C  
ATOM   1226  C   LEU A 157       2.750 -19.453  -1.352  1.00 58.44           C  
ATOM   1227  CB  LEU A 157       5.180 -19.234  -1.908  1.00 58.44           C  
ATOM   1228  O   LEU A 157       2.025 -19.875  -2.258  1.00 58.44           O  
ATOM   1229  CG  LEU A 157       6.289 -18.469  -2.619  1.00 58.44           C  
ATOM   1230  CD1 LEU A 157       7.570 -19.297  -2.662  1.00 58.44           C  
ATOM   1231  CD2 LEU A 157       5.852 -18.078  -4.027  1.00 58.44           C  
ATOM   1232  N   LYS A 158       2.543 -19.781  -0.076  1.00 61.06           N  
ATOM   1233  CA  LYS A 158       1.502 -20.703   0.357  1.00 61.06           C  
ATOM   1234  C   LYS A 158       0.111 -20.141   0.073  1.00 61.06           C  
ATOM   1235  CB  LYS A 158       1.646 -21.016   1.847  1.00 61.06           C  
ATOM   1236  O   LYS A 158      -0.831 -20.906  -0.173  1.00 61.06           O  
ATOM   1237  CG  LYS A 158       2.910 -21.797   2.197  1.00 61.06           C  
ATOM   1238  CD  LYS A 158       2.992 -22.078   3.691  1.00 61.06           C  
ATOM   1239  CE  LYS A 158       4.293 -22.781   4.055  1.00 61.06           C  
ATOM   1240  NZ  LYS A 158       4.375 -23.078   5.516  1.00 61.06           N  
ATOM   1241  N   ASP A 159       0.065 -18.812   0.029  1.00 59.16           N  
ATOM   1242  CA  ASP A 159      -1.226 -18.172  -0.171  1.00 59.16           C  
ATOM   1243  C   ASP A 159      -1.513 -17.953  -1.656  1.00 59.16           C  
ATOM   1244  CB  ASP A 159      -1.271 -16.828   0.565  1.00 59.16           C  
ATOM   1245  O   ASP A 159      -2.662 -18.062  -2.092  1.00 59.16           O  
ATOM   1246  CG  ASP A 159      -1.220 -16.969   2.074  1.00 59.16           C  
ATOM   1247  OD1 ASP A 159      -1.642 -18.031   2.598  1.00 59.16           O  
ATOM   1248  OD2 ASP A 159      -0.757 -16.031   2.750  1.00 59.16           O  
ATOM   1249  N   VAL A 160      -0.443 -17.766  -2.414  1.00 54.25           N  
ATOM   1250  CA  VAL A 160      -0.539 -17.391  -3.822  1.00 54.25           C  
ATOM   1251  C   VAL A 160      -0.640 -18.641  -4.688  1.00 54.25           C  
ATOM   1252  CB  VAL A 160       0.669 -16.531  -4.266  1.00 54.25           C  
ATOM   1253  O   VAL A 160      -1.379 -18.656  -5.672  1.00 54.25           O  
ATOM   1254  CG1 VAL A 160       0.621 -16.266  -5.766  1.00 54.25           C  
ATOM   1255  CG2 VAL A 160       0.705 -15.211  -3.486  1.00 54.25           C  
ATOM   1256  N   MET A 161       0.017 -19.812  -4.234  1.00 56.38           N  
ATOM   1257  CA  MET A 161       0.196 -21.000  -5.070  1.00 56.38           C  
ATOM   1258  C   MET A 161      -1.136 -21.703  -5.312  1.00 56.38           C  
ATOM   1259  CB  MET A 161       1.189 -21.969  -4.430  1.00 56.38           C  
ATOM   1260  O   MET A 161      -1.428 -22.109  -6.434  1.00 56.38           O  
ATOM   1261  CG  MET A 161       2.643 -21.672  -4.770  1.00 56.38           C  
ATOM   1262  SD  MET A 161       3.738 -23.109  -4.496  1.00 56.38           S  
ATOM   1263  CE  MET A 161       4.586 -23.172  -6.098  1.00 56.38           C  
ATOM   1264  N   PRO A 162      -2.018 -21.812  -4.301  1.00 56.03           N  
ATOM   1265  CA  PRO A 162      -3.305 -22.453  -4.598  1.00 56.03           C  
ATOM   1266  C   PRO A 162      -4.168 -21.625  -5.543  1.00 56.03           C  
ATOM   1267  CB  PRO A 162      -3.963 -22.578  -3.221  1.00 56.03           C  
ATOM   1268  O   PRO A 162      -5.043 -22.172  -6.227  1.00 56.03           O  
ATOM   1269  CG  PRO A 162      -2.852 -22.359  -2.244  1.00 56.03           C  
ATOM   1270  CD  PRO A 162      -1.745 -21.625  -2.936  1.00 56.03           C  
ATOM   1271  N   MET A 163      -3.982 -20.406  -5.703  1.00 50.00           N  
ATOM   1272  CA  MET A 163      -4.785 -19.547  -6.570  1.00 50.00           C  
ATOM   1273  C   MET A 163      -4.230 -19.547  -7.992  1.00 50.00           C  
ATOM   1274  CB  MET A 163      -4.832 -18.109  -6.023  1.00 50.00           C  
ATOM   1275  O   MET A 163      -4.965 -19.297  -8.953  1.00 50.00           O  
ATOM   1276  CG  MET A 163      -5.855 -17.922  -4.918  1.00 50.00           C  
ATOM   1277  SD  MET A 163      -6.262 -16.156  -4.648  1.00 50.00           S  
ATOM   1278  CE  MET A 163      -8.016 -16.156  -5.109  1.00 50.00           C  
ATOM   1279  N   LEU A 164      -2.922 -19.859  -8.195  1.00 49.38           N  
ATOM   1280  CA  LEU A 164      -2.268 -19.969  -9.492  1.00 49.38           C  
ATOM   1281  C   LEU A 164      -2.482 -21.359 -10.094  1.00 49.38           C  
ATOM   1282  CB  LEU A 164      -0.769 -19.688  -9.359  1.00 49.38           C  
ATOM   1283  O   LEU A 164      -2.264 -21.562 -11.289  1.00 49.38           O  
ATOM   1284  CG  LEU A 164      -0.381 -18.250  -8.984  1.00 49.38           C  
ATOM   1285  CD1 LEU A 164       1.103 -18.188  -8.641  1.00 49.38           C  
ATOM   1286  CD2 LEU A 164      -0.720 -17.297 -10.125  1.00 49.38           C  
ATOM   1287  N   THR A 165      -2.926 -22.344  -9.320  1.00 41.41           N  
ATOM   1288  CA  THR A 165      -3.174 -23.688  -9.828  1.00 41.41           C  
ATOM   1289  C   THR A 165      -4.672 -23.938  -9.961  1.00 41.41           C  
ATOM   1290  CB  THR A 165      -2.545 -24.750  -8.914  1.00 41.41           C  
ATOM   1291  O   THR A 165      -5.438 -23.688  -9.023  1.00 41.41           O  
ATOM   1292  CG2 THR A 165      -1.023 -24.750  -9.031  1.00 41.41           C  
ATOM   1293  OG1 THR A 165      -2.910 -24.484  -7.555  1.00 41.41           O  
ATOM   1294  N   PRO A 166      -5.246 -23.391 -11.156  1.00 43.38           N  
ATOM   1295  CA  PRO A 166      -6.672 -23.734 -11.172  1.00 43.38           C  
ATOM   1296  C   PRO A 166      -6.945 -25.188 -10.836  1.00 43.38           C  
ATOM   1297  CB  PRO A 166      -7.094 -23.406 -12.609  1.00 43.38           C  
ATOM   1298  O   PRO A 166      -6.172 -26.078 -11.234  1.00 43.38           O  
ATOM   1299  CG  PRO A 166      -5.820 -23.078 -13.312  1.00 43.38           C  
ATOM   1300  CD  PRO A 166      -4.684 -23.203 -12.344  1.00 43.38           C  
ATOM   1301  N   GLU A 167      -6.992 -25.609  -9.594  1.00 40.44           N  
ATOM   1302  CA  GLU A 167      -7.617 -26.891  -9.273  1.00 40.44           C  
ATOM   1303  C   GLU A 167      -7.980 -27.656 -10.547  1.00 40.44           C  
ATOM   1304  CB  GLU A 167      -8.859 -26.688  -8.414  1.00 40.44           C  
ATOM   1305  O   GLU A 167      -8.555 -27.094 -11.477  1.00 40.44           O  
ATOM   1306  CG  GLU A 167      -8.555 -26.344  -6.961  1.00 40.44           C  
ATOM   1307  CD  GLU A 167      -9.797 -26.031  -6.141  1.00 40.44           C  
ATOM   1308  OE1 GLU A 167      -9.672 -25.781  -4.922  1.00 40.44           O  
ATOM   1309  OE2 GLU A 167     -10.906 -26.031  -6.727  1.00 40.44           O  
ATOM   1310  N   ALA A 168      -7.148 -28.625 -11.148  1.00 37.50           N  
ATOM   1311  CA  ALA A 168      -7.574 -29.844 -11.812  1.00 37.50           C  
ATOM   1312  C   ALA A 168      -9.008 -30.203 -11.438  1.00 37.50           C  
ATOM   1313  CB  ALA A 168      -6.633 -31.000 -11.461  1.00 37.50           C  
ATOM   1314  O   ALA A 168      -9.414 -30.062 -10.281  1.00 37.50           O  
TER    1315      ALA A 168                                                      
ENDMDL                                                                          
END                                                                             
