# Supplementary material for: Methoprene-Tolerant (Met) Acts as Methyl Farnesoate Receptor to Regulate Larva Metamorphosis in Mud Crab, Scylla paramamosain
Source: Int J Mol Sci. 2024 Nov 27;25(23):12746. doi: 10.3390/ijms252312746 (PMC11640826; doi:10.3390/ijms252312746)
Supplement: Supplementary file 1 [file ijms-25-12746-s001.zip › Supplementary file S1/Sp-PPF(S357V) with MF.pdb]

REMARK The PDB FILE IS CREATED BY CY's PROGRAM CurvatureSurface AT Thu Nov 30 01:02:56 2023
ATOM      0  N   PRO A   1      14.203  23.156 -15.141  1.00  2.00           N  
ATOM      1  CA  PRO A   1      15.094  22.016 -14.906  1.00  2.00           C  
ATOM      2  C   PRO A   1      14.406  20.875 -14.164  1.00  9.00           C  
ATOM      3  O   PRO A   1      14.109  21.000 -12.977  1.00  6.00           O  
ATOM      4  CB  PRO A   1      16.219  22.625 -14.062  1.00  2.00           C  
ATOM      5  CG  PRO A   1      15.578  23.750 -13.320  1.00  1.00           C  
ATOM      6  CD  PRO A   1      14.141  23.844 -13.750  1.00  2.00           C  
ATOM      7  N   ILE A   2      13.234  20.453 -14.633  1.00  4.00           N  
ATOM      8  CA  ILE A   2      12.477  19.344 -14.055  1.00 13.00           C  
ATOM      9  C   ILE A   2      12.875  18.047 -14.742  1.00  4.00           C  
ATOM     10  O   ILE A   2      12.102  17.078 -14.742  1.00  4.00           O  
ATOM     11  CB  ILE A   2      10.953  19.578 -14.172  1.00  3.00           C  
ATOM     12  CG1 ILE A   2      10.531  20.781 -13.320  1.00  3.00           C  
ATOM     13  CD1 ILE A   2       9.117  21.266 -13.602  1.00  1.00           C  
ATOM     14  CG2 ILE A   2      10.188  18.312 -13.773  1.00  3.00           C  
ATOM     15  N   THR A   3      14.188  17.844 -15.102  1.00  0.00           N  
ATOM     16  CA  THR A   3      14.453  16.594 -15.797  1.00  0.00           C  
ATOM     17  C   THR A   3      15.250  15.641 -14.906  1.00  7.00           C  
ATOM     18  O   THR A   3      15.070  14.422 -14.977  1.00  7.00           O  
ATOM     19  CB  THR A   3      15.211  16.828 -17.109  1.00  3.00           C  
ATOM     20  OG1 THR A   3      15.789  18.141 -17.094  1.00  3.00           O  
ATOM     21  CG2 THR A   3      14.281  16.719 -18.312  1.00  2.00           C  
ATOM     22  N   GLU A   4      15.773  16.188 -13.820  1.00 15.00           N  
ATOM     23  CA  GLU A   4      16.672  15.266 -13.109  1.00  9.00           C  
ATOM     24  C   GLU A   4      15.961  14.625 -11.922  1.00  6.00           C  
ATOM     25  O   GLU A   4      16.234  13.469 -11.586  1.00  7.00           O  
ATOM     26  CB  GLU A   4      17.922  16.000 -12.648  1.00  5.00           C  
ATOM     27  CG  GLU A   4      18.984  16.141 -13.727  1.00  3.00           C  
ATOM     28  CD  GLU A   4      20.375  15.727 -13.266  1.00  2.00           C  
ATOM     29  OE1 GLU A   4      21.297  15.609 -14.109  1.00  1.00           O  
ATOM     30  OE2 GLU A   4      20.547  15.516 -12.039  1.00  2.00           O  
ATOM     31  N   LEU A   5      14.875  15.312 -11.422  1.00 17.00           N  
ATOM     32  CA  LEU A   5      14.117  14.688 -10.344  1.00  8.00           C  
ATOM     33  C   LEU A   5      13.164  13.633 -10.891  1.00  7.00           C  
ATOM     34  O   LEU A   5      12.969  12.586 -10.266  1.00 11.00           O  
ATOM     35  CB  LEU A   5      13.328  15.742  -9.562  1.00  6.00           C  
ATOM     36  CG  LEU A   5      14.133  16.625  -8.602  1.00  6.00           C  
ATOM     37  CD1 LEU A   5      13.297  17.797  -8.125  1.00  3.00           C  
ATOM     38  CD2 LEU A   5      14.633  15.797  -7.418  1.00  3.00           C  
ATOM     39  N   SER A   6      12.711  13.734 -12.219  1.00  7.00           N  
ATOM     40  CA  SER A   6      11.805  12.781 -12.859  1.00  5.00           C  
ATOM     41  C   SER A   6      12.531  11.484 -13.219  1.00  5.00           C  
ATOM     42  O   SER A   6      11.953  10.398 -13.141  1.00  6.00           O  
ATOM     43  CB  SER A   6      11.188  13.391 -14.117  1.00  3.00           C  
ATOM     44  OG  SER A   6      12.039  13.219 -15.234  1.00  4.00           O  
ATOM     45  N   LEU A   7      13.930  11.578 -13.453  1.00  0.00           N  
ATOM     46  CA  LEU A   7      14.625  10.375 -13.898  1.00  0.00           C  
ATOM     47  C   LEU A   7      14.961   9.469 -12.719  1.00  0.00           C  
ATOM     48  O   LEU A   7      14.867   8.242 -12.828  1.00  0.00           O  
ATOM     49  CB  LEU A   7      15.914  10.750 -14.648  1.00  9.00           C  
ATOM     50  CG  LEU A   7      16.391   9.766 -15.719  1.00  3.00           C  
ATOM     51  CD1 LEU A   7      15.742  10.102 -17.062  1.00  2.00           C  
ATOM     52  CD2 LEU A   7      17.906   9.789 -15.828  1.00  2.00           C  
ATOM     53  N   VAL A   8      15.305  10.141 -11.555  1.00  0.00           N  
ATOM     54  CA  VAL A   8      15.633   9.320 -10.391  1.00  5.00           C  
ATOM     55  C   VAL A   8      14.367   8.734  -9.789  1.00 10.00           C  
ATOM     56  O   VAL A   8      14.352   7.586  -9.344  1.00  0.00           O  
ATOM     57  CB  VAL A   8      16.406  10.141  -9.328  1.00  7.00           C  
ATOM     58  CG1 VAL A   8      16.906   9.234  -8.211  1.00  2.00           C  
ATOM     59  CG2 VAL A   8      17.562  10.891  -9.969  1.00  3.00           C  
ATOM     60  N   GLU A   9      13.195   9.547  -9.930  1.00 13.00           N  
ATOM     61  CA  GLU A   9      11.906   9.016  -9.492  1.00 11.00           C  
ATOM     62  C   GLU A   9      11.398   7.949 -10.453  1.00 10.00           C  
ATOM     63  O   GLU A   9      10.719   7.004 -10.031  1.00 35.00           O  
ATOM     64  CB  GLU A   9      10.875  10.141  -9.352  1.00  7.00           C  
ATOM     65  CG  GLU A   9      10.125  10.125  -8.031  1.00  8.00           C  
ATOM     66  CD  GLU A   9       9.688  11.508  -7.574  1.00  3.00           C  
ATOM     67  OE1 GLU A   9       9.258  11.656  -6.410  1.00  2.00           O  
ATOM     68  OE2 GLU A   9       9.773  12.453  -8.391  1.00  3.00           O  
ATOM     69  N   SER A  10      11.766   8.055 -11.766  1.00  9.00           N  
ATOM     70  CA  SER A  10      11.414   7.047 -12.766  1.00  6.00           C  
ATOM     71  C   SER A  10      12.133   5.730 -12.508  1.00  4.00           C  
ATOM     72  O   SER A  10      11.625   4.660 -12.852  1.00  4.00           O  
ATOM     73  CB  SER A  10      11.742   7.551 -14.172  1.00  3.00           C  
ATOM     74  OG  SER A  10      13.148   7.609 -14.367  1.00  3.00           O  
ATOM     75  N   THR A  11      13.188   5.816 -11.656  1.00  0.00           N  
ATOM     76  CA  THR A  11      13.922   4.582 -11.406  1.00  3.00           C  
ATOM     77  C   THR A  11      13.305   3.814 -10.234  1.00  5.00           C  
ATOM     78  O   THR A  11      13.531   2.611 -10.094  1.00  3.00           O  
ATOM     79  CB  THR A  11      15.406   4.867 -11.102  1.00  2.00           C  
ATOM     80  OG1 THR A  11      15.500   5.754  -9.984  1.00  3.00           O  
ATOM     81  CG2 THR A  11      16.094   5.512 -12.305  1.00  2.00           C  
ATOM     82  N   LEU A  12      12.469   4.617  -9.391  1.00  0.00           N  
ATOM     83  CA  LEU A  12      11.844   3.846  -8.320  1.00 13.00           C  
ATOM     84  C   LEU A  12      10.570   3.174  -8.805  1.00  0.00           C  
ATOM     85  O   LEU A  12       9.719   3.818  -9.430  1.00  0.00           O  
ATOM     86  CB  LEU A  12      11.539   4.746  -7.117  1.00  0.00           C  
ATOM     87  CG  LEU A  12      12.750   5.312  -6.371  1.00  5.00           C  
ATOM     88  CD1 LEU A  12      12.297   6.250  -5.258  1.00  4.00           C  
ATOM     89  CD2 LEU A  12      13.609   4.184  -5.805  1.00  4.00           C  
ATOM     90  N   ASP A  13      10.633   1.907  -9.156  1.00 16.00           N  
ATOM     91  CA  ASP A  13       9.430   1.200  -9.570  1.00 41.00           C  
ATOM     92  C   ASP A  13       8.289   1.422  -8.578  1.00  0.00           C  
ATOM     93  O   ASP A  13       8.062   0.598  -7.695  1.00  0.00           O  
ATOM     94  CB  ASP A  13       9.711  -0.296  -9.727  1.00  9.00           C  
ATOM     95  CG  ASP A  13      10.531  -0.623 -10.961  1.00  6.00           C  
ATOM     96  OD1 ASP A  13      10.500   0.155 -11.938  1.00  6.00           O  
ATOM     97  OD2 ASP A  13      11.219  -1.668 -10.961  1.00  3.00           O  
ATOM     98  N   GLU A  14       7.730   2.689  -8.516  1.00  0.00           N  
ATOM     99  CA  GLU A  14       6.617   2.990  -7.621  1.00  0.00           C  
ATOM    100  C   GLU A  14       5.309   3.127  -8.398  1.00 33.00           C  
ATOM    101  O   GLU A  14       5.320   3.422  -9.594  1.00 45.00           O  
ATOM    102  CB  GLU A  14       6.895   4.270  -6.824  1.00 37.00           C  
ATOM    103  CG  GLU A  14       8.156   4.203  -5.973  1.00  0.00           C  
ATOM    104  CD  GLU A  14       8.477   5.516  -5.277  1.00 28.00           C  
ATOM    105  OE1 GLU A  14       9.539   5.609  -4.621  1.00  8.00           O  
ATOM    106  OE2 GLU A  14       7.656   6.453  -5.383  1.00 12.00           O  
ATOM    107  N   TYR A  15       4.270   2.846  -7.727  1.00  0.00           N  
ATOM    108  CA  TYR A  15       2.932   3.154  -8.219  1.00 36.00           C  
ATOM    109  C   TYR A  15       2.025   3.611  -7.082  1.00  0.00           C  
ATOM    110  O   TYR A  15       2.338   3.402  -5.906  1.00  0.00           O  
ATOM    111  CB  TYR A  15       2.322   1.935  -8.914  1.00  0.00           C  
ATOM    112  CG  TYR A  15       2.035   0.782  -7.984  1.00  0.00           C  
ATOM    113  CD1 TYR A  15       3.025  -0.146  -7.668  1.00  0.00           C  
ATOM    114  CD2 TYR A  15       0.776   0.619  -7.418  1.00  0.00           C  
ATOM    115  CE1 TYR A  15       2.766  -1.211  -6.812  1.00  0.00           C  
ATOM    116  CE2 TYR A  15       0.505  -0.442  -6.559  1.00  5.00           C  
ATOM    117  CZ  TYR A  15       1.505  -1.350  -6.262  1.00  0.00           C  
ATOM    118  OH  TYR A  15       1.242  -2.402  -5.414  1.00  7.00           O  
ATOM    119  N   ILE A  16       0.954   4.242  -7.422  1.00  0.00           N  
ATOM    120  CA  ILE A  16       0.072   4.867  -6.441  1.00  0.00           C  
ATOM    121  C   ILE A  16      -1.282   4.160  -6.441  1.00  0.00           C  
ATOM    122  O   ILE A  16      -1.809   3.816  -7.504  1.00  0.00           O  
ATOM    123  CB  ILE A  16      -0.108   6.375  -6.723  1.00  8.00           C  
ATOM    124  CG1 ILE A  16       1.231   7.109  -6.586  1.00 20.00           C  
ATOM    125  CD1 ILE A  16       1.209   8.539  -7.098  1.00  3.00           C  
ATOM    126  CG2 ILE A  16      -1.162   6.977  -5.793  1.00 13.00           C  
ATOM    127  N   THR A  17      -1.794   3.998  -5.223  1.00  0.00           N  
ATOM    128  CA  THR A  17      -3.143   3.463  -5.070  1.00  0.00           C  
ATOM    129  C   THR A  17      -3.947   4.301  -4.082  1.00  0.00           C  
ATOM    130  O   THR A  17      -3.379   4.934  -3.189  1.00  0.00           O  
ATOM    131  CB  THR A  17      -3.113   1.997  -4.598  1.00  0.00           C  
ATOM    132  OG1 THR A  17      -2.410   1.917  -3.352  1.00 35.00           O  
ATOM    133  CG2 THR A  17      -2.416   1.104  -5.621  1.00  9.00           C  
ATOM    134  N   ARG A  18      -5.195   4.383  -4.367  1.00  0.00           N  
ATOM    135  CA  ARG A  18      -6.164   4.926  -3.418  1.00  0.00           C  
ATOM    136  C   ARG A  18      -7.141   3.852  -2.953  1.00  0.00           C  
ATOM    137  O   ARG A  18      -7.668   3.092  -3.768  1.00  0.00           O  
ATOM    138  CB  ARG A  18      -6.930   6.094  -4.043  1.00 51.00           C  
ATOM    139  CG  ARG A  18      -7.816   6.848  -3.061  1.00  0.00           C  
ATOM    140  CD  ARG A  18      -8.547   8.000  -3.732  1.00  6.00           C  
ATOM    141  NE  ARG A  18      -7.621   8.984  -4.277  1.00 31.00           N  
ATOM    142  CZ  ARG A  18      -7.973  10.016  -5.043  1.00  4.00           C  
ATOM    143  NH1 ARG A  18      -9.242  10.211  -5.371  1.00  2.00           N  
ATOM    144  NH2 ARG A  18      -7.043  10.852  -5.488  1.00  3.00           N  
ATOM    145  N   HIS A  19      -7.363   3.848  -1.613  1.00  0.00           N  
ATOM    146  CA  HIS A  19      -8.180   2.787  -1.035  1.00  0.00           C  
ATOM    147  C   HIS A  19      -9.328   3.361  -0.210  1.00  0.00           C  
ATOM    148  O   HIS A  19      -9.203   4.441   0.369  1.00  0.00           O  
ATOM    149  CB  HIS A  19      -7.324   1.862  -0.168  1.00  0.00           C  
ATOM    150  CG  HIS A  19      -6.090   1.369  -0.855  1.00 60.00           C  
ATOM    151  ND1 HIS A  19      -6.059   0.198  -1.581  1.00 28.00           N  
ATOM    152  CD2 HIS A  19      -4.844   1.893  -0.929  1.00  0.00           C  
ATOM    153  CE1 HIS A  19      -4.844   0.022  -2.072  1.00 60.00           C  
ATOM    154  NE2 HIS A  19      -4.086   1.036  -1.690  1.00 60.00           N  
ATOM    155  N   GLY A  20     -10.430   2.617  -0.279  1.00  0.00           N  
ATOM    156  CA  GLY A  20     -11.430   2.865   0.750  1.00  6.00           C  
ATOM    157  C   GLY A  20     -10.969   2.457   2.137  1.00  0.00           C  
ATOM    158  O   GLY A  20      -9.883   1.903   2.299  1.00  0.00           O  
ATOM    159  N   LEU A  21     -11.797   2.605   3.160  1.00  7.00           N  
ATOM    160  CA  LEU A  21     -11.422   2.365   4.547  1.00  0.00           C  
ATOM    161  C   LEU A  21     -11.273   0.873   4.820  1.00  8.00           C  
ATOM    162  O   LEU A  21     -10.547   0.477   5.738  1.00 22.00           O  
ATOM    163  CB  LEU A  21     -12.469   2.963   5.496  1.00  5.00           C  
ATOM    164  CG  LEU A  21     -12.719   4.469   5.371  1.00  5.00           C  
ATOM    165  CD1 LEU A  21     -13.703   4.934   6.434  1.00  3.00           C  
ATOM    166  CD2 LEU A  21     -11.406   5.238   5.480  1.00  0.00           C  
ATOM    167  N   THR A  22     -11.891   0.053   3.992  1.00  7.00           N  
ATOM    168  CA  THR A  22     -11.844  -1.391   4.191  1.00 47.00           C  
ATOM    169  C   THR A  22     -10.734  -2.016   3.344  1.00 60.00           C  
ATOM    170  O   THR A  22     -10.547  -3.234   3.361  1.00 51.00           O  
ATOM    171  CB  THR A  22     -13.188  -2.049   3.850  1.00 12.00           C  
ATOM    172  OG1 THR A  22     -13.484  -1.819   2.467  1.00  6.00           O  
ATOM    173  CG2 THR A  22     -14.312  -1.473   4.703  1.00  3.00           C  
ATOM    174  N   GLY A  23     -10.102  -1.159   2.529  1.00  0.00           N  
ATOM    175  CA  GLY A  23      -8.945  -1.646   1.794  1.00 12.00           C  
ATOM    176  C   GLY A  23      -9.234  -1.910   0.329  1.00  0.00           C  
ATOM    177  O   GLY A  23      -8.375  -2.402  -0.402  1.00  0.00           O  
ATOM    178  N   ASN A  24     -10.469  -1.736  -0.122  1.00 28.00           N  
ATOM    179  CA  ASN A  24     -10.758  -1.886  -1.545  1.00  0.00           C  
ATOM    180  C   ASN A  24     -10.055  -0.816  -2.375  1.00  0.00           C  
ATOM    181  O   ASN A  24      -9.930   0.330  -1.939  1.00  0.00           O  
ATOM    182  CB  ASN A  24     -12.266  -1.845  -1.797  1.00  6.00           C  
ATOM    183  CG  ASN A  24     -12.898  -0.547  -1.336  1.00  3.00           C  
ATOM    184  OD1 ASN A  24     -12.875  -0.216  -0.148  1.00  5.00           O  
ATOM    185  ND2 ASN A  24     -13.477   0.197  -2.273  1.00  3.00           N  
ATOM    186  N   ILE A  25      -9.641  -1.170  -3.541  1.00  0.00           N  
ATOM    187  CA  ILE A  25      -8.875  -0.281  -4.410  1.00  0.00           C  
ATOM    188  C   ILE A  25      -9.828   0.635  -5.176  1.00  0.00           C  
ATOM    189  O   ILE A  25     -10.633   0.167  -5.980  1.00 10.00           O  
ATOM    190  CB  ILE A  25      -7.988  -1.076  -5.395  1.00  0.00           C  
ATOM    191  CG1 ILE A  25      -7.043  -2.006  -4.629  1.00  0.00           C  
ATOM    192  CD1 ILE A  25      -6.328  -3.023  -5.508  1.00  4.00           C  
ATOM    193  CG2 ILE A  25      -7.207  -0.126  -6.305  1.00  0.00           C  
ATOM    194  N   LEU A  26      -9.773   1.914  -4.898  1.00  0.00           N  
ATOM    195  CA  LEU A  26     -10.617   2.900  -5.559  1.00  6.00           C  
ATOM    196  C   LEU A  26      -9.945   3.441  -6.816  1.00  0.00           C  
ATOM    197  O   LEU A  26     -10.625   3.809  -7.777  1.00  3.00           O  
ATOM    198  CB  LEU A  26     -10.938   4.055  -4.602  1.00  4.00           C  
ATOM    199  CG  LEU A  26     -11.625   3.674  -3.291  1.00  0.00           C  
ATOM    200  CD1 LEU A  26     -11.852   4.914  -2.432  1.00  4.00           C  
ATOM    201  CD2 LEU A  26     -12.953   2.967  -3.566  1.00  3.00           C  
ATOM    202  N   TYR A  27      -8.656   3.496  -6.723  1.00  0.00           N  
ATOM    203  CA  TYR A  27      -7.855   4.035  -7.816  1.00  6.00           C  
ATOM    204  C   TYR A  27      -6.445   3.463  -7.797  1.00  0.00           C  
ATOM    205  O   TYR A  27      -5.887   3.201  -6.730  1.00  0.00           O  
ATOM    206  CB  TYR A  27      -7.797   5.566  -7.738  1.00  5.00           C  
ATOM    207  CG  TYR A  27      -6.789   6.184  -8.672  1.00  5.00           C  
ATOM    208  CD1 TYR A  27      -5.504   6.492  -8.234  1.00 24.00           C  
ATOM    209  CD2 TYR A  27      -7.117   6.461 -10.000  1.00  3.00           C  
ATOM    210  CE1 TYR A  27      -4.566   7.066  -9.094  1.00  6.00           C  
ATOM    211  CE2 TYR A  27      -6.188   7.031 -10.859  1.00  2.00           C  
ATOM    212  CZ  TYR A  27      -4.918   7.328 -10.406  1.00  2.00           C  
ATOM    213  OH  TYR A  27      -3.998   7.895 -11.258  1.00  2.00           O  
ATOM    214  N   THR A  28      -5.863   3.287  -8.984  1.00  0.00           N  
ATOM    215  CA  THR A  28      -4.438   3.023  -9.148  1.00  0.00           C  
ATOM    216  C   THR A  28      -3.922   3.625 -10.453  1.00  0.00           C  
ATOM    217  O   THR A  28      -4.645   3.672 -11.453  1.00  8.00           O  
ATOM    218  CB  THR A  28      -4.141   1.513  -9.125  1.00  0.00           C  
ATOM    219  OG1 THR A  28      -2.725   1.309  -9.172  1.00  0.00           O  
ATOM    220  CG2 THR A  28      -4.785   0.807 -10.312  1.00  0.00           C  
ATOM    221  N   ASP A  29      -2.742   4.188 -10.406  1.00  0.00           N  
ATOM    222  CA  ASP A  29      -2.186   4.707 -11.656  1.00  6.00           C  
ATOM    223  C   ASP A  29      -1.683   3.572 -12.547  1.00  0.00           C  
ATOM    224  O   ASP A  29      -1.683   2.408 -12.141  1.00  0.00           O  
ATOM    225  CB  ASP A  29      -1.051   5.691 -11.367  1.00  5.00           C  
ATOM    226  CG  ASP A  29       0.138   5.043 -10.680  1.00  8.00           C  
ATOM    227  OD1 ASP A  29       0.425   3.855 -10.945  1.00  0.00           O  
ATOM    228  OD2 ASP A  29       0.792   5.723  -9.859  1.00  9.00           O  
ATOM    229  N   HIS A  30      -1.282   3.891 -13.859  1.00  6.00           N  
ATOM    230  CA  HIS A  30      -0.959   2.914 -14.891  1.00  0.00           C  
ATOM    231  C   HIS A  30       0.342   2.186 -14.578  1.00  0.00           C  
ATOM    232  O   HIS A  30       0.603   1.108 -15.117  1.00 10.00           O  
ATOM    233  CB  HIS A  30      -0.860   3.594 -16.266  1.00  3.00           C  
ATOM    234  CG  HIS A  30       0.231   4.613 -16.344  1.00  2.00           C  
ATOM    235  ND1 HIS A  30       0.118   5.871 -15.797  1.00  2.00           N  
ATOM    236  CD2 HIS A  30       1.458   4.555 -16.906  1.00  2.00           C  
ATOM    237  CE1 HIS A  30       1.232   6.547 -16.031  1.00  2.00           C  
ATOM    238  NE2 HIS A  30       2.061   5.770 -16.703  1.00  2.00           N  
ATOM    239  N   ARG A  31       1.119   2.701 -13.688  1.00  0.00           N  
ATOM    240  CA  ARG A  31       2.438   2.170 -13.352  1.00  0.00           C  
ATOM    241  C   ARG A  31       2.322   0.837 -12.625  1.00  0.00           C  
ATOM    242  O   ARG A  31       3.268   0.046 -12.609  1.00  0.00           O  
ATOM    243  CB  ARG A  31       3.219   3.170 -12.500  1.00 60.00           C  
ATOM    244  CG  ARG A  31       3.635   4.426 -13.250  1.00  9.00           C  
ATOM    245  CD  ARG A  31       4.453   5.363 -12.367  1.00  7.00           C  
ATOM    246  NE  ARG A  31       5.762   4.801 -12.055  1.00 31.00           N  
ATOM    247  CZ  ARG A  31       6.902   5.484 -12.055  1.00 12.00           C  
ATOM    248  NH1 ARG A  31       6.914   6.777 -12.359  1.00  5.00           N  
ATOM    249  NH2 ARG A  31       8.039   4.875 -11.758  1.00 14.00           N  
ATOM    250  N   ILE A  32       1.197   0.578 -12.055  1.00  0.00           N  
ATOM    251  CA  ILE A  32       1.017  -0.699 -11.375  1.00  0.00           C  
ATOM    252  C   ILE A  32       1.308  -1.846 -12.344  1.00  0.00           C  
ATOM    253  O   ILE A  32       1.811  -2.896 -11.938  1.00  0.00           O  
ATOM    254  CB  ILE A  32      -0.410  -0.834 -10.797  1.00  0.00           C  
ATOM    255  CG1 ILE A  32      -0.514  -2.088  -9.922  1.00  0.00           C  
ATOM    256  CD1 ILE A  32      -1.806  -2.176  -9.117  1.00  3.00           C  
ATOM    257  CG2 ILE A  32      -1.448  -0.866 -11.922  1.00  0.00           C  
ATOM    258  N   SER A  33       0.962  -1.636 -13.633  1.00  0.00           N  
ATOM    259  CA  SER A  33       1.132  -2.666 -14.648  1.00  0.00           C  
ATOM    260  C   SER A  33       2.607  -2.982 -14.875  1.00  6.00           C  
ATOM    261  O   SER A  33       2.973  -4.137 -15.094  1.00  4.00           O  
ATOM    262  CB  SER A  33       0.488  -2.230 -15.969  1.00  6.00           C  
ATOM    263  OG  SER A  33      -0.909  -2.049 -15.805  1.00  9.00           O  
ATOM    264  N   PHE A  34       3.398  -1.964 -14.719  1.00  0.00           N  
ATOM    265  CA  PHE A  34       4.832  -2.148 -14.922  1.00  3.00           C  
ATOM    266  C   PHE A  34       5.445  -2.934 -13.773  1.00  9.00           C  
ATOM    267  O   PHE A  34       6.359  -3.736 -13.977  1.00  3.00           O  
ATOM    268  CB  PHE A  34       5.531  -0.794 -15.070  1.00 13.00           C  
ATOM    269  CG  PHE A  34       5.203  -0.072 -16.344  1.00  6.00           C  
ATOM    270  CD1 PHE A  34       5.824  -0.421 -17.547  1.00  2.00           C  
ATOM    271  CD2 PHE A  34       4.270   0.956 -16.359  1.00 13.00           C  
ATOM    272  CE1 PHE A  34       5.520   0.246 -18.719  1.00  1.00           C  
ATOM    273  CE2 PHE A  34       3.959   1.627 -17.531  1.00  5.00           C  
ATOM    274  CZ  PHE A  34       4.586   1.271 -18.719  1.00  2.00           C  
ATOM    275  N   VAL A  35       4.871  -2.777 -12.633  1.00  0.00           N  
ATOM    276  CA  VAL A  35       5.453  -3.379 -11.438  1.00  7.00           C  
ATOM    277  C   VAL A  35       4.883  -4.781 -11.234  1.00  7.00           C  
ATOM    278  O   VAL A  35       5.629  -5.727 -10.969  1.00  6.00           O  
ATOM    279  CB  VAL A  35       5.195  -2.516 -10.188  1.00  0.00           C  
ATOM    280  CG1 VAL A  35       5.633  -3.254  -8.922  1.00 13.00           C  
ATOM    281  CG2 VAL A  35       5.922  -1.177 -10.305  1.00 48.00           C  
ATOM    282  N   THR A  36       3.631  -4.996 -11.484  1.00  0.00           N  
ATOM    283  CA  THR A  36       2.979  -6.227 -11.055  1.00  0.00           C  
ATOM    284  C   THR A  36       2.447  -7.004 -12.258  1.00  8.00           C  
ATOM    285  O   THR A  36       2.127  -8.188 -12.141  1.00 12.00           O  
ATOM    286  CB  THR A  36       1.824  -5.934 -10.078  1.00  0.00           C  
ATOM    287  OG1 THR A  36       0.771  -5.262 -10.781  1.00  0.00           O  
ATOM    288  CG2 THR A  36       2.293  -5.059  -8.922  1.00  0.00           C  
ATOM    289  N   GLY A  37       2.311  -6.371 -13.336  1.00  6.00           N  
ATOM    290  CA  GLY A  37       1.680  -6.980 -14.500  1.00  4.00           C  
ATOM    291  C   GLY A  37       0.165  -6.918 -14.453  1.00  0.00           C  
ATOM    292  O   GLY A  37      -0.506  -7.348 -15.398  1.00  5.00           O  
ATOM    293  N   LEU A  38      -0.398  -6.414 -13.438  1.00  0.00           N  
ATOM    294  CA  LEU A  38      -1.838  -6.234 -13.289  1.00 13.00           C  
ATOM    295  C   LEU A  38      -2.293  -4.930 -13.938  1.00  0.00           C  
ATOM    296  O   LEU A  38      -1.569  -3.932 -13.914  1.00  0.00           O  
ATOM    297  CB  LEU A  38      -2.230  -6.242 -11.812  1.00  0.00           C  
ATOM    298  CG  LEU A  38      -1.936  -7.531 -11.039  1.00  0.00           C  
ATOM    299  CD1 LEU A  38      -1.970  -7.270  -9.539  1.00  3.00           C  
ATOM    300  CD2 LEU A  38      -2.930  -8.625 -11.422  1.00 10.00           C  
ATOM    301  N   MET A  39      -3.467  -5.020 -14.477  1.00  0.00           N  
ATOM    302  CA  MET A  39      -4.035  -3.814 -15.078  1.00  0.00           C  
ATOM    303  C   MET A  39      -4.941  -3.090 -14.094  1.00  0.00           C  
ATOM    304  O   MET A  39      -5.629  -3.729 -13.289  1.00  0.00           O  
ATOM    305  CB  MET A  39      -4.812  -4.160 -16.344  1.00  4.00           C  
ATOM    306  CG  MET A  39      -3.953  -4.754 -17.453  1.00  3.00           C  
ATOM    307  SD  MET A  39      -2.645  -3.598 -18.016  1.00  2.00           S  
ATOM    308  CE  MET A  39      -1.212  -4.711 -18.016  1.00  2.00           C  
ATOM    309  N   PRO A  40      -4.930  -1.722 -14.148  1.00  0.00           N  
ATOM    310  CA  PRO A  40      -5.840  -0.974 -13.273  1.00  0.00           C  
ATOM    311  C   PRO A  40      -7.273  -1.490 -13.344  1.00  0.00           C  
ATOM    312  O   PRO A  40      -7.926  -1.646 -12.305  1.00  0.00           O  
ATOM    313  CB  PRO A  40      -5.750   0.455 -13.812  1.00  4.00           C  
ATOM    314  CG  PRO A  40      -4.355   0.578 -14.336  1.00  4.00           C  
ATOM    315  CD  PRO A  40      -3.973  -0.720 -14.992  1.00  5.00           C  
ATOM    316  N   SER A  41      -7.742  -1.810 -14.484  1.00  4.00           N  
ATOM    317  CA  SER A  41      -9.117  -2.260 -14.656  1.00  3.00           C  
ATOM    318  C   SER A  41      -9.359  -3.588 -13.953  1.00  3.00           C  
ATOM    319  O   SER A  41     -10.492  -3.910 -13.594  1.00  3.00           O  
ATOM    320  CB  SER A  41      -9.453  -2.398 -16.141  1.00  2.00           C  
ATOM    321  OG  SER A  41      -8.570  -3.311 -16.781  1.00  2.00           O  
ATOM    322  N   ASP A  42      -8.289  -4.348 -13.719  1.00  0.00           N  
ATOM    323  CA  ASP A  42      -8.391  -5.664 -13.094  1.00  3.00           C  
ATOM    324  C   ASP A  42      -8.461  -5.543 -11.570  1.00 10.00           C  
ATOM    325  O   ASP A  42      -9.031  -6.406 -10.898  1.00 10.00           O  
ATOM    326  CB  ASP A  42      -7.207  -6.543 -13.492  1.00  6.00           C  
ATOM    327  CG  ASP A  42      -7.195  -6.883 -14.969  1.00  3.00           C  
ATOM    328  OD1 ASP A  42      -8.281  -6.988 -15.578  1.00  2.00           O  
ATOM    329  OD2 ASP A  42      -6.090  -7.051 -15.531  1.00  5.00           O  
ATOM    330  N   VAL A  43      -7.961  -4.473 -11.117  1.00  0.00           N  
ATOM    331  CA  VAL A  43      -7.754  -4.492  -9.680  1.00  0.00           C  
ATOM    332  C   VAL A  43      -8.719  -3.527  -9.000  1.00  0.00           C  
ATOM    333  O   VAL A  43      -9.055  -3.697  -7.824  1.00  0.00           O  
ATOM    334  CB  VAL A  43      -6.297  -4.133  -9.312  1.00  0.00           C  
ATOM    335  CG1 VAL A  43      -5.328  -5.191  -9.836  1.00  3.00           C  
ATOM    336  CG2 VAL A  43      -5.934  -2.754  -9.859  1.00  2.00           C  
ATOM    337  N   ILE A  44      -9.156  -2.465  -9.711  1.00  0.00           N  
ATOM    338  CA  ILE A  44     -10.062  -1.478  -9.148  1.00  0.00           C  
ATOM    339  C   ILE A  44     -11.344  -2.168  -8.672  1.00  0.00           C  
ATOM    340  O   ILE A  44     -11.930  -2.969  -9.398  1.00  4.00           O  
ATOM    341  CB  ILE A  44     -10.406  -0.371 -10.172  1.00  4.00           C  
ATOM    342  CG1 ILE A  44      -9.188   0.531 -10.406  1.00  0.00           C  
ATOM    343  CD1 ILE A  44      -9.367   1.522 -11.547  1.00  3.00           C  
ATOM    344  CG2 ILE A  44     -11.609   0.448  -9.695  1.00  2.00           C  
ATOM    345  N   GLY A  45     -11.758  -1.898  -7.430  1.00  0.00           N  
ATOM    346  CA  GLY A  45     -12.961  -2.479  -6.863  1.00  3.00           C  
ATOM    347  C   GLY A  45     -12.695  -3.713  -6.023  1.00  3.00           C  
ATOM    348  O   GLY A  45     -13.570  -4.164  -5.277  1.00  2.00           O  
ATOM    349  N   LYS A  46     -11.539  -4.258  -6.148  1.00  0.00           N  
ATOM    350  CA  LYS A  46     -11.172  -5.461  -5.414  1.00  3.00           C  
ATOM    351  C   LYS A  46     -10.445  -5.113  -4.117  1.00  0.00           C  
ATOM    352  O   LYS A  46      -9.984  -3.982  -3.941  1.00  0.00           O  
ATOM    353  CB  LYS A  46     -10.289  -6.371  -6.273  1.00  5.00           C  
ATOM    354  CG  LYS A  46     -10.961  -6.848  -7.555  1.00  3.00           C  
ATOM    355  CD  LYS A  46     -10.094  -7.855  -8.297  1.00  4.00           C  
ATOM    356  CE  LYS A  46     -10.781  -8.352  -9.562  1.00  2.00           C  
ATOM    357  NZ  LYS A  46      -9.906  -9.297 -10.328  1.00  2.00           N  
ATOM    358  N   SER A  47     -10.406  -6.055  -3.268  1.00  5.00           N  
ATOM    359  CA  SER A  47      -9.656  -5.883  -2.029  1.00  0.00           C  
ATOM    360  C   SER A  47      -8.148  -5.992  -2.273  1.00  0.00           C  
ATOM    361  O   SER A  47      -7.676  -7.004  -2.799  1.00  0.00           O  
ATOM    362  CB  SER A  47     -10.086  -6.914  -0.989  1.00 10.00           C  
ATOM    363  OG  SER A  47      -9.297  -6.812   0.181  1.00 41.00           O  
ATOM    364  N   ALA A  48      -7.355  -4.957  -1.855  1.00  0.00           N  
ATOM    365  CA  ALA A  48      -5.902  -4.988  -1.993  1.00  5.00           C  
ATOM    366  C   ALA A  48      -5.305  -6.176  -1.243  1.00  0.00           C  
ATOM    367  O   ALA A  48      -4.293  -6.738  -1.665  1.00  4.00           O  
ATOM    368  CB  ALA A  48      -5.293  -3.682  -1.489  1.00 59.00           C  
ATOM    369  N   PHE A  49      -5.941  -6.629  -0.184  1.00  0.00           N  
ATOM    370  CA  PHE A  49      -5.441  -7.684   0.691  1.00  0.00           C  
ATOM    371  C   PHE A  49      -5.418  -9.023  -0.035  1.00 40.00           C  
ATOM    372  O   PHE A  49      -4.637  -9.914   0.312  1.00  0.00           O  
ATOM    373  CB  PHE A  49      -6.301  -7.789   1.956  1.00 60.00           C  
ATOM    374  CG  PHE A  49      -6.402  -6.500   2.727  1.00  0.00           C  
ATOM    375  CD1 PHE A  49      -5.270  -5.918   3.287  1.00  0.00           C  
ATOM    376  CD2 PHE A  49      -7.629  -5.867   2.893  1.00 48.00           C  
ATOM    377  CE1 PHE A  49      -5.359  -4.727   4.004  1.00 48.00           C  
ATOM    378  CE2 PHE A  49      -7.727  -4.676   3.605  1.00 48.00           C  
ATOM    379  CZ  PHE A  49      -6.590  -4.109   4.160  1.00 51.00           C  
ATOM    380  N   SER A  50      -6.234  -9.164  -1.025  1.00 34.00           N  
ATOM    381  CA  SER A  50      -6.355 -10.422  -1.756  1.00 13.00           C  
ATOM    382  C   SER A  50      -5.113 -10.695  -2.598  1.00 15.00           C  
ATOM    383  O   SER A  50      -4.871 -11.836  -3.010  1.00  5.00           O  
ATOM    384  CB  SER A  50      -7.594 -10.406  -2.652  1.00  4.00           C  
ATOM    385  OG  SER A  50      -7.410  -9.531  -3.750  1.00  6.00           O  
ATOM    386  N   TYR A  51      -4.285  -9.695  -2.816  1.00  0.00           N  
ATOM    387  CA  TYR A  51      -3.094  -9.844  -3.646  1.00 12.00           C  
ATOM    388  C   TYR A  51      -1.855 -10.070  -2.787  1.00 20.00           C  
ATOM    389  O   TYR A  51      -0.784 -10.391  -3.305  1.00 30.00           O  
ATOM    390  CB  TYR A  51      -2.896  -8.602  -4.527  1.00  4.00           C  
ATOM    391  CG  TYR A  51      -4.012  -8.383  -5.520  1.00  3.00           C  
ATOM    392  CD1 TYR A  51      -4.012  -9.023  -6.754  1.00 12.00           C  
ATOM    393  CD2 TYR A  51      -5.066  -7.523  -5.227  1.00  3.00           C  
ATOM    394  CE1 TYR A  51      -5.035  -8.820  -7.672  1.00  6.00           C  
ATOM    395  CE2 TYR A  51      -6.098  -7.312  -6.137  1.00  0.00           C  
ATOM    396  CZ  TYR A  51      -6.074  -7.969  -7.355  1.00  7.00           C  
ATOM    397  OH  TYR A  51      -7.090  -7.762  -8.258  1.00 10.00           O  
ATOM    398  N   MET A  52      -2.055  -9.914  -1.512  1.00  0.00           N  
ATOM    399  CA  MET A  52      -0.917  -9.984  -0.599  1.00  0.00           C  
ATOM    400  C   MET A  52      -0.625 -11.422  -0.205  1.00 27.00           C  
ATOM    401  O   MET A  52      -1.534 -12.258  -0.154  1.00 14.00           O  
ATOM    402  CB  MET A  52      -1.177  -9.141   0.652  1.00  0.00           C  
ATOM    403  CG  MET A  52      -1.293  -7.652   0.375  1.00  0.00           C  
ATOM    404  SD  MET A  52      -1.737  -6.691   1.875  1.00  0.00           S  
ATOM    405  CE  MET A  52      -2.029  -5.059   1.135  1.00 60.00           C  
ATOM    406  N   HIS A  53       0.714 -11.711  -0.007  1.00 60.00           N  
ATOM    407  CA  HIS A  53       1.074 -12.992   0.591  1.00 23.00           C  
ATOM    408  C   HIS A  53       0.346 -13.203   1.914  1.00  0.00           C  
ATOM    409  O   HIS A  53       0.260 -12.289   2.736  1.00  0.00           O  
ATOM    410  CB  HIS A  53       2.586 -13.070   0.805  1.00  0.00           C  
ATOM    411  CG  HIS A  53       3.072 -14.453   1.113  1.00  0.00           C  
ATOM    412  ND1 HIS A  53       2.916 -15.039   2.352  1.00  0.00           N  
ATOM    413  CD2 HIS A  53       3.709 -15.367   0.341  1.00  5.00           C  
ATOM    414  CE1 HIS A  53       3.438 -16.250   2.326  1.00  3.00           C  
ATOM    415  NE2 HIS A  53       3.926 -16.469   1.118  1.00  2.00           N  
ATOM    416  N   PRO A  54      -0.240 -14.367   2.164  1.00  0.00           N  
ATOM    417  CA  PRO A  54      -1.062 -14.656   3.344  1.00  0.00           C  
ATOM    418  C   PRO A  54      -0.331 -14.375   4.656  1.00  9.00           C  
ATOM    419  O   PRO A  54      -0.946 -13.922   5.625  1.00 37.00           O  
ATOM    420  CB  PRO A  54      -1.376 -16.141   3.201  1.00  4.00           C  
ATOM    421  CG  PRO A  54      -1.288 -16.422   1.734  1.00  3.00           C  
ATOM    422  CD  PRO A  54      -0.226 -15.531   1.148  1.00  5.00           C  
ATOM    423  N   ASP A  55       0.967 -14.609   4.727  1.00  0.00           N  
ATOM    424  CA  ASP A  55       1.732 -14.398   5.953  1.00 18.00           C  
ATOM    425  C   ASP A  55       1.914 -12.906   6.242  1.00 60.00           C  
ATOM    426  O   ASP A  55       2.250 -12.523   7.363  1.00 14.00           O  
ATOM    427  CB  ASP A  55       3.098 -15.086   5.855  1.00  6.00           C  
ATOM    428  CG  ASP A  55       3.004 -16.594   5.914  1.00  2.00           C  
ATOM    429  OD1 ASP A  55       1.934 -17.125   6.281  1.00  3.00           O  
ATOM    430  OD2 ASP A  55       4.012 -17.266   5.590  1.00  2.00           O  
ATOM    431  N   ASP A  56       1.744 -12.078   5.246  1.00  0.00           N  
ATOM    432  CA  ASP A  56       2.000 -10.648   5.395  1.00  1.00           C  
ATOM    433  C   ASP A  56       0.702  -9.883   5.633  1.00  0.00           C  
ATOM    434  O   ASP A  56       0.727  -8.742   6.109  1.00  1.00           O  
ATOM    435  CB  ASP A  56       2.715 -10.102   4.156  1.00  1.00           C  
ATOM    436  CG  ASP A  56       4.090 -10.711   3.949  1.00  1.00           C  
ATOM    437  OD1 ASP A  56       4.645 -11.305   4.898  1.00  1.00           O  
ATOM    438  OD2 ASP A  56       4.625 -10.594   2.826  1.00  0.00           O  
ATOM    439  N   ARG A  57      -0.449 -10.469   5.375  1.00  0.00           N  
ATOM    440  CA  ARG A  57      -1.749  -9.812   5.379  1.00  0.00           C  
ATOM    441  C   ARG A  57      -2.074  -9.242   6.754  1.00  0.00           C  
ATOM    442  O   ARG A  57      -2.510  -8.094   6.875  1.00  0.00           O  
ATOM    443  CB  ARG A  57      -2.848 -10.781   4.938  1.00  3.00           C  
ATOM    444  CG  ARG A  57      -2.877 -11.039   3.439  1.00  0.00           C  
ATOM    445  CD  ARG A  57      -4.078 -11.883   3.037  1.00 42.00           C  
ATOM    446  NE  ARG A  57      -3.934 -13.266   3.482  1.00  3.00           N  
ATOM    447  CZ  ARG A  57      -4.828 -14.227   3.270  1.00  8.00           C  
ATOM    448  NH1 ARG A  57      -5.949 -13.977   2.607  1.00 12.00           N  
ATOM    449  NH2 ARG A  57      -4.594 -15.453   3.719  1.00  3.00           N  
ATOM    450  N   VAL A  58      -1.822  -9.984   7.770  1.00  2.00           N  
ATOM    451  CA  VAL A  58      -2.178  -9.578   9.125  1.00  1.00           C  
ATOM    452  C   VAL A  58      -1.358  -8.352   9.523  1.00  0.00           C  
ATOM    453  O   VAL A  58      -1.877  -7.434  10.164  1.00  0.00           O  
ATOM    454  CB  VAL A  58      -1.957 -10.719  10.141  1.00 36.00           C  
ATOM    455  CG1 VAL A  58      -0.468 -11.023  10.297  1.00 60.00           C  
ATOM    456  CG2 VAL A  58      -2.576 -10.359  11.484  1.00  2.00           C  
ATOM    457  N   TRP A  59      -0.163  -8.289   9.133  1.00  0.00           N  
ATOM    458  CA  TRP A  59       0.725  -7.195   9.500  1.00  0.00           C  
ATOM    459  C   TRP A  59       0.345  -5.914   8.758  1.00  0.00           C  
ATOM    460  O   TRP A  59       0.449  -4.816   9.305  1.00  0.00           O  
ATOM    461  CB  TRP A  59       2.182  -7.559   9.203  1.00  1.00           C  
ATOM    462  CG  TRP A  59       2.627  -8.844   9.820  1.00  0.00           C  
ATOM    463  CD1 TRP A  59       2.992  -9.992   9.172  1.00  1.00           C  
ATOM    464  CD2 TRP A  59       2.750  -9.125  11.219  1.00  0.00           C  
ATOM    465  CE2 TRP A  59       3.195 -10.461  11.344  1.00  0.00           C  
ATOM    466  NE1 TRP A  59       3.336 -10.961  10.078  1.00 11.00           N  
ATOM    467  CE3 TRP A  59       2.527  -8.367  12.383  1.00  0.00           C  
ATOM    468  CZ3 TRP A  59       2.754  -8.969  13.617  1.00  0.00           C  
ATOM    469  CH2 TRP A  59       3.195 -10.297  13.703  1.00 21.00           C  
ATOM    470  CZ2 TRP A  59       3.422 -11.055  12.586  1.00  6.00           C  
ATOM    471  N   VAL A  60      -0.126  -6.055   7.582  1.00  0.00           N  
ATOM    472  CA  VAL A  60      -0.604  -4.914   6.809  1.00  0.00           C  
ATOM    473  C   VAL A  60      -1.862  -4.340   7.457  1.00  0.00           C  
ATOM    474  O   VAL A  60      -2.008  -3.121   7.574  1.00 48.00           O  
ATOM    475  CB  VAL A  60      -0.889  -5.301   5.344  1.00  0.00           C  
ATOM    476  CG1 VAL A  60      -1.549  -4.141   4.598  1.00 60.00           C  
ATOM    477  CG2 VAL A  60       0.401  -5.723   4.641  1.00  1.00           C  
ATOM    478  N   ILE A  61      -2.697  -5.172   7.895  1.00  0.00           N  
ATOM    479  CA  ILE A  61      -3.939  -4.762   8.539  1.00  0.00           C  
ATOM    480  C   ILE A  61      -3.625  -4.023   9.836  1.00  0.00           C  
ATOM    481  O   ILE A  61      -4.211  -2.975  10.125  1.00  0.00           O  
ATOM    482  CB  ILE A  61      -4.855  -5.973   8.820  1.00  1.00           C  
ATOM    483  CG1 ILE A  61      -5.383  -6.559   7.508  1.00 13.00           C  
ATOM    484  CD1 ILE A  61      -6.086  -7.902   7.668  1.00  5.00           C  
ATOM    485  CG2 ILE A  61      -6.012  -5.570   9.742  1.00 41.00           C  
ATOM    486  N   VAL A  62      -2.729  -4.594  10.578  1.00  0.00           N  
ATOM    487  CA  VAL A  62      -2.307  -3.955  11.820  1.00 15.00           C  
ATOM    488  C   VAL A  62      -1.735  -2.572  11.523  1.00  0.00           C  
ATOM    489  O   VAL A  62      -2.086  -1.593  12.188  1.00 41.00           O  
ATOM    490  CB  VAL A  62      -1.266  -4.812  12.570  1.00  0.00           C  
ATOM    491  CG1 VAL A  62      -0.673  -4.039  13.750  1.00 50.00           C  
ATOM    492  CG2 VAL A  62      -1.897  -6.117  13.055  1.00  2.00           C  
ATOM    493  N   ALA A  63      -0.870  -2.514  10.531  1.00  0.00           N  
ATOM    494  CA  ALA A  63      -0.263  -1.244  10.148  1.00 25.00           C  
ATOM    495  C   ALA A  63      -1.324  -0.243   9.695  1.00 43.00           C  
ATOM    496  O   ALA A  63      -1.241   0.945  10.016  1.00 55.00           O  
ATOM    497  CB  ALA A  63       0.762  -1.461   9.031  1.00 48.00           C  
ATOM    498  N   GLN A  64      -2.240  -0.654   8.906  1.00 37.00           N  
ATOM    499  CA  GLN A  64      -3.352   0.186   8.469  1.00 30.00           C  
ATOM    500  C   GLN A  64      -4.121   0.748   9.664  1.00  0.00           C  
ATOM    501  O   GLN A  64      -4.438   1.938   9.695  1.00  0.00           O  
ATOM    502  CB  GLN A  64      -4.293  -0.604   7.559  1.00 60.00           C  
ATOM    503  CG  GLN A  64      -5.477   0.208   7.051  1.00 60.00           C  
ATOM    504  CD  GLN A  64      -6.398  -0.599   6.156  1.00 60.00           C  
ATOM    505  OE1 GLN A  64      -6.133  -1.768   5.859  1.00 60.00           O  
ATOM    506  NE2 GLN A  64      -7.492   0.019   5.719  1.00 60.00           N  
ATOM    507  N   LYS A  65      -4.312  -0.017  10.594  1.00  0.00           N  
ATOM    508  CA  LYS A  65      -5.035   0.420  11.781  1.00 15.00           C  
ATOM    509  C   LYS A  65      -4.238   1.469  12.555  1.00 19.00           C  
ATOM    510  O   LYS A  65      -4.805   2.445  13.055  1.00 16.00           O  
ATOM    511  CB  LYS A  65      -5.348  -0.772  12.688  1.00 41.00           C  
ATOM    512  CG  LYS A  65      -6.434  -1.692  12.148  1.00 32.00           C  
ATOM    513  CD  LYS A  65      -7.043  -2.545  13.258  1.00 42.00           C  
ATOM    514  CE  LYS A  65      -8.133  -3.459  12.719  1.00 38.00           C  
ATOM    515  NZ  LYS A  65      -8.773  -4.258  13.812  1.00  0.00           N  
ATOM    516  N   LEU A  66      -3.031   1.136  12.734  1.00 34.00           N  
ATOM    517  CA  LEU A  66      -2.162   2.086  13.414  1.00 14.00           C  
ATOM    518  C   LEU A  66      -2.162   3.436  12.703  1.00 11.00           C  
ATOM    519  O   LEU A  66      -2.156   4.484  13.352  1.00  6.00           O  
ATOM    520  CB  LEU A  66      -0.733   1.541  13.500  1.00  9.00           C  
ATOM    521  CG  LEU A  66      -0.505   0.387  14.477  1.00 60.00           C  
ATOM    522  CD1 LEU A  66       0.925  -0.130  14.367  1.00  6.00           C  
ATOM    523  CD2 LEU A  66      -0.806   0.828  15.906  1.00  8.00           C  
ATOM    524  N   MET A  67      -2.229   3.371  11.414  1.00 23.00           N  
ATOM    525  CA  MET A  67      -2.283   4.598  10.625  1.00 17.00           C  
ATOM    526  C   MET A  67      -3.572   5.367  10.906  1.00  0.00           C  
ATOM    527  O   MET A  67      -3.549   6.586  11.070  1.00  0.00           O  
ATOM    528  CB  MET A  67      -2.170   4.285   9.133  1.00 41.00           C  
ATOM    529  CG  MET A  67      -2.232   5.516   8.242  1.00  0.00           C  
ATOM    530  SD  MET A  67      -2.123   5.098   6.461  1.00 16.00           S  
ATOM    531  CE  MET A  67      -3.721   4.270   6.227  1.00 47.00           C  
ATOM    532  N   PHE A  68      -4.707   4.711  11.016  1.00  0.00           N  
ATOM    533  CA  PHE A  68      -6.012   5.324  11.242  1.00  0.00           C  
ATOM    534  C   PHE A  68      -6.074   5.965  12.625  1.00  5.00           C  
ATOM    535  O   PHE A  68      -6.812   6.930  12.828  1.00  4.00           O  
ATOM    536  CB  PHE A  68      -7.129   4.285  11.094  1.00  7.00           C  
ATOM    537  CG  PHE A  68      -7.570   4.066   9.672  1.00  7.00           C  
ATOM    538  CD1 PHE A  68      -8.266   5.051   8.984  1.00  6.00           C  
ATOM    539  CD2 PHE A  68      -7.285   2.873   9.023  1.00 17.00           C  
ATOM    540  CE1 PHE A  68      -8.680   4.852   7.668  1.00  8.00           C  
ATOM    541  CE2 PHE A  68      -7.691   2.664   7.707  1.00 20.00           C  
ATOM    542  CZ  PHE A  68      -8.391   3.654   7.031  1.00 12.00           C  
ATOM    543  N   SER A  69      -5.242   5.449  13.500  1.00  0.00           N  
ATOM    544  CA  SER A  69      -5.301   5.941  14.875  1.00  2.00           C  
ATOM    545  C   SER A  69      -4.164   6.914  15.164  1.00  4.00           C  
ATOM    546  O   SER A  69      -4.078   7.469  16.266  1.00  2.00           O  
ATOM    547  CB  SER A  69      -5.250   4.773  15.859  1.00  3.00           C  
ATOM    548  OG  SER A  69      -6.336   3.891  15.656  1.00  6.00           O  
ATOM    549  N   SER A  70      -3.332   7.098  14.125  1.00  0.00           N  
ATOM    550  CA  SER A  70      -2.156   7.941  14.328  1.00  3.00           C  
ATOM    551  C   SER A  70      -2.510   9.422  14.203  1.00  3.00           C  
ATOM    552  O   SER A  70      -3.434   9.781  13.469  1.00  6.00           O  
ATOM    553  CB  SER A  70      -1.063   7.582  13.320  1.00  5.00           C  
ATOM    554  OG  SER A  70      -1.310   8.203  12.070  1.00  0.00           O  
ATOM    555  N   THR A  71      -1.802  10.273  14.938  1.00  4.00           N  
ATOM    556  CA  THR A  71      -1.988  11.719  14.852  1.00  3.00           C  
ATOM    557  C   THR A  71      -1.462  12.250  13.523  1.00  3.00           C  
ATOM    558  O   THR A  71      -1.973  13.250  13.008  1.00  2.00           O  
ATOM    559  CB  THR A  71      -1.285  12.438  16.016  1.00  2.00           C  
ATOM    560  OG1 THR A  71       0.090  12.039  16.062  1.00  2.00           O  
ATOM    561  CG2 THR A  71      -1.941  12.102  17.344  1.00  1.00           C  
ATOM    562  N   GLN A  72      -0.484  11.547  12.961  1.00  7.00           N  
ATOM    563  CA  GLN A  72       0.142  12.000  11.727  1.00  2.00           C  
ATOM    564  C   GLN A  72      -0.635  11.516  10.500  1.00  3.00           C  
ATOM    565  O   GLN A  72      -0.441  12.023   9.398  1.00  4.00           O  
ATOM    566  CB  GLN A  72       1.593  11.523  11.648  1.00  5.00           C  
ATOM    567  CG  GLN A  72       2.502  12.148  12.695  1.00  3.00           C  
ATOM    568  CD  GLN A  72       3.945  11.695  12.562  1.00  3.00           C  
ATOM    569  OE1 GLN A  72       4.312  11.016  11.602  1.00  2.00           O  
ATOM    570  NE2 GLN A  72       4.773  12.070  13.531  1.00  1.00           N  
ATOM    571  N   GLY A  73      -1.565  10.555  10.703  1.00  7.00           N  
ATOM    572  CA  GLY A  73      -2.359  10.039   9.602  1.00  7.00           C  
ATOM    573  C   GLY A  73      -1.522   9.359   8.531  1.00  0.00           C  
ATOM    574  O   GLY A  73      -1.839   9.445   7.340  1.00 10.00           O  
ATOM    575  N   GLN A  74      -0.386   8.875   8.945  1.00  0.00           N  
ATOM    576  CA  GLN A  74       0.515   8.195   8.016  1.00  0.00           C  
ATOM    577  C   GLN A  74       1.016   6.879   8.602  1.00  0.00           C  
ATOM    578  O   GLN A  74       1.046   6.707   9.820  1.00  7.00           O  
ATOM    579  CB  GLN A  74       1.698   9.094   7.660  1.00 24.00           C  
ATOM    580  CG  GLN A  74       2.611   9.406   8.836  1.00  7.00           C  
ATOM    581  CD  GLN A  74       3.756  10.328   8.469  1.00  6.00           C  
ATOM    582  OE1 GLN A  74       3.684  11.062   7.477  1.00  3.00           O  
ATOM    583  NE2 GLN A  74       4.820  10.305   9.266  1.00  2.00           N  
ATOM    584  N   GLY A  75       1.326   5.953   7.738  1.00  0.00           N  
ATOM    585  CA  GLY A  75       1.892   4.668   8.117  1.00 21.00           C  
ATOM    586  C   GLY A  75       2.717   4.031   7.012  1.00 31.00           C  
ATOM    587  O   GLY A  75       2.615   4.422   5.848  1.00 39.00           O  
ATOM    588  N   ILE A  76       3.611   3.131   7.500  1.00 19.00           N  
ATOM    589  CA  ILE A  76       4.465   2.424   6.555  1.00 19.00           C  
ATOM    590  C   ILE A  76       4.422   0.924   6.840  1.00 30.00           C  
ATOM    591  O   ILE A  76       4.406   0.506   8.000  1.00 20.00           O  
ATOM    592  CB  ILE A  76       5.922   2.938   6.613  1.00 10.00           C  
ATOM    593  CG1 ILE A  76       6.770   2.262   5.531  1.00 29.00           C  
ATOM    594  CD1 ILE A  76       8.094   2.957   5.262  1.00  4.00           C  
ATOM    595  CG2 ILE A  76       6.520   2.705   8.000  1.00  4.00           C  
ATOM    596  N   VAL A  77       4.344   0.161   5.742  1.00  0.00           N  
ATOM    597  CA  VAL A  77       4.367  -1.289   5.902  1.00 31.00           C  
ATOM    598  C   VAL A  77       4.930  -1.940   4.645  1.00  0.00           C  
ATOM    599  O   VAL A  77       4.719  -1.446   3.533  1.00  0.00           O  
ATOM    600  CB  VAL A  77       2.957  -1.849   6.207  1.00  0.00           C  
ATOM    601  CG1 VAL A  77       2.018  -1.616   5.023  1.00 60.00           C  
ATOM    602  CG2 VAL A  77       3.037  -3.336   6.547  1.00  0.00           C  
ATOM    603  N   SER A  78       5.688  -2.984   4.828  1.00 60.00           N  
ATOM    604  CA  SER A  78       6.227  -3.754   3.711  1.00  0.00           C  
ATOM    605  C   SER A  78       5.605  -5.145   3.645  1.00  0.00           C  
ATOM    606  O   SER A  78       5.340  -5.762   4.680  1.00  1.00           O  
ATOM    607  CB  SER A  78       7.750  -3.871   3.824  1.00  1.00           C  
ATOM    608  OG  SER A  78       8.359  -2.596   3.734  1.00 52.00           O  
ATOM    609  N   TYR A  79       5.332  -5.637   2.379  1.00  0.00           N  
ATOM    610  CA  TYR A  79       4.680  -6.930   2.188  1.00  0.00           C  
ATOM    611  C   TYR A  79       4.953  -7.473   0.791  1.00  0.00           C  
ATOM    612  O   TYR A  79       5.336  -6.727  -0.111  1.00  0.00           O  
ATOM    613  CB  TYR A  79       3.170  -6.809   2.416  1.00  0.00           C  
ATOM    614  CG  TYR A  79       2.512  -5.750   1.564  1.00  0.00           C  
ATOM    615  CD1 TYR A  79       2.412  -4.434   2.008  1.00  0.00           C  
ATOM    616  CD2 TYR A  79       1.984  -6.066   0.317  1.00  0.00           C  
ATOM    617  CE1 TYR A  79       1.803  -3.455   1.229  1.00 60.00           C  
ATOM    618  CE2 TYR A  79       1.373  -5.094  -0.471  1.00  0.00           C  
ATOM    619  CZ  TYR A  79       1.288  -3.795  -0.008  1.00  0.00           C  
ATOM    620  OH  TYR A  79       0.684  -2.832  -0.784  1.00 60.00           O  
ATOM    621  N   ARG A  80       4.828  -8.758   0.764  1.00  0.00           N  
ATOM    622  CA  ARG A  80       4.922  -9.422  -0.535  1.00  0.00           C  
ATOM    623  C   ARG A  80       3.582  -9.391  -1.262  1.00  0.00           C  
ATOM    624  O   ARG A  80       2.545  -9.703  -0.673  1.00  0.00           O  
ATOM    625  CB  ARG A  80       5.402 -10.867  -0.372  1.00  0.00           C  
ATOM    626  CG  ARG A  80       6.836 -10.984   0.118  1.00 17.00           C  
ATOM    627  CD  ARG A  80       7.172 -12.406   0.542  1.00  9.00           C  
ATOM    628  NE  ARG A  80       6.445 -12.797   1.747  1.00  0.00           N  
ATOM    629  CZ  ARG A  80       6.598 -13.953   2.387  1.00 12.00           C  
ATOM    630  NH1 ARG A  80       7.461 -14.859   1.944  1.00  3.00           N  
ATOM    631  NH2 ARG A  80       5.887 -14.203   3.475  1.00  8.00           N  
ATOM    632  N   LEU A  81       3.688  -9.000  -2.594  1.00  0.00           N  
ATOM    633  CA  LEU A  81       2.496  -8.898  -3.430  1.00  0.00           C  
ATOM    634  C   LEU A  81       2.574  -9.867  -4.605  1.00  0.00           C  
ATOM    635  O   LEU A  81       3.594  -9.930  -5.297  1.00  0.00           O  
ATOM    636  CB  LEU A  81       2.316  -7.469  -3.941  1.00  0.00           C  
ATOM    637  CG  LEU A  81       1.004  -7.168  -4.664  1.00  0.00           C  
ATOM    638  CD1 LEU A  81      -0.061  -6.719  -3.668  1.00  9.00           C  
ATOM    639  CD2 LEU A  81       1.217  -6.105  -5.738  1.00  3.00           C  
ATOM    640  N   LYS A  82       1.479 -10.625  -4.828  1.00  0.00           N  
ATOM    641  CA  LYS A  82       1.417 -11.547  -5.961  1.00  0.00           C  
ATOM    642  C   LYS A  82       1.196 -10.797  -7.270  1.00  0.00           C  
ATOM    643  O   LYS A  82       0.258 -10.008  -7.387  1.00 35.00           O  
ATOM    644  CB  LYS A  82       0.306 -12.578  -5.750  1.00 24.00           C  
ATOM    645  CG  LYS A  82       0.291 -13.695  -6.789  1.00 15.00           C  
ATOM    646  CD  LYS A  82      -0.810 -14.703  -6.504  1.00  6.00           C  
ATOM    647  CE  LYS A  82      -0.881 -15.773  -7.586  1.00  3.00           C  
ATOM    648  NZ  LYS A  82      -1.939 -16.781  -7.297  1.00  1.00           N  
ATOM    649  N   CYS A  83       2.084 -11.023  -8.297  1.00  0.00           N  
ATOM    650  CA  CYS A  83       1.977 -10.422  -9.617  1.00  0.00           C  
ATOM    651  C   CYS A  83       1.086 -11.258 -10.531  1.00 26.00           C  
ATOM    652  O   CYS A  83       0.692 -12.367 -10.164  1.00 14.00           O  
ATOM    653  CB  CYS A  83       3.359 -10.258 -10.250  1.00 10.00           C  
ATOM    654  SG  CYS A  83       4.492  -9.250  -9.273  1.00  7.00           S  
ATOM    655  N   CYS A  84       0.763 -10.672 -11.695  1.00  0.00           N  
ATOM    656  CA  CYS A  84      -0.118 -11.305 -12.672  1.00  7.00           C  
ATOM    657  C   CYS A  84       0.414 -12.680 -13.078  1.00  3.00           C  
ATOM    658  O   CYS A  84      -0.359 -13.625 -13.242  1.00  3.00           O  
ATOM    659  CB  CYS A  84      -0.273 -10.422 -13.906  1.00  5.00           C  
ATOM    660  SG  CYS A  84      -1.412 -11.094 -15.141  1.00  3.00           S  
ATOM    661  N   ASP A  85       1.753 -12.898 -13.141  1.00 12.00           N  
ATOM    662  CA  ASP A  85       2.361 -14.125 -13.633  1.00  2.00           C  
ATOM    663  C   ASP A  85       2.609 -15.109 -12.492  1.00  2.00           C  
ATOM    664  O   ASP A  85       3.213 -16.172 -12.695  1.00  2.00           O  
ATOM    665  CB  ASP A  85       3.674 -13.828 -14.359  1.00  2.00           C  
ATOM    666  CG  ASP A  85       4.742 -13.250 -13.445  1.00  5.00           C  
ATOM    667  OD1 ASP A  85       4.480 -13.086 -12.234  1.00  0.00           O  
ATOM    668  OD2 ASP A  85       5.852 -12.969 -13.938  1.00  2.00           O  
ATOM    669  N   GLY A  86       2.238 -14.758 -11.250  1.00  5.00           N  
ATOM    670  CA  GLY A  86       2.379 -15.664 -10.125  1.00  2.00           C  
ATOM    671  C   GLY A  86       3.605 -15.383  -9.281  1.00  2.00           C  
ATOM    672  O   GLY A  86       3.740 -15.914  -8.172  1.00  3.00           O  
ATOM    673  N   SER A  87       4.516 -14.609  -9.766  1.00  3.00           N  
ATOM    674  CA  SER A  87       5.699 -14.242  -8.992  1.00  2.00           C  
ATOM    675  C   SER A  87       5.348 -13.234  -7.898  1.00  0.00           C  
ATOM    676  O   SER A  87       4.250 -12.680  -7.883  1.00  0.00           O  
ATOM    677  CB  SER A  87       6.777 -13.656  -9.906  1.00  2.00           C  
ATOM    678  OG  SER A  87       6.344 -12.430 -10.477  1.00  4.00           O  
ATOM    679  N   LEU A  88       6.309 -13.062  -6.988  1.00  3.00           N  
ATOM    680  CA  LEU A  88       6.113 -12.117  -5.895  1.00  0.00           C  
ATOM    681  C   LEU A  88       7.070 -10.938  -6.020  1.00  9.00           C  
ATOM    682  O   LEU A  88       8.234 -11.117  -6.379  1.00  4.00           O  
ATOM    683  CB  LEU A  88       6.309 -12.812  -4.543  1.00  6.00           C  
ATOM    684  CG  LEU A  88       5.277 -13.875  -4.172  1.00  4.00           C  
ATOM    685  CD1 LEU A  88       5.742 -14.656  -2.943  1.00  3.00           C  
ATOM    686  CD2 LEU A  88       3.916 -13.242  -3.922  1.00 15.00           C  
ATOM    687  N   VAL A  89       6.477  -9.773  -5.738  1.00  0.00           N  
ATOM    688  CA  VAL A  89       7.285  -8.570  -5.570  1.00 10.00           C  
ATOM    689  C   VAL A  89       7.098  -8.016  -4.160  1.00 27.00           C  
ATOM    690  O   VAL A  89       6.016  -8.133  -3.576  1.00  0.00           O  
ATOM    691  CB  VAL A  89       6.922  -7.496  -6.617  1.00  7.00           C  
ATOM    692  CG1 VAL A  89       5.504  -6.977  -6.387  1.00  0.00           C  
ATOM    693  CG2 VAL A  89       7.930  -6.348  -6.574  1.00  7.00           C  
ATOM    694  N   THR A  90       8.172  -7.543  -3.594  1.00 19.00           N  
ATOM    695  CA  THR A  90       8.047  -6.914  -2.283  1.00  0.00           C  
ATOM    696  C   THR A  90       7.883  -5.402  -2.422  1.00  0.00           C  
ATOM    697  O   THR A  90       8.672  -4.750  -3.109  1.00  0.00           O  
ATOM    698  CB  THR A  90       9.266  -7.227  -1.394  1.00 31.00           C  
ATOM    699  OG1 THR A  90       9.391  -8.641  -1.246  1.00 19.00           O  
ATOM    700  CG2 THR A  90       9.109  -6.594  -0.013  1.00  1.00           C  
ATOM    701  N   LEU A  91       6.832  -4.922  -1.707  1.00  0.00           N  
ATOM    702  CA  LEU A  91       6.520  -3.496  -1.748  1.00  0.00           C  
ATOM    703  C   LEU A  91       6.652  -2.869  -0.364  1.00  0.00           C  
ATOM    704  O   LEU A  91       6.309  -3.496   0.641  1.00  0.00           O  
ATOM    705  CB  LEU A  91       5.105  -3.271  -2.287  1.00  0.00           C  
ATOM    706  CG  LEU A  91       4.828  -3.785  -3.701  1.00  0.00           C  
ATOM    707  CD1 LEU A  91       3.354  -3.619  -4.047  1.00  0.00           C  
ATOM    708  CD2 LEU A  91       5.707  -3.061  -4.715  1.00  0.00           C  
ATOM    709  N   ARG A  92       7.285  -1.696  -0.367  1.00  0.00           N  
ATOM    710  CA  ARG A  92       7.152  -0.783   0.763  1.00  0.00           C  
ATOM    711  C   ARG A  92       6.051   0.241   0.513  1.00  0.00           C  
ATOM    712  O   ARG A  92       6.172   1.090  -0.373  1.00  4.00           O  
ATOM    713  CB  ARG A  92       8.477  -0.070   1.036  1.00 59.00           C  
ATOM    714  CG  ARG A  92       8.438   0.873   2.229  1.00  0.00           C  
ATOM    715  CD  ARG A  92       9.719   1.691   2.346  1.00 16.00           C  
ATOM    716  NE  ARG A  92      10.859   0.853   2.680  1.00  4.00           N  
ATOM    717  CZ  ARG A  92      12.055   0.928   2.090  1.00  2.00           C  
ATOM    718  NH1 ARG A  92      12.273   1.808   1.121  1.00  6.00           N  
ATOM    719  NH2 ARG A  92      13.031   0.116   2.473  1.00  3.00           N  
ATOM    720  N   SER A  93       5.031   0.158   1.329  1.00  0.00           N  
ATOM    721  CA  SER A  93       3.879   1.033   1.140  1.00  0.00           C  
ATOM    722  C   SER A  93       3.840   2.133   2.195  1.00  0.00           C  
ATOM    723  O   SER A  93       3.910   1.854   3.395  1.00 13.00           O  
ATOM    724  CB  SER A  93       2.580   0.226   1.186  1.00 60.00           C  
ATOM    725  OG  SER A  93       1.469   1.044   0.862  1.00 60.00           O  
ATOM    726  N   ARG A  94       3.795   3.293   1.698  1.00  0.00           N  
ATOM    727  CA  ARG A  94       3.572   4.461   2.547  1.00  0.00           C  
ATOM    728  C   ARG A  94       2.154   4.996   2.381  1.00  0.00           C  
ATOM    729  O   ARG A  94       1.777   5.441   1.296  1.00  0.00           O  
ATOM    730  CB  ARG A  94       4.590   5.559   2.225  1.00 34.00           C  
ATOM    731  CG  ARG A  94       6.035   5.141   2.441  1.00 12.00           C  
ATOM    732  CD  ARG A  94       7.008   6.227   1.989  1.00  5.00           C  
ATOM    733  NE  ARG A  94       7.086   6.305   0.534  1.00 31.00           N  
ATOM    734  CZ  ARG A  94       7.828   7.180  -0.138  1.00 10.00           C  
ATOM    735  NH1 ARG A  94       8.570   8.078   0.505  1.00  2.00           N  
ATOM    736  NH2 ARG A  94       7.828   7.164  -1.463  1.00  6.00           N  
ATOM    737  N   GLY A  95       1.409   4.961   3.492  1.00 15.00           N  
ATOM    738  CA  GLY A  95       0.009   5.352   3.449  1.00 25.00           C  
ATOM    739  C   GLY A  95      -0.251   6.711   4.066  1.00  0.00           C  
ATOM    740  O   GLY A  95       0.399   7.090   5.043  1.00 60.00           O  
ATOM    741  N   TYR A  96      -1.225   7.434   3.488  1.00  0.00           N  
ATOM    742  CA  TYR A  96      -1.640   8.750   3.957  1.00  0.00           C  
ATOM    743  C   TYR A  96      -3.158   8.867   3.977  1.00  0.00           C  
ATOM    744  O   TYR A  96      -3.818   8.633   2.963  1.00  0.00           O  
ATOM    745  CB  TYR A  96      -1.042   9.852   3.072  1.00  5.00           C  
ATOM    746  CG  TYR A  96       0.459   9.766   2.934  1.00  3.00           C  
ATOM    747  CD1 TYR A  96       1.297  10.484   3.789  1.00  3.00           C  
ATOM    748  CD2 TYR A  96       1.041   8.984   1.947  1.00  7.00           C  
ATOM    749  CE1 TYR A  96       2.682  10.414   3.662  1.00  4.00           C  
ATOM    750  CE2 TYR A  96       2.424   8.898   1.812  1.00  4.00           C  
ATOM    751  CZ  TYR A  96       3.234   9.617   2.674  1.00 10.00           C  
ATOM    752  OH  TYR A  96       4.602   9.547   2.543  1.00  4.00           O  
ATOM    753  N   LEU A  97      -3.717   9.250   5.148  1.00  9.00           N  
ATOM    754  CA  LEU A  97      -5.160   9.414   5.277  1.00  0.00           C  
ATOM    755  C   LEU A  97      -5.641  10.633   4.504  1.00  0.00           C  
ATOM    756  O   LEU A  97      -4.957  11.656   4.469  1.00  4.00           O  
ATOM    757  CB  LEU A  97      -5.559   9.539   6.750  1.00  9.00           C  
ATOM    758  CG  LEU A  97      -5.270   8.320   7.637  1.00  0.00           C  
ATOM    759  CD1 LEU A  97      -5.820   8.547   9.039  1.00  9.00           C  
ATOM    760  CD2 LEU A  97      -5.863   7.059   7.020  1.00  0.00           C  
ATOM    761  N   GLU A  98      -6.699  10.453   3.820  1.00  0.00           N  
ATOM    762  CA  GLU A  98      -7.414  11.570   3.203  1.00  4.00           C  
ATOM    763  C   GLU A  98      -8.672  11.914   3.990  1.00 13.00           C  
ATOM    764  O   GLU A  98      -9.578  11.086   4.125  1.00  0.00           O  
ATOM    765  CB  GLU A  98      -7.777  11.234   1.753  1.00  7.00           C  
ATOM    766  CG  GLU A  98      -6.574  11.141   0.826  1.00  4.00           C  
ATOM    767  CD  GLU A  98      -6.953  10.930  -0.630  1.00  4.00           C  
ATOM    768  OE1 GLU A  98      -6.293  11.508  -1.521  1.00  2.00           O  
ATOM    769  OE2 GLU A  98      -7.922  10.172  -0.883  1.00  7.00           O  
ATOM    770  N   VAL A  99      -8.734  13.148   4.473  1.00  5.00           N  
ATOM    771  CA  VAL A  99      -9.805  13.578   5.363  1.00  0.00           C  
ATOM    772  C   VAL A  99     -10.672  14.617   4.656  1.00 12.00           C  
ATOM    773  O   VAL A  99     -10.164  15.461   3.916  1.00  5.00           O  
ATOM    774  CB  VAL A  99      -9.250  14.164   6.684  1.00  3.00           C  
ATOM    775  CG1 VAL A  99     -10.391  14.594   7.605  1.00  3.00           C  
ATOM    776  CG2 VAL A  99      -8.352  13.141   7.379  1.00  4.00           C  
ATOM    777  N   ASP A 100     -12.000  14.414   4.789  1.00  0.00           N  
ATOM    778  CA  ASP A 100     -12.945  15.422   4.316  1.00  6.00           C  
ATOM    779  C   ASP A 100     -12.742  16.750   5.039  1.00  0.00           C  
ATOM    780  O   ASP A 100     -12.914  16.844   6.258  1.00  0.00           O  
ATOM    781  CB  ASP A 100     -14.383  14.930   4.512  1.00  7.00           C  
ATOM    782  CG  ASP A 100     -15.414  15.859   3.885  1.00  4.00           C  
ATOM    783  OD1 ASP A 100     -15.328  17.094   4.086  1.00  6.00           O  
ATOM    784  OD2 ASP A 100     -16.312  15.352   3.188  1.00  3.00           O  
ATOM    785  N   LYS A 101     -12.461  17.828   4.266  1.00  6.00           N  
ATOM    786  CA  LYS A 101     -12.117  19.109   4.863  1.00  4.00           C  
ATOM    787  C   LYS A 101     -13.320  19.734   5.570  1.00  3.00           C  
ATOM    788  O   LYS A 101     -13.164  20.484   6.535  1.00  2.00           O  
ATOM    789  CB  LYS A 101     -11.586  20.078   3.795  1.00  3.00           C  
ATOM    790  CG  LYS A 101     -10.258  19.656   3.193  1.00  3.00           C  
ATOM    791  CD  LYS A 101      -9.727  20.703   2.221  1.00  2.00           C  
ATOM    792  CE  LYS A 101      -8.398  20.281   1.614  1.00  2.00           C  
ATOM    793  NZ  LYS A 101      -7.883  21.297   0.645  1.00  1.00           N  
ATOM    794  N   GLN A 102     -14.500  19.344   5.188  1.00  8.00           N  
ATOM    795  CA  GLN A 102     -15.719  19.906   5.754  1.00  2.00           C  
ATOM    796  C   GLN A 102     -16.141  19.156   7.016  1.00  3.00           C  
ATOM    797  O   GLN A 102     -16.422  19.766   8.047  1.00  2.00           O  
ATOM    798  CB  GLN A 102     -16.859  19.875   4.727  1.00  2.00           C  
ATOM    799  CG  GLN A 102     -16.625  20.797   3.531  1.00  3.00           C  
ATOM    800  CD  GLN A 102     -17.797  20.812   2.566  1.00  2.00           C  
ATOM    801  OE1 GLN A 102     -18.797  20.125   2.779  1.00  2.00           O  
ATOM    802  NE2 GLN A 102     -17.672  21.594   1.498  1.00  1.00           N  
ATOM    803  N   THR A 103     -16.094  17.844   6.977  1.00  0.00           N  
ATOM    804  CA  THR A 103     -16.625  17.016   8.062  1.00  2.00           C  
ATOM    805  C   THR A 103     -15.500  16.578   9.000  1.00  2.00           C  
ATOM    806  O   THR A 103     -15.750  16.219  10.156  1.00  2.00           O  
ATOM    807  CB  THR A 103     -17.359  15.781   7.523  1.00  2.00           C  
ATOM    808  OG1 THR A 103     -16.422  14.930   6.855  1.00  5.00           O  
ATOM    809  CG2 THR A 103     -18.453  16.188   6.543  1.00  2.00           C  
ATOM    810  N   GLY A 104     -14.273  16.562   8.508  1.00  3.00           N  
ATOM    811  CA  GLY A 104     -13.172  16.062   9.305  1.00  2.00           C  
ATOM    812  C   GLY A 104     -13.102  14.547   9.359  1.00  3.00           C  
ATOM    813  O   GLY A 104     -12.266  13.984  10.070  1.00  3.00           O  
ATOM    814  N   GLN A 105     -13.930  13.906   8.633  1.00  0.00           N  
ATOM    815  CA  GLN A 105     -13.977  12.445   8.625  1.00  5.00           C  
ATOM    816  C   GLN A 105     -13.016  11.875   7.586  1.00  0.00           C  
ATOM    817  O   GLN A 105     -12.867  12.430   6.496  1.00  0.00           O  
ATOM    818  CB  GLN A 105     -15.398  11.961   8.359  1.00  5.00           C  
ATOM    819  CG  GLN A 105     -16.391  12.320   9.461  1.00  2.00           C  
ATOM    820  CD  GLN A 105     -16.109  11.586  10.758  1.00  2.00           C  
ATOM    821  OE1 GLN A 105     -15.781  10.398  10.758  1.00  2.00           O  
ATOM    822  NE2 GLN A 105     -16.250  12.289  11.875  1.00  1.00           N  
ATOM    823  N   VAL A 106     -12.430  10.719   7.957  1.00  5.00           N  
ATOM    824  CA  VAL A 106     -11.555  10.039   7.012  1.00  0.00           C  
ATOM    825  C   VAL A 106     -12.375   9.445   5.875  1.00  0.00           C  
ATOM    826  O   VAL A 106     -13.273   8.633   6.109  1.00  5.00           O  
ATOM    827  CB  VAL A 106     -10.719   8.938   7.703  1.00  6.00           C  
ATOM    828  CG1 VAL A 106      -9.828   8.219   6.691  1.00  0.00           C  
ATOM    829  CG2 VAL A 106      -9.883   9.531   8.836  1.00  5.00           C  
ATOM    830  N   GLU A 107     -12.039   9.742   4.633  1.00  0.00           N  
ATOM    831  CA  GLU A 107     -12.773   9.297   3.447  1.00  4.00           C  
ATOM    832  C   GLU A 107     -12.070   8.125   2.777  1.00  0.00           C  
ATOM    833  O   GLU A 107     -12.727   7.176   2.330  1.00  5.00           O  
ATOM    834  CB  GLU A 107     -12.930  10.453   2.453  1.00  5.00           C  
ATOM    835  CG  GLU A 107     -13.961  11.492   2.871  1.00  4.00           C  
ATOM    836  CD  GLU A 107     -14.141  12.602   1.851  1.00  2.00           C  
ATOM    837  OE1 GLU A 107     -15.070  13.422   2.006  1.00  2.00           O  
ATOM    838  OE2 GLU A 107     -13.344  12.656   0.889  1.00  4.00           O  
ATOM    839  N   SER A 108     -10.773   8.180   2.713  1.00  0.00           N  
ATOM    840  CA  SER A 108      -9.922   7.211   2.027  1.00  0.00           C  
ATOM    841  C   SER A 108      -8.461   7.371   2.438  1.00  0.00           C  
ATOM    842  O   SER A 108      -8.148   8.156   3.332  1.00  0.00           O  
ATOM    843  CB  SER A 108     -10.055   7.359   0.512  1.00  7.00           C  
ATOM    844  OG  SER A 108      -9.586   8.625   0.086  1.00  9.00           O  
ATOM    845  N   PHE A 109      -7.652   6.512   1.885  1.00  0.00           N  
ATOM    846  CA  PHE A 109      -6.219   6.703   2.090  1.00  0.00           C  
ATOM    847  C   PHE A 109      -5.441   6.363   0.825  1.00  0.00           C  
ATOM    848  O   PHE A 109      -5.879   5.535   0.023  1.00  0.00           O  
ATOM    849  CB  PHE A 109      -5.723   5.844   3.258  1.00  0.00           C  
ATOM    850  CG  PHE A 109      -5.914   4.367   3.051  1.00  0.00           C  
ATOM    851  CD1 PHE A 109      -7.129   3.760   3.338  1.00  0.00           C  
ATOM    852  CD2 PHE A 109      -4.875   3.582   2.566  1.00  0.00           C  
ATOM    853  CE1 PHE A 109      -7.309   2.393   3.146  1.00  0.00           C  
ATOM    854  CE2 PHE A 109      -5.043   2.215   2.373  1.00 60.00           C  
ATOM    855  CZ  PHE A 109      -6.262   1.622   2.664  1.00 44.00           C  
ATOM    856  N   VAL A 110      -4.332   7.105   0.618  1.00  0.00           N  
ATOM    857  CA  VAL A 110      -3.463   6.953  -0.546  1.00  0.00           C  
ATOM    858  C   VAL A 110      -2.178   6.234  -0.143  1.00  0.00           C  
ATOM    859  O   VAL A 110      -1.659   6.445   0.956  1.00  0.00           O  
ATOM    860  CB  VAL A 110      -3.129   8.320  -1.186  1.00  7.00           C  
ATOM    861  CG1 VAL A 110      -2.102   8.156  -2.305  1.00  7.00           C  
ATOM    862  CG2 VAL A 110      -4.398   8.984  -1.716  1.00  7.00           C  
ATOM    863  N   CYS A 111      -1.784   5.398  -1.028  1.00  0.00           N  
ATOM    864  CA  CYS A 111      -0.542   4.688  -0.756  1.00  0.00           C  
ATOM    865  C   CYS A 111       0.455   4.871  -1.893  1.00  0.00           C  
ATOM    866  O   CYS A 111       0.083   4.816  -3.066  1.00  0.00           O  
ATOM    867  CB  CYS A 111      -0.815   3.197  -0.544  1.00 60.00           C  
ATOM    868  SG  CYS A 111      -1.844   2.844   0.897  1.00 60.00           S  
ATOM    869  N   ILE A 112       1.628   5.145  -1.533  1.00  0.00           N  
ATOM    870  CA  ILE A 112       2.764   5.090  -2.445  1.00  0.00           C  
ATOM    871  C   ILE A 112       3.516   3.775  -2.262  1.00  0.00           C  
ATOM    872  O   ILE A 112       4.086   3.523  -1.198  1.00  0.00           O  
ATOM    873  CB  ILE A 112       3.719   6.289  -2.230  1.00  0.00           C  
ATOM    874  CG1 ILE A 112       2.953   7.609  -2.342  1.00  8.00           C  
ATOM    875  CD1 ILE A 112       3.756   8.828  -1.910  1.00  4.00           C  
ATOM    876  CG2 ILE A 112       4.879   6.238  -3.230  1.00 16.00           C  
ATOM    877  N   ASN A 113       3.508   2.986  -3.342  1.00  0.00           N  
ATOM    878  CA  ASN A 113       4.074   1.644  -3.299  1.00  0.00           C  
ATOM    879  C   ASN A 113       5.406   1.573  -4.043  1.00  0.00           C  
ATOM    880  O   ASN A 113       5.453   1.789  -5.258  1.00  0.00           O  
ATOM    881  CB  ASN A 113       3.090   0.624  -3.875  1.00  0.00           C  
ATOM    882  CG  ASN A 113       1.720   0.711  -3.234  1.00 20.00           C  
ATOM    883  OD1 ASN A 113       1.527   0.287  -2.092  1.00 60.00           O  
ATOM    884  ND2 ASN A 113       0.757   1.262  -3.965  1.00 14.00           N  
ATOM    885  N   THR A 114       6.410   1.275  -3.291  1.00  0.00           N  
ATOM    886  CA  THR A 114       7.766   1.246  -3.838  1.00  0.00           C  
ATOM    887  C   THR A 114       8.344  -0.165  -3.781  1.00  0.00           C  
ATOM    888  O   THR A 114       8.234  -0.844  -2.758  1.00  0.00           O  
ATOM    889  CB  THR A 114       8.695   2.213  -3.080  1.00 40.00           C  
ATOM    890  OG1 THR A 114       8.125   3.529  -3.104  1.00 21.00           O  
ATOM    891  CG2 THR A 114      10.078   2.260  -3.719  1.00 14.00           C  
ATOM    892  N   VAL A 115       8.930  -0.590  -4.875  1.00  0.00           N  
ATOM    893  CA  VAL A 115       9.562  -1.906  -4.926  1.00  0.00           C  
ATOM    894  C   VAL A 115      10.789  -1.925  -4.023  1.00  0.00           C  
ATOM    895  O   VAL A 115      11.602  -0.998  -4.051  1.00 11.00           O  
ATOM    896  CB  VAL A 115       9.953  -2.291  -6.371  1.00 16.00           C  
ATOM    897  CG1 VAL A 115      10.742  -3.600  -6.383  1.00  5.00           C  
ATOM    898  CG2 VAL A 115       8.703  -2.406  -7.246  1.00 10.00           C  
ATOM    899  N   VAL A 116      10.797  -2.945  -3.230  1.00  0.00           N  
ATOM    900  CA  VAL A 116      11.953  -3.170  -2.365  1.00 14.00           C  
ATOM    901  C   VAL A 116      12.812  -4.301  -2.932  1.00  0.00           C  
ATOM    902  O   VAL A 116      12.297  -5.359  -3.293  1.00 19.00           O  
ATOM    903  CB  VAL A 116      11.523  -3.500  -0.919  1.00  0.00           C  
ATOM    904  CG1 VAL A 116      12.750  -3.668  -0.018  1.00 18.00           C  
ATOM    905  CG2 VAL A 116      10.602  -2.410  -0.375  1.00 25.00           C  
ATOM    906  N   GLY A 117      14.117  -4.043  -3.018  1.00  6.00           N  
ATOM    907  CA  GLY A 117      15.039  -5.051  -3.516  1.00  3.00           C  
ATOM    908  C   GLY A 117      15.047  -6.316  -2.680  1.00  0.00           C  
ATOM    909  O   GLY A 117      14.766  -6.277  -1.479  1.00  0.00           O  
ATOM    910  N   ILE A 118      15.391  -7.410  -3.225  1.00  4.00           N  
ATOM    911  CA  ILE A 118      15.352  -8.750  -2.639  1.00 20.00           C  
ATOM    912  C   ILE A 118      16.250  -8.797  -1.408  1.00  0.00           C  
ATOM    913  O   ILE A 118      15.906  -9.414  -0.400  1.00  6.00           O  
ATOM    914  CB  ILE A 118      15.773  -9.828  -3.660  1.00  3.00           C  
ATOM    915  CG1 ILE A 118      14.766  -9.906  -4.809  1.00  6.00           C  
ATOM    916  CD1 ILE A 118      15.242 -10.711  -6.008  1.00  1.00           C  
ATOM    917  CG2 ILE A 118      15.938 -11.188  -2.977  1.00  3.00           C  
ATOM    918  N   THR A 119      17.438  -8.055  -1.430  1.00  5.00           N  
ATOM    919  CA  THR A 119      18.406  -8.094  -0.332  1.00  4.00           C  
ATOM    920  C   THR A 119      17.844  -7.387   0.899  1.00  5.00           C  
ATOM    921  O   THR A 119      18.000  -7.867   2.023  1.00  5.00           O  
ATOM    922  CB  THR A 119      19.734  -7.457  -0.736  1.00  2.00           C  
ATOM    923  OG1 THR A 119      19.500  -6.137  -1.234  1.00  3.00           O  
ATOM    924  CG2 THR A 119      20.438  -8.281  -1.817  1.00  2.00           C  
ATOM    925  N   GLU A 120      17.078  -6.367   0.674  1.00  0.00           N  
ATOM    926  CA  GLU A 120      16.578  -5.539   1.767  1.00  7.00           C  
ATOM    927  C   GLU A 120      15.219  -6.020   2.244  1.00  0.00           C  
ATOM    928  O   GLU A 120      14.812  -5.734   3.373  1.00 13.00           O  
ATOM    929  CB  GLU A 120      16.500  -4.070   1.337  1.00  8.00           C  
ATOM    930  CG  GLU A 120      17.859  -3.447   1.027  1.00  3.00           C  
ATOM    931  CD  GLU A 120      17.750  -2.055   0.424  1.00  3.00           C  
ATOM    932  OE1 GLU A 120      18.797  -1.448   0.112  1.00  1.00           O  
ATOM    933  OE2 GLU A 120      16.609  -1.568   0.263  1.00  5.00           O  
ATOM    934  N   ALA A 121      14.508  -6.727   1.427  1.00  0.00           N  
ATOM    935  CA  ALA A 121      13.109  -7.078   1.652  1.00  1.00           C  
ATOM    936  C   ALA A 121      12.953  -7.926   2.910  1.00  0.00           C  
ATOM    937  O   ALA A 121      12.125  -7.621   3.771  1.00  1.00           O  
ATOM    938  CB  ALA A 121      12.547  -7.816   0.441  1.00 22.00           C  
ATOM    939  N   ASP A 122      13.820  -8.961   3.016  1.00  0.00           N  
ATOM    940  CA  ASP A 122      13.703  -9.898   4.121  1.00 11.00           C  
ATOM    941  C   ASP A 122      13.961  -9.211   5.461  1.00  7.00           C  
ATOM    942  O   ASP A 122      13.195  -9.391   6.414  1.00  9.00           O  
ATOM    943  CB  ASP A 122      14.672 -11.070   3.939  1.00  4.00           C  
ATOM    944  CG  ASP A 122      14.203 -12.078   2.904  1.00  3.00           C  
ATOM    945  OD1 ASP A 122      13.031 -12.000   2.465  1.00  8.00           O  
ATOM    946  OD2 ASP A 122      15.008 -12.953   2.525  1.00  2.00           O  
ATOM    947  N   GLU A 123      14.984  -8.453   5.516  1.00  0.00           N  
ATOM    948  CA  GLU A 123      15.328  -7.746   6.746  1.00  9.00           C  
ATOM    949  C   GLU A 123      14.250  -6.738   7.129  1.00  0.00           C  
ATOM    950  O   GLU A 123      13.891  -6.625   8.305  1.00 21.00           O  
ATOM    951  CB  GLU A 123      16.688  -7.043   6.594  1.00  6.00           C  
ATOM    952  CG  GLU A 123      17.875  -7.988   6.598  1.00  4.00           C  
ATOM    953  CD  GLU A 123      19.203  -7.277   6.410  1.00  2.00           C  
ATOM    954  OE1 GLU A 123      20.266  -7.938   6.500  1.00  1.00           O  
ATOM    955  OE2 GLU A 123      19.188  -6.047   6.176  1.00  3.00           O  
ATOM    956  N   GLU A 124      13.688  -6.059   6.160  1.00 11.00           N  
ATOM    957  CA  GLU A 124      12.648  -5.059   6.391  1.00  8.00           C  
ATOM    958  C   GLU A 124      11.383  -5.695   6.965  1.00  0.00           C  
ATOM    959  O   GLU A 124      10.820  -5.195   7.941  1.00 18.00           O  
ATOM    960  CB  GLU A 124      12.312  -4.320   5.090  1.00  7.00           C  
ATOM    961  CG  GLU A 124      11.336  -3.170   5.270  1.00 14.00           C  
ATOM    962  CD  GLU A 124      11.367  -2.166   4.129  1.00  6.00           C  
ATOM    963  OE1 GLU A 124      10.328  -1.536   3.842  1.00 19.00           O  
ATOM    964  OE2 GLU A 124      12.453  -2.008   3.520  1.00  7.00           O  
ATOM    965  N   ILE A 125      10.977  -6.801   6.379  1.00  0.00           N  
ATOM    966  CA  ILE A 125       9.758  -7.473   6.812  1.00  0.00           C  
ATOM    967  C   ILE A 125       9.969  -8.086   8.195  1.00  0.00           C  
ATOM    968  O   ILE A 125       9.086  -8.008   9.055  1.00  0.00           O  
ATOM    969  CB  ILE A 125       9.320  -8.562   5.805  1.00 18.00           C  
ATOM    970  CG1 ILE A 125       8.789  -7.918   4.520  1.00  0.00           C  
ATOM    971  CD1 ILE A 125       8.414  -8.914   3.436  1.00 21.00           C  
ATOM    972  CG2 ILE A 125       8.273  -9.484   6.430  1.00 10.00           C  
ATOM    973  N   LYS A 126      11.156  -8.609   8.430  1.00 13.00           N  
ATOM    974  CA  LYS A 126      11.484  -9.164   9.742  1.00  8.00           C  
ATOM    975  C   LYS A 126      11.445  -8.086  10.820  1.00  0.00           C  
ATOM    976  O   LYS A 126      10.852  -8.289  11.883  1.00 13.00           O  
ATOM    977  CB  LYS A 126      12.859  -9.828   9.711  1.00  6.00           C  
ATOM    978  CG  LYS A 126      13.219 -10.570  10.992  1.00  5.00           C  
ATOM    979  CD  LYS A 126      14.586 -11.234  10.883  1.00  4.00           C  
ATOM    980  CE  LYS A 126      14.977 -11.922  12.188  1.00  2.00           C  
ATOM    981  NZ  LYS A 126      16.312 -12.578  12.094  1.00  1.00           N  
ATOM    982  N   ASN A 127      12.086  -6.988  10.617  1.00  0.00           N  
ATOM    983  CA  ASN A 127      12.109  -5.887  11.570  1.00 14.00           C  
ATOM    984  C   ASN A 127      10.711  -5.332  11.820  1.00  0.00           C  
ATOM    985  O   ASN A 127      10.367  -4.992  12.961  1.00 15.00           O  
ATOM    986  CB  ASN A 127      13.039  -4.773  11.086  1.00  7.00           C  
ATOM    987  CG  ASN A 127      14.508  -5.156  11.180  1.00  3.00           C  
ATOM    988  OD1 ASN A 127      14.883  -6.012  11.984  1.00  5.00           O  
ATOM    989  ND2 ASN A 127      15.336  -4.523  10.367  1.00  3.00           N  
ATOM    990  N   GLN A 128       9.922  -5.211  10.750  1.00 17.00           N  
ATOM    991  CA  GLN A 128       8.539  -4.758  10.836  1.00 18.00           C  
ATOM    992  C   GLN A 128       7.723  -5.656  11.758  1.00  0.00           C  
ATOM    993  O   GLN A 128       6.973  -5.168  12.609  1.00  0.00           O  
ATOM    994  CB  GLN A 128       7.898  -4.711   9.445  1.00 23.00           C  
ATOM    995  CG  GLN A 128       6.418  -4.359   9.461  1.00 25.00           C  
ATOM    996  CD  GLN A 128       5.844  -4.160   8.070  1.00 60.00           C  
ATOM    997  OE1 GLN A 128       6.125  -3.156   7.410  1.00 35.00           O  
ATOM    998  NE2 GLN A 128       5.039  -5.117   7.621  1.00  1.00           N  
ATOM    999  N   LYS A 129       7.867  -6.941  11.648  1.00  0.00           N  
ATOM   1000  CA  LYS A 129       7.137  -7.898  12.477  1.00  0.00           C  
ATOM   1001  C   LYS A 129       7.551  -7.781  13.945  1.00 12.00           C  
ATOM   1002  O   LYS A 129       6.707  -7.848  14.836  1.00  0.00           O  
ATOM   1003  CB  LYS A 129       7.371  -9.328  11.984  1.00  8.00           C  
ATOM   1004  CG  LYS A 129       6.691  -9.641  10.656  1.00  1.00           C  
ATOM   1005  CD  LYS A 129       6.914 -11.086  10.242  1.00  4.00           C  
ATOM   1006  CE  LYS A 129       6.238 -11.398   8.914  1.00  4.00           C  
ATOM   1007  NZ  LYS A 129       6.445 -12.820   8.508  1.00  4.00           N  
ATOM   1008  N   ARG A 130       8.820  -7.609  14.164  1.00 11.00           N  
ATOM   1009  CA  ARG A 130       9.336  -7.426  15.516  1.00  7.00           C  
ATOM   1010  C   ARG A 130       8.719  -6.199  16.172  1.00  6.00           C  
ATOM   1011  O   ARG A 130       8.352  -6.234  17.359  1.00  5.00           O  
ATOM   1012  CB  ARG A 130      10.859  -7.305  15.500  1.00 10.00           C  
ATOM   1013  CG  ARG A 130      11.492  -7.328  16.875  1.00  3.00           C  
ATOM   1014  CD  ARG A 130      13.008  -7.164  16.812  1.00  2.00           C  
ATOM   1015  NE  ARG A 130      13.648  -8.336  16.219  1.00  2.00           N  
ATOM   1016  CZ  ARG A 130      14.383  -8.320  15.117  1.00  3.00           C  
ATOM   1017  NH1 ARG A 130      14.586  -7.188  14.453  1.00  3.00           N  
ATOM   1018  NH2 ARG A 130      14.922  -9.445  14.664  1.00  2.00           N  
ATOM   1019  N   LYS A 131       8.469  -5.164  15.344  1.00  0.00           N  
ATOM   1020  CA  LYS A 131       7.926  -3.912  15.867  1.00  4.00           C  
ATOM   1021  C   LYS A 131       6.426  -4.020  16.094  1.00  0.00           C  
ATOM   1022  O   LYS A 131       5.902  -3.467  17.062  1.00  4.00           O  
ATOM   1023  CB  LYS A 131       8.227  -2.758  14.906  1.00  6.00           C  
ATOM   1024  CG  LYS A 131       9.688  -2.355  14.852  1.00  4.00           C  
ATOM   1025  CD  LYS A 131       9.930  -1.223  13.867  1.00  5.00           C  
ATOM   1026  CE  LYS A 131      11.406  -0.895  13.727  1.00  3.00           C  
ATOM   1027  NZ  LYS A 131      11.656   0.128  12.672  1.00  2.00           N  
ATOM   1028  N   LEU A 132       5.770  -4.758  15.234  1.00  0.00           N  
ATOM   1029  CA  LEU A 132       4.312  -4.793  15.266  1.00  0.00           C  
ATOM   1030  C   LEU A 132       3.814  -5.887  16.203  1.00  0.00           C  
ATOM   1031  O   LEU A 132       2.688  -5.820  16.703  1.00  0.00           O  
ATOM   1032  CB  LEU A 132       3.752  -5.012  13.859  1.00  0.00           C  
ATOM   1033  CG  LEU A 132       3.918  -3.855  12.875  1.00 25.00           C  
ATOM   1034  CD1 LEU A 132       3.361  -4.238  11.508  1.00 49.00           C  
ATOM   1035  CD2 LEU A 132       3.232  -2.600  13.398  1.00 13.00           C  
ATOM   1036  N   LEU A 133       4.676  -6.832  16.547  1.00  0.00           N  
ATOM   1037  CA  LEU A 133       4.305  -7.992  17.344  1.00  0.00           C  
ATOM   1038  C   LEU A 133       3.799  -7.559  18.719  1.00  0.00           C  
ATOM   1039  O   LEU A 133       2.746  -8.016  19.172  1.00  0.00           O  
ATOM   1040  CB  LEU A 133       5.496  -8.938  17.500  1.00  0.00           C  
ATOM   1041  CG  LEU A 133       5.207 -10.281  18.188  1.00  4.00           C  
ATOM   1042  CD1 LEU A 133       4.246 -11.109  17.328  1.00  7.00           C  
ATOM   1043  CD2 LEU A 133       6.504 -11.047  18.422  1.00  3.00           C  
ATOM   1044  N   PRO A 134       4.480  -6.715  19.438  1.00  0.00           N  
ATOM   1045  CA  PRO A 134       3.992  -6.328  20.750  1.00  4.00           C  
ATOM   1046  C   PRO A 134       2.641  -5.617  20.703  1.00  4.00           C  
ATOM   1047  O   PRO A 134       1.881  -5.648  21.672  1.00  4.00           O  
ATOM   1048  CB  PRO A 134       5.082  -5.387  21.281  1.00  2.00           C  
ATOM   1049  CG  PRO A 134       6.297  -5.738  20.484  1.00  3.00           C  
ATOM   1050  CD  PRO A 134       5.859  -6.219  19.125  1.00  5.00           C  
ATOM   1051  N   ILE A 135       2.332  -4.984  19.609  1.00  0.00           N  
ATOM   1052  CA  ILE A 135       1.081  -4.246  19.453  1.00  6.00           C  
ATOM   1053  C   ILE A 135      -0.087  -5.227  19.359  1.00  0.00           C  
ATOM   1054  O   ILE A 135      -1.156  -4.984  19.922  1.00 14.00           O  
ATOM   1055  CB  ILE A 135       1.110  -3.318  18.219  1.00  0.00           C  
ATOM   1056  CG1 ILE A 135       2.209  -2.260  18.375  1.00  3.00           C  
ATOM   1057  CD1 ILE A 135       2.457  -1.438  17.125  1.00  3.00           C  
ATOM   1058  CG2 ILE A 135      -0.257  -2.664  18.016  1.00 26.00           C  
ATOM   1059  N   ILE A 136       0.167  -6.281  18.703  1.00  0.00           N  
ATOM   1060  CA  ILE A 136      -0.860  -7.301  18.531  1.00  5.00           C  
ATOM   1061  C   ILE A 136      -1.047  -8.086  19.828  1.00  0.00           C  
ATOM   1062  O   ILE A 136      -2.154  -8.531  20.141  1.00 44.00           O  
ATOM   1063  CB  ILE A 136      -0.504  -8.266  17.375  1.00 30.00           C  
ATOM   1064  CG1 ILE A 136      -0.462  -7.504  16.047  1.00  3.00           C  
ATOM   1065  CD1 ILE A 136       0.077  -8.320  14.875  1.00 60.00           C  
ATOM   1066  CG2 ILE A 136      -1.499  -9.422  17.312  1.00 21.00           C  
ATOM   1067  N   SER A 137       0.008  -8.227  20.609  1.00  0.00           N  
ATOM   1068  CA  SER A 137       0.000  -9.031  21.828  1.00 12.00           C  
ATOM   1069  C   SER A 137      -0.563  -8.242  23.000  1.00 12.00           C  
ATOM   1070  O   SER A 137      -1.061  -8.828  23.969  1.00  6.00           O  
ATOM   1071  CB  SER A 137       1.412  -9.516  22.156  1.00  3.00           C  
ATOM   1072  OG  SER A 137       1.920 -10.336  21.109  1.00  6.00           O  
ATOM   1073  N   SER A 138      -0.563  -6.906  22.875  1.00  0.00           N  
ATOM   1074  CA  SER A 138      -1.018  -6.105  24.016  1.00  3.00           C  
ATOM   1075  C   SER A 138      -2.537  -6.125  24.125  1.00  5.00           C  
ATOM   1076  O   SER A 138      -3.244  -6.113  23.125  1.00 52.00           O  
ATOM   1077  CB  SER A 138      -0.528  -4.660  23.875  1.00  3.00           C  
ATOM   1078  OG  SER A 138      -1.215  -3.992  22.828  1.00  5.00           O  
ATOM   1079  N   GLN A 139      -3.176  -6.996  24.906  1.00 17.00           N  
ATOM   1080  CA  GLN A 139      -4.520  -7.172  25.453  1.00 24.00           C  
ATOM   1081  C   GLN A 139      -5.363  -5.918  25.234  1.00  4.00           C  
ATOM   1082  O   GLN A 139      -6.578  -6.008  25.047  1.00  6.00           O  
ATOM   1083  CB  GLN A 139      -4.453  -7.516  26.938  1.00  3.00           C  
ATOM   1084  CG  GLN A 139      -4.191  -8.992  27.219  1.00  5.00           C  
ATOM   1085  CD  GLN A 139      -4.094  -9.297  28.703  1.00  2.00           C  
ATOM   1086  OE1 GLN A 139      -4.082  -8.391  29.531  1.00  1.00           O  
ATOM   1087  NE2 GLN A 139      -4.020 -10.586  29.031  1.00  1.00           N  
ATOM   1088  N   ASP A 140      -4.727  -4.672  24.969  1.00  6.00           N  
ATOM   1089  CA  ASP A 140      -5.453  -3.408  24.891  1.00  5.00           C  
ATOM   1090  C   ASP A 140      -5.949  -3.143  23.469  1.00  6.00           C  
ATOM   1091  O   ASP A 140      -6.949  -2.449  23.281  1.00  4.00           O  
ATOM   1092  CB  ASP A 140      -4.566  -2.252  25.359  1.00  3.00           C  
ATOM   1093  CG  ASP A 140      -4.672  -1.995  26.859  1.00  2.00           C  
ATOM   1094  OD1 ASP A 140      -5.648  -2.449  27.484  1.00  2.00           O  
ATOM   1095  OD2 ASP A 140      -3.766  -1.331  27.406  1.00  1.00           O  
ATOM   1096  N   CYS A 141      -5.613  -4.023  22.547  1.00  0.00           N  
ATOM   1097  CA  CYS A 141      -6.066  -3.879  21.172  1.00  7.00           C  
ATOM   1098  C   CYS A 141      -7.148  -4.902  20.844  1.00  0.00           C  
ATOM   1099  O   CYS A 141      -7.898  -4.730  19.875  1.00  0.00           O  
ATOM   1100  CB  CYS A 141      -4.895  -4.035  20.203  1.00 18.00           C  
ATOM   1101  SG  CYS A 141      -3.992  -2.498  19.891  1.00 16.00           S  
ATOM   1102  N   ASP A 142      -7.375  -5.965  21.719  1.00 12.00           N  
ATOM   1103  CA  ASP A 142      -8.297  -7.086  21.531  1.00 24.00           C  
ATOM   1104  C   ASP A 142      -9.742  -6.602  21.438  1.00  0.00           C  
ATOM   1105  O   ASP A 142     -10.523  -7.102  20.625  1.00  0.00           O  
ATOM   1106  CB  ASP A 142      -8.148  -8.094  22.672  1.00 19.00           C  
ATOM   1107  CG  ASP A 142      -8.203  -9.539  22.203  1.00 36.00           C  
ATOM   1108  OD1 ASP A 142      -8.156  -9.781  20.969  1.00 40.00           O  
ATOM   1109  OD2 ASP A 142      -8.297 -10.438  23.062  1.00  6.00           O  
ATOM   1110  N   GLU A 143     -10.055  -5.477  22.172  1.00 13.00           N  
ATOM   1111  CA  GLU A 143     -11.445  -5.051  22.141  1.00  6.00           C  
ATOM   1112  C   GLU A 143     -11.750  -4.238  20.875  1.00  5.00           C  
ATOM   1113  O   GLU A 143     -12.812  -4.391  20.281  1.00  5.00           O  
ATOM   1114  CB  GLU A 143     -11.789  -4.230  23.391  1.00  5.00           C  
ATOM   1115  CG  GLU A 143     -12.094  -5.078  24.609  1.00  4.00           C  
ATOM   1116  CD  GLU A 143     -13.070  -4.414  25.578  1.00  2.00           C  
ATOM   1117  OE1 GLU A 143     -13.586  -5.102  26.484  1.00  1.00           O  
ATOM   1118  OE2 GLU A 143     -13.320  -3.199  25.406  1.00  1.00           O  
ATOM   1119  N   HIS A 144     -10.727  -3.543  20.359  1.00  6.00           N  
ATOM   1120  CA  HIS A 144     -10.883  -2.766  19.141  1.00  5.00           C  
ATOM   1121  C   HIS A 144     -10.727  -3.645  17.906  1.00 59.00           C  
ATOM   1122  O   HIS A 144     -11.484  -3.504  16.938  1.00  0.00           O  
ATOM   1123  CB  HIS A 144      -9.875  -1.616  19.094  1.00 15.00           C  
ATOM   1124  CG  HIS A 144     -10.422  -0.362  18.484  1.00  7.00           C  
ATOM   1125  ND1 HIS A 144     -10.773   0.738  19.250  1.00  3.00           N  
ATOM   1126  CD2 HIS A 144     -10.680  -0.036  17.203  1.00 17.00           C  
ATOM   1127  CE1 HIS A 144     -11.219   1.689  18.438  1.00  2.00           C  
ATOM   1128  NE2 HIS A 144     -11.172   1.245  17.203  1.00  3.00           N  
ATOM   1129  N   LEU A 145      -9.781  -4.734  17.984  1.00 60.00           N  
ATOM   1130  CA  LEU A 145      -9.602  -5.699  16.906  1.00  0.00           C  
ATOM   1131  C   LEU A 145     -10.797  -6.648  16.828  1.00 35.00           C  
ATOM   1132  O   LEU A 145     -11.227  -7.012  15.727  1.00  3.00           O  
ATOM   1133  CB  LEU A 145      -8.312  -6.496  17.109  1.00  6.00           C  
ATOM   1134  CG  LEU A 145      -7.004  -5.754  16.844  1.00 60.00           C  
ATOM   1135  CD1 LEU A 145      -5.816  -6.586  17.312  1.00 13.00           C  
ATOM   1136  CD2 LEU A 145      -6.875  -5.418  15.359  1.00 26.00           C  
ATOM   1137  N   LYS A 146     -11.383  -6.973  18.047  1.00  0.00           N  
ATOM   1138  CA  LYS A 146     -12.586  -7.805  18.078  1.00 53.00           C  
ATOM   1139  C   LYS A 146     -13.797  -7.051  17.547  1.00  4.00           C  
ATOM   1140  O   LYS A 146     -14.656  -7.633  16.875  1.00  5.00           O  
ATOM   1141  CB  LYS A 146     -12.859  -8.289  19.500  1.00  4.00           C  
ATOM   1142  CG  LYS A 146     -11.938  -9.414  19.969  1.00 26.00           C  
ATOM   1143  CD  LYS A 146     -12.320  -9.906  21.359  1.00  3.00           C  
ATOM   1144  CE  LYS A 146     -11.359 -10.984  21.844  1.00  8.00           C  
ATOM   1145  NZ  LYS A 146     -11.703 -11.453  23.219  1.00  2.00           N  
ATOM   1146  N   SER A 147     -13.844  -5.711  17.891  1.00  5.00           N  
ATOM   1147  CA  SER A 147     -14.992  -4.914  17.469  1.00  3.00           C  
ATOM   1148  C   SER A 147     -14.945  -4.633  15.969  1.00  5.00           C  
ATOM   1149  O   SER A 147     -15.984  -4.566  15.305  1.00  3.00           O  
ATOM   1150  CB  SER A 147     -15.047  -3.598  18.234  1.00  2.00           C  
ATOM   1151  OG  SER A 147     -14.016  -2.725  17.812  1.00  4.00           O  
ATOM   1152  N   ILE A 148     -13.836  -4.742  15.398  1.00  0.00           N  
ATOM   1153  CA  ILE A 148     -13.703  -4.445  13.977  1.00  6.00           C  
ATOM   1154  C   ILE A 148     -13.688  -5.750  13.180  1.00  0.00           C  
ATOM   1155  O   ILE A 148     -14.047  -5.766  12.000  1.00  0.00           O  
ATOM   1156  CB  ILE A 148     -12.430  -3.625  13.680  1.00  0.00           C  
ATOM   1157  CG1 ILE A 148     -12.469  -2.287  14.430  1.00  4.00           C  
ATOM   1158  CD1 ILE A 148     -11.164  -1.505  14.375  1.00  7.00           C  
ATOM   1159  CG2 ILE A 148     -12.258  -3.406  12.180  1.00 19.00           C  
ATOM   1160  N   SER A 149     -13.023  -6.914  13.805  1.00  0.00           N  
ATOM   1161  CA  SER A 149     -13.227  -8.211  13.164  1.00  0.00           C  
ATOM   1162  C   SER A 149     -14.609  -8.297  12.523  1.00  0.00           C  
ATOM   1163  O   SER A 149     -14.781  -8.938  11.484  1.00 12.00           O  
ATOM   1164  CB  SER A 149     -13.055  -9.344  14.180  1.00 27.00           C  
ATOM   1165  OG  SER A 149     -13.469 -10.578  13.633  1.00  8.00           O  
ATOM   1166  N   ASN A 150     -15.484  -7.461  13.109  1.00  0.00           N  
ATOM   1167  CA  ASN A 150     -16.797  -7.496  12.469  1.00  6.00           C  
ATOM   1168  C   ASN A 150     -16.797  -6.719  11.156  1.00  3.00           C  
ATOM   1169  O   ASN A 150     -17.688  -6.898  10.320  1.00  3.00           O  
ATOM   1170  CB  ASN A 150     -17.859  -6.941  13.414  1.00  2.00           C  
ATOM   1171  CG  ASN A 150     -18.172  -7.883  14.555  1.00  2.00           C  
ATOM   1172  OD1 ASN A 150     -17.938  -9.086  14.469  1.00  3.00           O  
ATOM   1173  ND2 ASN A 150     -18.719  -7.340  15.641  1.00  2.00           N  
ATOM   1174  N   THR A 151     -15.711  -5.828  10.883  1.00  0.00           N  
ATOM   1175  CA  THR A 151     -15.641  -5.047   9.648  1.00  3.00           C  
ATOM   1176  C   THR A 151     -14.727  -5.719   8.633  1.00 22.00           C  
ATOM   1177  O   THR A 151     -14.648  -5.293   7.477  1.00 12.00           O  
ATOM   1178  CB  THR A 151     -15.148  -3.615   9.922  1.00 27.00           C  
ATOM   1179  OG1 THR A 151     -15.789  -3.113  11.102  1.00  3.00           O  
ATOM   1180  CG2 THR A 151     -15.477  -2.689   8.750  1.00  5.00           C  
ATOM   1181  N   PHE A 152     -14.000  -6.809   9.055  1.00  0.00           N  
ATOM   1182  CA  PHE A 152     -13.070  -7.527   8.195  1.00 60.00           C  
ATOM   1183  C   PHE A 152     -13.820  -8.422   7.219  1.00  0.00           C  
ATOM   1184  O   PHE A 152     -14.875  -8.977   7.555  1.00  7.00           O  
ATOM   1185  CB  PHE A 152     -12.094  -8.367   9.031  1.00  1.00           C  
ATOM   1186  CG  PHE A 152     -11.117  -7.543   9.828  1.00  1.00           C  
ATOM   1187  CD1 PHE A 152     -10.109  -6.828   9.195  1.00 56.00           C  
ATOM   1188  CD2 PHE A 152     -11.211  -7.488  11.211  1.00  1.00           C  
ATOM   1189  CE1 PHE A 152      -9.203  -6.066   9.930  1.00 60.00           C  
ATOM   1190  CE2 PHE A 152     -10.305  -6.730  11.953  1.00  2.00           C  
ATOM   1191  CZ  PHE A 152      -9.305  -6.020  11.305  1.00  1.00           C  
ATOM   1192  N   PRO A 153     -13.516  -8.281   5.961  1.00  6.00           N  
ATOM   1193  CA  PRO A 153     -14.008  -9.398   5.152  1.00  3.00           C  
ATOM   1194  C   PRO A 153     -13.789 -10.750   5.816  1.00  0.00           C  
ATOM   1195  O   PRO A 153     -12.789 -10.953   6.500  1.00  0.00           O  
ATOM   1196  CB  PRO A 153     -13.195  -9.281   3.861  1.00  6.00           C  
ATOM   1197  CG  PRO A 153     -12.492  -7.969   3.967  1.00 11.00           C  
ATOM   1198  CD  PRO A 153     -12.547  -7.512   5.398  1.00 48.00           C  
ATOM   1199  N   GLN A 154     -14.828 -11.391   6.324  1.00  5.00           N  
ATOM   1200  CA  GLN A 154     -14.898 -12.695   6.984  1.00  9.00           C  
ATOM   1201  C   GLN A 154     -13.727 -13.578   6.574  1.00  7.00           C  
ATOM   1202  O   GLN A 154     -13.195 -14.336   7.395  1.00  8.00           O  
ATOM   1203  CB  GLN A 154     -16.219 -13.391   6.660  1.00  4.00           C  
ATOM   1204  CG  GLN A 154     -17.422 -12.766   7.336  1.00  4.00           C  
ATOM   1205  CD  GLN A 154     -18.672 -13.617   7.227  1.00  2.00           C  
ATOM   1206  OE1 GLN A 154     -18.703 -14.609   6.488  1.00  2.00           O  
ATOM   1207  NE2 GLN A 154     -19.719 -13.242   7.957  1.00  1.00           N  
ATOM   1208  N   GLU A 155     -13.133 -13.344   5.395  1.00  0.00           N  
ATOM   1209  CA  GLU A 155     -12.078 -14.219   4.875  1.00  6.00           C  
ATOM   1210  C   GLU A 155     -10.758 -13.984   5.602  1.00 26.00           C  
ATOM   1211  O   GLU A 155      -9.938 -14.898   5.723  1.00  7.00           O  
ATOM   1212  CB  GLU A 155     -11.898 -14.000   3.369  1.00 14.00           C  
ATOM   1213  CG  GLU A 155     -13.188 -14.094   2.574  1.00  3.00           C  
ATOM   1214  CD  GLU A 155     -12.977 -13.977   1.072  1.00  2.00           C  
ATOM   1215  OE1 GLU A 155     -13.969 -14.070   0.312  1.00  1.00           O  
ATOM   1216  OE2 GLU A 155     -11.820 -13.781   0.654  1.00  4.00           O  
ATOM   1217  N   LEU A 156     -10.641 -12.766   6.250  1.00  0.00           N  
ATOM   1218  CA  LEU A 156      -9.391 -12.383   6.898  1.00 47.00           C  
ATOM   1219  C   LEU A 156      -9.398 -12.789   8.367  1.00  0.00           C  
ATOM   1220  O   LEU A 156      -8.344 -13.000   8.961  1.00  0.00           O  
ATOM   1221  CB  LEU A 156      -9.156 -10.875   6.770  1.00  0.00           C  
ATOM   1222  CG  LEU A 156      -8.133 -10.438   5.723  1.00 53.00           C  
ATOM   1223  CD1 LEU A 156      -8.703  -9.312   4.863  1.00 49.00           C  
ATOM   1224  CD2 LEU A 156      -6.836 -10.000   6.395  1.00  1.00           C  
ATOM   1225  N   LEU A 157     -10.633 -12.969   8.859  1.00  0.00           N  
ATOM   1226  CA  LEU A 157     -10.781 -13.344  10.266  1.00  1.00           C  
ATOM   1227  C   LEU A 157     -10.156 -14.703  10.531  1.00 11.00           C  
ATOM   1228  O   LEU A 157      -9.539 -14.914  11.586  1.00  0.00           O  
ATOM   1229  CB  LEU A 157     -12.266 -13.359  10.656  1.00  8.00           C  
ATOM   1230  CG  LEU A 157     -12.906 -12.008  10.938  1.00  0.00           C  
ATOM   1231  CD1 LEU A 157     -14.422 -12.156  11.078  1.00  5.00           C  
ATOM   1232  CD2 LEU A 157     -12.305 -11.375  12.188  1.00 19.00           C  
ATOM   1233  N   LYS A 158     -10.211 -15.594   9.539  1.00  0.00           N  
ATOM   1234  CA  LYS A 158      -9.672 -16.938   9.695  1.00  6.00           C  
ATOM   1235  C   LYS A 158      -8.156 -16.906   9.836  1.00  4.00           C  
ATOM   1236  O   LYS A 158      -7.570 -17.734  10.531  1.00  3.00           O  
ATOM   1237  CB  LYS A 158     -10.070 -17.828   8.508  1.00  3.00           C  
ATOM   1238  CG  LYS A 158     -11.562 -18.141   8.453  1.00  4.00           C  
ATOM   1239  CD  LYS A 158     -11.891 -19.062   7.281  1.00  2.00           C  
ATOM   1240  CE  LYS A 158     -13.383 -19.312   7.176  1.00  3.00           C  
ATOM   1241  NZ  LYS A 158     -13.711 -20.203   6.012  1.00  1.00           N  
ATOM   1242  N   ASP A 159      -7.559 -15.844   9.203  1.00  0.00           N  
ATOM   1243  CA  ASP A 159      -6.102 -15.719   9.219  1.00  6.00           C  
ATOM   1244  C   ASP A 159      -5.625 -15.008  10.477  1.00 60.00           C  
ATOM   1245  O   ASP A 159      -4.559 -15.328  11.008  1.00 24.00           O  
ATOM   1246  CB  ASP A 159      -5.613 -14.977   7.973  1.00 30.00           C  
ATOM   1247  CG  ASP A 159      -5.820 -15.758   6.691  1.00  9.00           C  
ATOM   1248  OD1 ASP A 159      -5.898 -17.016   6.742  1.00  3.00           O  
ATOM   1249  OD2 ASP A 159      -5.906 -15.125   5.617  1.00  7.00           O  
ATOM   1250  N   VAL A 160      -6.480 -14.055  10.992  1.00  0.00           N  
ATOM   1251  CA  VAL A 160      -6.141 -13.188  12.109  1.00  0.00           C  
ATOM   1252  C   VAL A 160      -6.445 -13.898  13.430  1.00  0.00           C  
ATOM   1253  O   VAL A 160      -5.691 -13.766  14.398  1.00  0.00           O  
ATOM   1254  CB  VAL A 160      -6.902 -11.844  12.039  1.00  1.00           C  
ATOM   1255  CG1 VAL A 160      -6.625 -11.000  13.281  1.00  2.00           C  
ATOM   1256  CG2 VAL A 160      -6.520 -11.078  10.773  1.00  1.00           C  
ATOM   1257  N   MET A 161      -7.520 -14.805  13.406  1.00  0.00           N  
ATOM   1258  CA  MET A 161      -8.055 -15.375  14.641  1.00  0.00           C  
ATOM   1259  C   MET A 161      -7.051 -16.328  15.281  1.00 11.00           C  
ATOM   1260  O   MET A 161      -6.859 -16.297  16.500  1.00  0.00           O  
ATOM   1261  CB  MET A 161      -9.367 -16.109  14.367  1.00  6.00           C  
ATOM   1262  CG  MET A 161     -10.609 -15.297  14.695  1.00 24.00           C  
ATOM   1263  SD  MET A 161     -11.188 -15.570  16.422  1.00 14.00           S  
ATOM   1264  CE  MET A 161     -12.836 -16.250  16.094  1.00  2.00           C  
ATOM   1265  N   PRO A 162      -6.355 -17.141  14.453  1.00  8.00           N  
ATOM   1266  CA  PRO A 162      -5.383 -18.000  15.141  1.00  7.00           C  
ATOM   1267  C   PRO A 162      -4.219 -17.203  15.734  1.00  4.00           C  
ATOM   1268  O   PRO A 162      -3.547 -17.688  16.641  1.00  4.00           O  
ATOM   1269  CB  PRO A 162      -4.898 -18.938  14.031  1.00  2.00           C  
ATOM   1270  CG  PRO A 162      -5.840 -18.703  12.891  1.00  3.00           C  
ATOM   1271  CD  PRO A 162      -6.594 -17.438  13.148  1.00  6.00           C  
ATOM   1272  N   MET A 163      -3.971 -15.984  15.281  1.00  0.00           N  
ATOM   1273  CA  MET A 163      -2.865 -15.180  15.789  1.00  4.00           C  
ATOM   1274  C   MET A 163      -3.283 -14.406  17.031  1.00  0.00           C  
ATOM   1275  O   MET A 163      -2.449 -14.094  17.891  1.00  9.00           O  
ATOM   1276  CB  MET A 163      -2.371 -14.211  14.711  1.00 15.00           C  
ATOM   1277  CG  MET A 163      -1.439 -14.844  13.695  1.00  4.00           C  
ATOM   1278  SD  MET A 163      -0.583 -13.602  12.648  1.00 23.00           S  
ATOM   1279  CE  MET A 163       0.490 -14.695  11.672  1.00  7.00           C  
ATOM   1280  N   LEU A 164      -4.648 -14.086  17.156  1.00  0.00           N  
ATOM   1281  CA  LEU A 164      -5.254 -13.328  18.250  1.00 29.00           C  
ATOM   1282  C   LEU A 164      -5.617 -14.250  19.406  1.00 15.00           C  
ATOM   1283  O   LEU A 164      -5.762 -13.789  20.547  1.00 15.00           O  
ATOM   1284  CB  LEU A 164      -6.504 -12.594  17.750  1.00 33.00           C  
ATOM   1285  CG  LEU A 164      -6.273 -11.445  16.766  1.00  5.00           C  
ATOM   1286  CD1 LEU A 164      -7.594 -11.008  16.141  1.00 46.00           C  
ATOM   1287  CD2 LEU A 164      -5.586 -10.273  17.469  1.00 38.00           C  
ATOM   1288  N   THR A 165      -5.812 -15.555  19.141  1.00  0.00           N  
ATOM   1289  CA  THR A 165      -6.113 -16.500  20.203  1.00  5.00           C  
ATOM   1290  C   THR A 165      -4.840 -17.188  20.703  1.00  0.00           C  
ATOM   1291  O   THR A 165      -4.016 -17.625  19.906  1.00  6.00           O  
ATOM   1292  CB  THR A 165      -7.121 -17.562  19.734  1.00  4.00           C  
ATOM   1293  OG1 THR A 165      -6.695 -18.094  18.469  1.00  9.00           O  
ATOM   1294  CG2 THR A 165      -8.516 -16.984  19.578  1.00  5.00           C  
ATOM   1295  N   PRO A 166      -4.125 -16.453  21.641  1.00 10.00           N  
ATOM   1296  CA  PRO A 166      -3.023 -17.344  22.000  1.00  4.00           C  
ATOM   1297  C   PRO A 166      -3.496 -18.766  22.312  1.00  3.00           C  
ATOM   1298  O   PRO A 166      -4.504 -18.938  23.000  1.00  3.00           O  
ATOM   1299  CB  PRO A 166      -2.416 -16.672  23.234  1.00  2.00           C  
ATOM   1300  CG  PRO A 166      -3.355 -15.562  23.562  1.00  4.00           C  
ATOM   1301  CD  PRO A 166      -4.527 -15.633  22.625  1.00  5.00           C  
ATOM   1302  N   GLU A 167      -4.246 -19.625  21.422  1.00  5.00           N  
ATOM   1303  CA  GLU A 167      -4.523 -21.000  21.859  1.00  3.00           C  
ATOM   1304  C   GLU A 167      -3.234 -21.734  22.188  1.00  2.00           C  
ATOM   1305  O   GLU A 167      -2.264 -21.672  21.438  1.00  2.00           O  
ATOM   1306  CB  GLU A 167      -5.320 -21.750  20.797  1.00  4.00           C  
ATOM   1307  CG  GLU A 167      -6.824 -21.531  20.891  1.00  2.00           C  
ATOM   1308  CD  GLU A 167      -7.594 -22.234  19.781  1.00  3.00           C  
ATOM   1309  OE1 GLU A 167      -8.844 -22.125  19.750  1.00  2.00           O  
ATOM   1310  OE2 GLU A 167      -6.941 -22.875  18.922  1.00  2.00           O  
ATOM   1311  N   ALA A 168      -2.979 -21.891  23.484  1.00  3.00           N  
ATOM   1312  CA  ALA A 168      -3.033 -23.047  24.391  1.00  2.00           C  
ATOM   1313  C   ALA A 168      -1.723 -23.188  25.156  1.00  1.00           C  
ATOM   1314  O   ALA A 168      -0.647 -23.250  24.562  1.00  1.00           O  
ATOM   1315  CB  ALA A 168      -3.350 -24.312  23.625  1.00  1.00           C  
TER 
END 
HETATM    1  C3  UNL A   1      -2.458  -1.673   0.473  1.00  0.00           C  
HETATM    2  C5  UNL A   1      -1.432  -1.102   1.459  1.00  0.00           C  
HETATM    3  C7  UNL A   1      -2.062  -0.681   2.774  1.00  0.00           C  
HETATM    4  C11 UNL A   1      -3.407  -1.290   3.064  1.00  0.00           C  
HETATM    5  C12 UNL A   1      -1.393   0.146   3.605  1.00  0.00           C  
HETATM    6  C15 UNL A   1      -1.829   0.697   4.907  1.00  0.00           C  
HETATM    7  O2  UNL A   1      -2.809   1.421   5.010  1.00  0.00           O  
HETATM    8  O1  UNL A   1      -1.070   0.232   5.925  1.00  0.00           O  
HETATM    9  C16 UNL A   1      -0.113   1.174   6.411  1.00  0.00           C  
HETATM   10  C6  UNL A   1      -2.093  -1.348  -0.949  1.00  0.00           C  
HETATM   11  C2  UNL A   1      -1.876  -2.215  -1.960  1.00  0.00           C  
HETATM   12  C8  UNL A   1      -2.032  -3.707  -1.850  1.00  0.00           C  
HETATM   13  C1  UNL A   1      -1.484  -1.703  -3.336  1.00  0.00           C  
HETATM   14  C4  UNL A   1      -2.606  -1.869  -4.368  1.00  0.00           C  
HETATM   15  C9  UNL A   1      -2.202  -2.808  -5.473  1.00  0.00           C  
HETATM   16  C10 UNL A   1      -2.492  -4.119  -5.587  1.00  0.00           C  
HETATM   17  C13 UNL A   1      -2.034  -4.906  -6.787  1.00  0.00           C  
HETATM   18  C14 UNL A   1      -3.257  -4.925  -4.573  1.00  0.00           C  
CONECT    1   10    2                                                 
CONECT    2    1    3                                                 
CONECT    3    2    4    5                                            
CONECT    4    3                                                      
CONECT    5    3    6                                                 
CONECT    6    5    7    8                                            
CONECT    7    6                                                      
CONECT    8    6    9                                                 
CONECT    9    8                                                      
CONECT   10   11    1                                                 
CONECT   11   13   12   10                                            
CONECT   12   11                                                      
CONECT   13   14   11                                                 
CONECT   14   15   13                                                 
CONECT   15   16   14                                                 
CONECT   16   17   15   18                                            
CONECT   17   16                                                      
CONECT   18   16                                                      
MASTER        0    0    0    0    0    0    0    0   18    0   18    0
END
