# Supplementary material for: Methoprene-Tolerant (Met) Acts as Methyl Farnesoate Receptor to Regulate Larva Metamorphosis in Mud Crab, Scylla paramamosain
Source: Int J Mol Sci. 2024 Nov 27;25(23):12746. doi: 10.3390/ijms252312746 (PMC11640826; doi:10.3390/ijms252312746)
Supplement: Supplementary file 1 [file ijms-25-12746-s001.zip › Supplementary file S1/Sp-PPF(S357V).pdb]

MODEL     1                                                                     
ATOM      1  N   PRO A   1      14.203  23.156 -15.141  1.00 46.00           N  
ATOM      2  CA  PRO A   1      15.094  22.016 -14.906  1.00 46.00           C  
ATOM      3  C   PRO A   1      14.406  20.875 -14.164  1.00 46.00           C  
ATOM      4  CB  PRO A   1      16.219  22.625 -14.062  1.00 46.00           C  
ATOM      5  O   PRO A   1      14.109  21.000 -12.977  1.00 46.00           O  
ATOM      6  CG  PRO A   1      15.578  23.750 -13.320  1.00 46.00           C  
ATOM      7  CD  PRO A   1      14.141  23.844 -13.750  1.00 46.00           C  
ATOM      8  N   ILE A   2      13.234  20.453 -14.633  1.00 45.78           N  
ATOM      9  CA  ILE A   2      12.477  19.344 -14.055  1.00 45.78           C  
ATOM     10  C   ILE A   2      12.875  18.047 -14.742  1.00 45.78           C  
ATOM     11  CB  ILE A   2      10.953  19.578 -14.172  1.00 45.78           C  
ATOM     12  O   ILE A   2      12.102  17.078 -14.742  1.00 45.78           O  
ATOM     13  CG1 ILE A   2      10.531  20.781 -13.320  1.00 45.78           C  
ATOM     14  CG2 ILE A   2      10.188  18.312 -13.773  1.00 45.78           C  
ATOM     15  CD1 ILE A   2       9.117  21.266 -13.602  1.00 45.78           C  
ATOM     16  N   THR A   3      14.188  17.844 -15.102  1.00 52.91           N  
ATOM     17  CA  THR A   3      14.453  16.594 -15.797  1.00 52.91           C  
ATOM     18  C   THR A   3      15.250  15.641 -14.906  1.00 52.91           C  
ATOM     19  CB  THR A   3      15.211  16.828 -17.109  1.00 52.91           C  
ATOM     20  O   THR A   3      15.070  14.422 -14.977  1.00 52.91           O  
ATOM     21  CG2 THR A   3      14.281  16.719 -18.312  1.00 52.91           C  
ATOM     22  OG1 THR A   3      15.789  18.141 -17.094  1.00 52.91           O  
ATOM     23  N   GLU A   4      15.773  16.188 -13.820  1.00 46.16           N  
ATOM     24  CA  GLU A   4      16.672  15.266 -13.109  1.00 46.16           C  
ATOM     25  C   GLU A   4      15.961  14.625 -11.922  1.00 46.16           C  
ATOM     26  CB  GLU A   4      17.922  16.000 -12.648  1.00 46.16           C  
ATOM     27  O   GLU A   4      16.234  13.469 -11.586  1.00 46.16           O  
ATOM     28  CG  GLU A   4      18.984  16.141 -13.727  1.00 46.16           C  
ATOM     29  CD  GLU A   4      20.375  15.727 -13.266  1.00 46.16           C  
ATOM     30  OE1 GLU A   4      21.297  15.609 -14.109  1.00 46.16           O  
ATOM     31  OE2 GLU A   4      20.547  15.516 -12.039  1.00 46.16           O  
ATOM     32  N   LEU A   5      14.875  15.312 -11.422  1.00 45.62           N  
ATOM     33  CA  LEU A   5      14.117  14.688 -10.344  1.00 45.62           C  
ATOM     34  C   LEU A   5      13.164  13.633 -10.891  1.00 45.62           C  
ATOM     35  CB  LEU A   5      13.328  15.742  -9.562  1.00 45.62           C  
ATOM     36  O   LEU A   5      12.969  12.586 -10.266  1.00 45.62           O  
ATOM     37  CG  LEU A   5      14.133  16.625  -8.602  1.00 45.62           C  
ATOM     38  CD1 LEU A   5      13.297  17.797  -8.125  1.00 45.62           C  
ATOM     39  CD2 LEU A   5      14.633  15.797  -7.418  1.00 45.62           C  
ATOM     40  N   SER A   6      12.711  13.734 -12.219  1.00 52.03           N  
ATOM     41  CA  SER A   6      11.805  12.781 -12.859  1.00 52.03           C  
ATOM     42  C   SER A   6      12.531  11.484 -13.219  1.00 52.03           C  
ATOM     43  CB  SER A   6      11.188  13.391 -14.117  1.00 52.03           C  
ATOM     44  O   SER A   6      11.953  10.398 -13.141  1.00 52.03           O  
ATOM     45  OG  SER A   6      12.039  13.219 -15.234  1.00 52.03           O  
ATOM     46  N   LEU A   7      13.930  11.578 -13.453  1.00 49.34           N  
ATOM     47  CA  LEU A   7      14.625  10.375 -13.898  1.00 49.34           C  
ATOM     48  C   LEU A   7      14.961   9.469 -12.719  1.00 49.34           C  
ATOM     49  CB  LEU A   7      15.914  10.750 -14.648  1.00 49.34           C  
ATOM     50  O   LEU A   7      14.867   8.242 -12.828  1.00 49.34           O  
ATOM     51  CG  LEU A   7      16.391   9.766 -15.719  1.00 49.34           C  
ATOM     52  CD1 LEU A   7      15.742  10.102 -17.062  1.00 49.34           C  
ATOM     53  CD2 LEU A   7      17.906   9.789 -15.828  1.00 49.34           C  
ATOM     54  N   VAL A   8      15.305  10.141 -11.555  1.00 47.84           N  
ATOM     55  CA  VAL A   8      15.633   9.320 -10.391  1.00 47.84           C  
ATOM     56  C   VAL A   8      14.367   8.734  -9.789  1.00 47.84           C  
ATOM     57  CB  VAL A   8      16.406  10.141  -9.328  1.00 47.84           C  
ATOM     58  O   VAL A   8      14.352   7.586  -9.344  1.00 47.84           O  
ATOM     59  CG1 VAL A   8      16.906   9.234  -8.211  1.00 47.84           C  
ATOM     60  CG2 VAL A   8      17.562  10.891  -9.969  1.00 47.84           C  
ATOM     61  N   GLU A   9      13.195   9.547  -9.930  1.00 47.09           N  
ATOM     62  CA  GLU A   9      11.906   9.016  -9.492  1.00 47.09           C  
ATOM     63  C   GLU A   9      11.398   7.949 -10.453  1.00 47.09           C  
ATOM     64  CB  GLU A   9      10.875  10.141  -9.352  1.00 47.09           C  
ATOM     65  O   GLU A   9      10.719   7.004 -10.031  1.00 47.09           O  
ATOM     66  CG  GLU A   9      10.125  10.125  -8.031  1.00 47.09           C  
ATOM     67  CD  GLU A   9       9.688  11.508  -7.574  1.00 47.09           C  
ATOM     68  OE1 GLU A   9       9.258  11.656  -6.410  1.00 47.09           O  
ATOM     69  OE2 GLU A   9       9.773  12.453  -8.391  1.00 47.09           O  
ATOM     70  N   SER A  10      11.766   8.055 -11.766  1.00 48.25           N  
ATOM     71  CA  SER A  10      11.414   7.047 -12.766  1.00 48.25           C  
ATOM     72  C   SER A  10      12.133   5.730 -12.508  1.00 48.25           C  
ATOM     73  CB  SER A  10      11.742   7.551 -14.172  1.00 48.25           C  
ATOM     74  O   SER A  10      11.625   4.660 -12.852  1.00 48.25           O  
ATOM     75  OG  SER A  10      13.148   7.609 -14.367  1.00 48.25           O  
ATOM     76  N   THR A  11      13.188   5.816 -11.656  1.00 52.19           N  
ATOM     77  CA  THR A  11      13.922   4.582 -11.406  1.00 52.19           C  
ATOM     78  C   THR A  11      13.305   3.814 -10.234  1.00 52.19           C  
ATOM     79  CB  THR A  11      15.406   4.867 -11.102  1.00 52.19           C  
ATOM     80  O   THR A  11      13.531   2.611 -10.094  1.00 52.19           O  
ATOM     81  CG2 THR A  11      16.094   5.512 -12.305  1.00 52.19           C  
ATOM     82  OG1 THR A  11      15.500   5.754  -9.984  1.00 52.19           O  
ATOM     83  N   LEU A  12      12.469   4.617  -9.391  1.00 61.28           N  
ATOM     84  CA  LEU A  12      11.844   3.846  -8.320  1.00 61.28           C  
ATOM     85  C   LEU A  12      10.570   3.174  -8.805  1.00 61.28           C  
ATOM     86  CB  LEU A  12      11.539   4.746  -7.117  1.00 61.28           C  
ATOM     87  O   LEU A  12       9.719   3.818  -9.430  1.00 61.28           O  
ATOM     88  CG  LEU A  12      12.750   5.312  -6.371  1.00 61.28           C  
ATOM     89  CD1 LEU A  12      12.297   6.250  -5.258  1.00 61.28           C  
ATOM     90  CD2 LEU A  12      13.609   4.184  -5.805  1.00 61.28           C  
ATOM     91  N   ASP A  13      10.633   1.907  -9.156  1.00 87.00           N  
ATOM     92  CA  ASP A  13       9.430   1.200  -9.570  1.00 87.00           C  
ATOM     93  C   ASP A  13       8.289   1.422  -8.578  1.00 87.00           C  
ATOM     94  CB  ASP A  13       9.711  -0.296  -9.727  1.00 87.00           C  
ATOM     95  O   ASP A  13       8.062   0.598  -7.695  1.00 87.00           O  
ATOM     96  CG  ASP A  13      10.531  -0.623 -10.961  1.00 87.00           C  
ATOM     97  OD1 ASP A  13      10.500   0.155 -11.938  1.00 87.00           O  
ATOM     98  OD2 ASP A  13      11.219  -1.668 -10.961  1.00 87.00           O  
ATOM     99  N   GLU A  14       7.730   2.689  -8.516  1.00 94.31           N  
ATOM    100  CA  GLU A  14       6.617   2.990  -7.621  1.00 94.31           C  
ATOM    101  C   GLU A  14       5.309   3.127  -8.398  1.00 94.31           C  
ATOM    102  CB  GLU A  14       6.895   4.270  -6.824  1.00 94.31           C  
ATOM    103  O   GLU A  14       5.320   3.422  -9.594  1.00 94.31           O  
ATOM    104  CG  GLU A  14       8.156   4.203  -5.973  1.00 94.31           C  
ATOM    105  CD  GLU A  14       8.477   5.516  -5.277  1.00 94.31           C  
ATOM    106  OE1 GLU A  14       9.539   5.609  -4.621  1.00 94.31           O  
ATOM    107  OE2 GLU A  14       7.656   6.453  -5.383  1.00 94.31           O  
ATOM    108  N   TYR A  15       4.270   2.846  -7.727  1.00 97.25           N  
ATOM    109  CA  TYR A  15       2.932   3.154  -8.219  1.00 97.25           C  
ATOM    110  C   TYR A  15       2.025   3.611  -7.082  1.00 97.25           C  
ATOM    111  CB  TYR A  15       2.322   1.935  -8.914  1.00 97.25           C  
ATOM    112  O   TYR A  15       2.338   3.402  -5.906  1.00 97.25           O  
ATOM    113  CG  TYR A  15       2.035   0.782  -7.984  1.00 97.25           C  
ATOM    114  CD1 TYR A  15       3.025  -0.146  -7.668  1.00 97.25           C  
ATOM    115  CD2 TYR A  15       0.776   0.619  -7.418  1.00 97.25           C  
ATOM    116  CE1 TYR A  15       2.766  -1.211  -6.812  1.00 97.25           C  
ATOM    117  CE2 TYR A  15       0.505  -0.442  -6.559  1.00 97.25           C  
ATOM    118  OH  TYR A  15       1.242  -2.402  -5.414  1.00 97.25           O  
ATOM    119  CZ  TYR A  15       1.505  -1.350  -6.262  1.00 97.25           C  
ATOM    120  N   ILE A  16       0.954   4.242  -7.422  1.00 98.38           N  
ATOM    121  CA  ILE A  16       0.072   4.867  -6.441  1.00 98.38           C  
ATOM    122  C   ILE A  16      -1.282   4.160  -6.441  1.00 98.38           C  
ATOM    123  CB  ILE A  16      -0.108   6.375  -6.723  1.00 98.38           C  
ATOM    124  O   ILE A  16      -1.809   3.816  -7.504  1.00 98.38           O  
ATOM    125  CG1 ILE A  16       1.231   7.109  -6.586  1.00 98.38           C  
ATOM    126  CG2 ILE A  16      -1.162   6.977  -5.793  1.00 98.38           C  
ATOM    127  CD1 ILE A  16       1.209   8.539  -7.098  1.00 98.38           C  
ATOM    128  N   THR A  17      -1.794   3.998  -5.223  1.00 98.62           N  
ATOM    129  CA  THR A  17      -3.143   3.463  -5.070  1.00 98.62           C  
ATOM    130  C   THR A  17      -3.947   4.301  -4.082  1.00 98.62           C  
ATOM    131  CB  THR A  17      -3.113   1.997  -4.598  1.00 98.62           C  
ATOM    132  O   THR A  17      -3.379   4.934  -3.189  1.00 98.62           O  
ATOM    133  CG2 THR A  17      -2.416   1.104  -5.621  1.00 98.62           C  
ATOM    134  OG1 THR A  17      -2.410   1.917  -3.352  1.00 98.62           O  
ATOM    135  N   ARG A  18      -5.195   4.383  -4.367  1.00 98.69           N  
ATOM    136  CA  ARG A  18      -6.164   4.926  -3.418  1.00 98.69           C  
ATOM    137  C   ARG A  18      -7.141   3.852  -2.953  1.00 98.69           C  
ATOM    138  CB  ARG A  18      -6.930   6.094  -4.043  1.00 98.69           C  
ATOM    139  O   ARG A  18      -7.668   3.092  -3.768  1.00 98.69           O  
ATOM    140  CG  ARG A  18      -7.816   6.848  -3.061  1.00 98.69           C  
ATOM    141  CD  ARG A  18      -8.547   8.000  -3.732  1.00 98.69           C  
ATOM    142  NE  ARG A  18      -7.621   8.984  -4.277  1.00 98.69           N  
ATOM    143  NH1 ARG A  18      -9.242  10.211  -5.371  1.00 98.69           N  
ATOM    144  NH2 ARG A  18      -7.043  10.852  -5.488  1.00 98.69           N  
ATOM    145  CZ  ARG A  18      -7.973  10.016  -5.043  1.00 98.69           C  
ATOM    146  N   HIS A  19      -7.363   3.848  -1.613  1.00 98.44           N  
ATOM    147  CA  HIS A  19      -8.180   2.787  -1.035  1.00 98.44           C  
ATOM    148  C   HIS A  19      -9.328   3.361  -0.210  1.00 98.44           C  
ATOM    149  CB  HIS A  19      -7.324   1.862  -0.168  1.00 98.44           C  
ATOM    150  O   HIS A  19      -9.203   4.441   0.369  1.00 98.44           O  
ATOM    151  CG  HIS A  19      -6.090   1.369  -0.855  1.00 98.44           C  
ATOM    152  CD2 HIS A  19      -4.844   1.893  -0.929  1.00 98.44           C  
ATOM    153  ND1 HIS A  19      -6.059   0.198  -1.581  1.00 98.44           N  
ATOM    154  CE1 HIS A  19      -4.844   0.022  -2.072  1.00 98.44           C  
ATOM    155  NE2 HIS A  19      -4.086   1.036  -1.690  1.00 98.44           N  
ATOM    156  N   GLY A  20     -10.430   2.617  -0.279  1.00 95.31           N  
ATOM    157  CA  GLY A  20     -11.430   2.865   0.750  1.00 95.31           C  
ATOM    158  C   GLY A  20     -10.969   2.457   2.137  1.00 95.31           C  
ATOM    159  O   GLY A  20      -9.883   1.903   2.299  1.00 95.31           O  
ATOM    160  N   LEU A  21     -11.797   2.605   3.160  1.00 92.38           N  
ATOM    161  CA  LEU A  21     -11.422   2.365   4.547  1.00 92.38           C  
ATOM    162  C   LEU A  21     -11.273   0.873   4.820  1.00 92.38           C  
ATOM    163  CB  LEU A  21     -12.469   2.963   5.496  1.00 92.38           C  
ATOM    164  O   LEU A  21     -10.547   0.477   5.738  1.00 92.38           O  
ATOM    165  CG  LEU A  21     -12.719   4.469   5.371  1.00 92.38           C  
ATOM    166  CD1 LEU A  21     -13.703   4.934   6.434  1.00 92.38           C  
ATOM    167  CD2 LEU A  21     -11.406   5.238   5.480  1.00 92.38           C  
ATOM    168  N   THR A  22     -11.891   0.053   3.992  1.00 90.94           N  
ATOM    169  CA  THR A  22     -11.844  -1.391   4.191  1.00 90.94           C  
ATOM    170  C   THR A  22     -10.734  -2.016   3.344  1.00 90.94           C  
ATOM    171  CB  THR A  22     -13.188  -2.049   3.850  1.00 90.94           C  
ATOM    172  O   THR A  22     -10.547  -3.234   3.361  1.00 90.94           O  
ATOM    173  CG2 THR A  22     -14.312  -1.473   4.703  1.00 90.94           C  
ATOM    174  OG1 THR A  22     -13.484  -1.819   2.467  1.00 90.94           O  
ATOM    175  N   GLY A  23     -10.102  -1.159   2.529  1.00 92.25           N  
ATOM    176  CA  GLY A  23      -8.945  -1.646   1.794  1.00 92.25           C  
ATOM    177  C   GLY A  23      -9.234  -1.910   0.329  1.00 92.25           C  
ATOM    178  O   GLY A  23      -8.375  -2.402  -0.402  1.00 92.25           O  
ATOM    179  N   ASN A  24     -10.469  -1.736  -0.122  1.00 96.94           N  
ATOM    180  CA  ASN A  24     -10.758  -1.886  -1.545  1.00 96.94           C  
ATOM    181  C   ASN A  24     -10.055  -0.816  -2.375  1.00 96.94           C  
ATOM    182  CB  ASN A  24     -12.266  -1.845  -1.797  1.00 96.94           C  
ATOM    183  O   ASN A  24      -9.930   0.330  -1.939  1.00 96.94           O  
ATOM    184  CG  ASN A  24     -12.898  -0.547  -1.336  1.00 96.94           C  
ATOM    185  ND2 ASN A  24     -13.477   0.197  -2.273  1.00 96.94           N  
ATOM    186  OD1 ASN A  24     -12.875  -0.216  -0.148  1.00 96.94           O  
ATOM    187  N   ILE A  25      -9.641  -1.170  -3.541  1.00 98.50           N  
ATOM    188  CA  ILE A  25      -8.875  -0.281  -4.410  1.00 98.50           C  
ATOM    189  C   ILE A  25      -9.828   0.635  -5.176  1.00 98.50           C  
ATOM    190  CB  ILE A  25      -7.988  -1.076  -5.395  1.00 98.50           C  
ATOM    191  O   ILE A  25     -10.633   0.167  -5.980  1.00 98.50           O  
ATOM    192  CG1 ILE A  25      -7.043  -2.006  -4.629  1.00 98.50           C  
ATOM    193  CG2 ILE A  25      -7.207  -0.126  -6.305  1.00 98.50           C  
ATOM    194  CD1 ILE A  25      -6.328  -3.023  -5.508  1.00 98.50           C  
ATOM    195  N   LEU A  26      -9.773   1.914  -4.898  1.00 98.44           N  
ATOM    196  CA  LEU A  26     -10.617   2.900  -5.559  1.00 98.44           C  
ATOM    197  C   LEU A  26      -9.945   3.441  -6.816  1.00 98.44           C  
ATOM    198  CB  LEU A  26     -10.938   4.055  -4.602  1.00 98.44           C  
ATOM    199  O   LEU A  26     -10.625   3.809  -7.777  1.00 98.44           O  
ATOM    200  CG  LEU A  26     -11.625   3.674  -3.291  1.00 98.44           C  
ATOM    201  CD1 LEU A  26     -11.852   4.914  -2.432  1.00 98.44           C  
ATOM    202  CD2 LEU A  26     -12.953   2.967  -3.566  1.00 98.44           C  
ATOM    203  N   TYR A  27      -8.656   3.496  -6.723  1.00 98.62           N  
ATOM    204  CA  TYR A  27      -7.855   4.035  -7.816  1.00 98.62           C  
ATOM    205  C   TYR A  27      -6.445   3.463  -7.797  1.00 98.62           C  
ATOM    206  CB  TYR A  27      -7.797   5.566  -7.738  1.00 98.62           C  
ATOM    207  O   TYR A  27      -5.887   3.201  -6.730  1.00 98.62           O  
ATOM    208  CG  TYR A  27      -6.789   6.184  -8.672  1.00 98.62           C  
ATOM    209  CD1 TYR A  27      -5.504   6.492  -8.234  1.00 98.62           C  
ATOM    210  CD2 TYR A  27      -7.117   6.461 -10.000  1.00 98.62           C  
ATOM    211  CE1 TYR A  27      -4.566   7.066  -9.094  1.00 98.62           C  
ATOM    212  CE2 TYR A  27      -6.188   7.031 -10.859  1.00 98.62           C  
ATOM    213  OH  TYR A  27      -3.998   7.895 -11.258  1.00 98.62           O  
ATOM    214  CZ  TYR A  27      -4.918   7.328 -10.406  1.00 98.62           C  
ATOM    215  N   THR A  28      -5.863   3.287  -8.984  1.00 98.69           N  
ATOM    216  CA  THR A  28      -4.438   3.023  -9.148  1.00 98.69           C  
ATOM    217  C   THR A  28      -3.922   3.625 -10.453  1.00 98.69           C  
ATOM    218  CB  THR A  28      -4.141   1.513  -9.125  1.00 98.69           C  
ATOM    219  O   THR A  28      -4.645   3.672 -11.453  1.00 98.69           O  
ATOM    220  CG2 THR A  28      -4.785   0.807 -10.312  1.00 98.69           C  
ATOM    221  OG1 THR A  28      -2.725   1.309  -9.172  1.00 98.69           O  
ATOM    222  N   ASP A  29      -2.742   4.188 -10.406  1.00 97.62           N  
ATOM    223  CA  ASP A  29      -2.186   4.707 -11.656  1.00 97.62           C  
ATOM    224  C   ASP A  29      -1.683   3.572 -12.547  1.00 97.62           C  
ATOM    225  CB  ASP A  29      -1.051   5.691 -11.367  1.00 97.62           C  
ATOM    226  O   ASP A  29      -1.683   2.408 -12.141  1.00 97.62           O  
ATOM    227  CG  ASP A  29       0.138   5.043 -10.680  1.00 97.62           C  
ATOM    228  OD1 ASP A  29       0.425   3.855 -10.945  1.00 97.62           O  
ATOM    229  OD2 ASP A  29       0.792   5.723  -9.859  1.00 97.62           O  
ATOM    230  N   HIS A  30      -1.282   3.891 -13.859  1.00 95.75           N  
ATOM    231  CA  HIS A  30      -0.959   2.914 -14.891  1.00 95.75           C  
ATOM    232  C   HIS A  30       0.342   2.186 -14.578  1.00 95.75           C  
ATOM    233  CB  HIS A  30      -0.860   3.594 -16.266  1.00 95.75           C  
ATOM    234  O   HIS A  30       0.603   1.108 -15.117  1.00 95.75           O  
ATOM    235  CG  HIS A  30       0.231   4.613 -16.344  1.00 95.75           C  
ATOM    236  CD2 HIS A  30       1.458   4.555 -16.906  1.00 95.75           C  
ATOM    237  ND1 HIS A  30       0.118   5.871 -15.797  1.00 95.75           N  
ATOM    238  CE1 HIS A  30       1.232   6.547 -16.031  1.00 95.75           C  
ATOM    239  NE2 HIS A  30       2.061   5.770 -16.703  1.00 95.75           N  
ATOM    240  N   ARG A  31       1.119   2.701 -13.688  1.00 96.00           N  
ATOM    241  CA  ARG A  31       2.438   2.170 -13.352  1.00 96.00           C  
ATOM    242  C   ARG A  31       2.322   0.837 -12.625  1.00 96.00           C  
ATOM    243  CB  ARG A  31       3.219   3.170 -12.500  1.00 96.00           C  
ATOM    244  O   ARG A  31       3.268   0.046 -12.609  1.00 96.00           O  
ATOM    245  CG  ARG A  31       3.635   4.426 -13.250  1.00 96.00           C  
ATOM    246  CD  ARG A  31       4.453   5.363 -12.367  1.00 96.00           C  
ATOM    247  NE  ARG A  31       5.762   4.801 -12.055  1.00 96.00           N  
ATOM    248  NH1 ARG A  31       6.914   6.777 -12.359  1.00 96.00           N  
ATOM    249  NH2 ARG A  31       8.039   4.875 -11.758  1.00 96.00           N  
ATOM    250  CZ  ARG A  31       6.902   5.484 -12.055  1.00 96.00           C  
ATOM    251  N   ILE A  32       1.197   0.578 -12.055  1.00 97.19           N  
ATOM    252  CA  ILE A  32       1.017  -0.699 -11.375  1.00 97.19           C  
ATOM    253  C   ILE A  32       1.308  -1.846 -12.344  1.00 97.19           C  
ATOM    254  CB  ILE A  32      -0.410  -0.834 -10.797  1.00 97.19           C  
ATOM    255  O   ILE A  32       1.811  -2.896 -11.938  1.00 97.19           O  
ATOM    256  CG1 ILE A  32      -0.514  -2.088  -9.922  1.00 97.19           C  
ATOM    257  CG2 ILE A  32      -1.448  -0.866 -11.922  1.00 97.19           C  
ATOM    258  CD1 ILE A  32      -1.806  -2.176  -9.117  1.00 97.19           C  
ATOM    259  N   SER A  33       0.962  -1.636 -13.633  1.00 96.25           N  
ATOM    260  CA  SER A  33       1.132  -2.666 -14.648  1.00 96.25           C  
ATOM    261  C   SER A  33       2.607  -2.982 -14.875  1.00 96.25           C  
ATOM    262  CB  SER A  33       0.488  -2.230 -15.969  1.00 96.25           C  
ATOM    263  O   SER A  33       2.973  -4.137 -15.094  1.00 96.25           O  
ATOM    264  OG  SER A  33      -0.909  -2.049 -15.805  1.00 96.25           O  
ATOM    265  N   PHE A  34       3.398  -1.964 -14.719  1.00 93.69           N  
ATOM    266  CA  PHE A  34       4.832  -2.148 -14.922  1.00 93.69           C  
ATOM    267  C   PHE A  34       5.445  -2.934 -13.773  1.00 93.69           C  
ATOM    268  CB  PHE A  34       5.531  -0.794 -15.070  1.00 93.69           C  
ATOM    269  O   PHE A  34       6.359  -3.736 -13.977  1.00 93.69           O  
ATOM    270  CG  PHE A  34       5.203  -0.072 -16.344  1.00 93.69           C  
ATOM    271  CD1 PHE A  34       5.824  -0.421 -17.547  1.00 93.69           C  
ATOM    272  CD2 PHE A  34       4.270   0.956 -16.359  1.00 93.69           C  
ATOM    273  CE1 PHE A  34       5.520   0.246 -18.719  1.00 93.69           C  
ATOM    274  CE2 PHE A  34       3.959   1.627 -17.531  1.00 93.69           C  
ATOM    275  CZ  PHE A  34       4.586   1.271 -18.719  1.00 93.69           C  
ATOM    276  N   VAL A  35       4.871  -2.777 -12.633  1.00 94.31           N  
ATOM    277  CA  VAL A  35       5.453  -3.379 -11.438  1.00 94.31           C  
ATOM    278  C   VAL A  35       4.883  -4.781 -11.234  1.00 94.31           C  
ATOM    279  CB  VAL A  35       5.195  -2.516 -10.188  1.00 94.31           C  
ATOM    280  O   VAL A  35       5.629  -5.727 -10.969  1.00 94.31           O  
ATOM    281  CG1 VAL A  35       5.633  -3.254  -8.922  1.00 94.31           C  
ATOM    282  CG2 VAL A  35       5.922  -1.177 -10.305  1.00 94.31           C  
ATOM    283  N   THR A  36       3.631  -4.996 -11.484  1.00 95.44           N  
ATOM    284  CA  THR A  36       2.979  -6.227 -11.055  1.00 95.44           C  
ATOM    285  C   THR A  36       2.447  -7.004 -12.258  1.00 95.44           C  
ATOM    286  CB  THR A  36       1.824  -5.934 -10.078  1.00 95.44           C  
ATOM    287  O   THR A  36       2.127  -8.188 -12.141  1.00 95.44           O  
ATOM    288  CG2 THR A  36       2.293  -5.059  -8.922  1.00 95.44           C  
ATOM    289  OG1 THR A  36       0.771  -5.262 -10.781  1.00 95.44           O  
ATOM    290  N   GLY A  37       2.311  -6.371 -13.336  1.00 96.25           N  
ATOM    291  CA  GLY A  37       1.680  -6.980 -14.500  1.00 96.25           C  
ATOM    292  C   GLY A  37       0.165  -6.918 -14.453  1.00 96.25           C  
ATOM    293  O   GLY A  37      -0.506  -7.348 -15.398  1.00 96.25           O  
ATOM    294  N   LEU A  38      -0.398  -6.414 -13.438  1.00 96.81           N  
ATOM    295  CA  LEU A  38      -1.838  -6.234 -13.289  1.00 96.81           C  
ATOM    296  C   LEU A  38      -2.293  -4.930 -13.938  1.00 96.81           C  
ATOM    297  CB  LEU A  38      -2.230  -6.242 -11.812  1.00 96.81           C  
ATOM    298  O   LEU A  38      -1.569  -3.932 -13.914  1.00 96.81           O  
ATOM    299  CG  LEU A  38      -1.936  -7.531 -11.039  1.00 96.81           C  
ATOM    300  CD1 LEU A  38      -1.970  -7.270  -9.539  1.00 96.81           C  
ATOM    301  CD2 LEU A  38      -2.930  -8.625 -11.422  1.00 96.81           C  
ATOM    302  N   MET A  39      -3.467  -5.020 -14.477  1.00 97.62           N  
ATOM    303  CA  MET A  39      -4.035  -3.814 -15.078  1.00 97.62           C  
ATOM    304  C   MET A  39      -4.941  -3.090 -14.094  1.00 97.62           C  
ATOM    305  CB  MET A  39      -4.812  -4.160 -16.344  1.00 97.62           C  
ATOM    306  O   MET A  39      -5.629  -3.729 -13.289  1.00 97.62           O  
ATOM    307  CG  MET A  39      -3.953  -4.754 -17.453  1.00 97.62           C  
ATOM    308  SD  MET A  39      -2.645  -3.598 -18.016  1.00 97.62           S  
ATOM    309  CE  MET A  39      -1.212  -4.711 -18.016  1.00 97.62           C  
ATOM    310  N   PRO A  40      -4.930  -1.722 -14.148  1.00 98.00           N  
ATOM    311  CA  PRO A  40      -5.840  -0.974 -13.273  1.00 98.00           C  
ATOM    312  C   PRO A  40      -7.273  -1.490 -13.344  1.00 98.00           C  
ATOM    313  CB  PRO A  40      -5.750   0.455 -13.812  1.00 98.00           C  
ATOM    314  O   PRO A  40      -7.926  -1.646 -12.305  1.00 98.00           O  
ATOM    315  CG  PRO A  40      -4.355   0.578 -14.336  1.00 98.00           C  
ATOM    316  CD  PRO A  40      -3.973  -0.720 -14.992  1.00 98.00           C  
ATOM    317  N   SER A  41      -7.742  -1.810 -14.484  1.00 97.62           N  
ATOM    318  CA  SER A  41      -9.117  -2.260 -14.656  1.00 97.62           C  
ATOM    319  C   SER A  41      -9.359  -3.588 -13.953  1.00 97.62           C  
ATOM    320  CB  SER A  41      -9.453  -2.398 -16.141  1.00 97.62           C  
ATOM    321  O   SER A  41     -10.492  -3.910 -13.594  1.00 97.62           O  
ATOM    322  OG  SER A  41      -8.570  -3.311 -16.781  1.00 97.62           O  
ATOM    323  N   ASP A  42      -8.289  -4.348 -13.719  1.00 95.69           N  
ATOM    324  CA  ASP A  42      -8.391  -5.664 -13.094  1.00 95.69           C  
ATOM    325  C   ASP A  42      -8.461  -5.543 -11.570  1.00 95.69           C  
ATOM    326  CB  ASP A  42      -7.207  -6.543 -13.492  1.00 95.69           C  
ATOM    327  O   ASP A  42      -9.031  -6.406 -10.898  1.00 95.69           O  
ATOM    328  CG  ASP A  42      -7.195  -6.883 -14.969  1.00 95.69           C  
ATOM    329  OD1 ASP A  42      -8.281  -6.988 -15.578  1.00 95.69           O  
ATOM    330  OD2 ASP A  42      -6.090  -7.051 -15.531  1.00 95.69           O  
ATOM    331  N   VAL A  43      -7.961  -4.473 -11.117  1.00 97.88           N  
ATOM    332  CA  VAL A  43      -7.754  -4.492  -9.680  1.00 97.88           C  
ATOM    333  C   VAL A  43      -8.719  -3.527  -9.000  1.00 97.88           C  
ATOM    334  CB  VAL A  43      -6.297  -4.133  -9.312  1.00 97.88           C  
ATOM    335  O   VAL A  43      -9.055  -3.697  -7.824  1.00 97.88           O  
ATOM    336  CG1 VAL A  43      -5.328  -5.191  -9.836  1.00 97.88           C  
ATOM    337  CG2 VAL A  43      -5.934  -2.754  -9.859  1.00 97.88           C  
ATOM    338  N   ILE A  44      -9.156  -2.465  -9.711  1.00 98.38           N  
ATOM    339  CA  ILE A  44     -10.062  -1.478  -9.148  1.00 98.38           C  
ATOM    340  C   ILE A  44     -11.344  -2.168  -8.672  1.00 98.38           C  
ATOM    341  CB  ILE A  44     -10.406  -0.371 -10.172  1.00 98.38           C  
ATOM    342  O   ILE A  44     -11.930  -2.969  -9.398  1.00 98.38           O  
ATOM    343  CG1 ILE A  44      -9.188   0.531 -10.406  1.00 98.38           C  
ATOM    344  CG2 ILE A  44     -11.609   0.448  -9.695  1.00 98.38           C  
ATOM    345  CD1 ILE A  44      -9.367   1.522 -11.547  1.00 98.38           C  
ATOM    346  N   GLY A  45     -11.758  -1.898  -7.430  1.00 97.44           N  
ATOM    347  CA  GLY A  45     -12.961  -2.479  -6.863  1.00 97.44           C  
ATOM    348  C   GLY A  45     -12.695  -3.713  -6.023  1.00 97.44           C  
ATOM    349  O   GLY A  45     -13.570  -4.164  -5.277  1.00 97.44           O  
ATOM    350  N   LYS A  46     -11.539  -4.258  -6.148  1.00 97.88           N  
ATOM    351  CA  LYS A  46     -11.172  -5.461  -5.414  1.00 97.88           C  
ATOM    352  C   LYS A  46     -10.445  -5.113  -4.117  1.00 97.88           C  
ATOM    353  CB  LYS A  46     -10.289  -6.371  -6.273  1.00 97.88           C  
ATOM    354  O   LYS A  46      -9.984  -3.982  -3.941  1.00 97.88           O  
ATOM    355  CG  LYS A  46     -10.961  -6.848  -7.555  1.00 97.88           C  
ATOM    356  CD  LYS A  46     -10.094  -7.855  -8.297  1.00 97.88           C  
ATOM    357  CE  LYS A  46     -10.781  -8.352  -9.562  1.00 97.88           C  
ATOM    358  NZ  LYS A  46      -9.906  -9.297 -10.328  1.00 97.88           N  
ATOM    359  N   SER A  47     -10.406  -6.055  -3.268  1.00 96.38           N  
ATOM    360  CA  SER A  47      -9.656  -5.883  -2.029  1.00 96.38           C  
ATOM    361  C   SER A  47      -8.148  -5.992  -2.273  1.00 96.38           C  
ATOM    362  CB  SER A  47     -10.086  -6.914  -0.989  1.00 96.38           C  
ATOM    363  O   SER A  47      -7.676  -7.004  -2.799  1.00 96.38           O  
ATOM    364  OG  SER A  47      -9.297  -6.812   0.181  1.00 96.38           O  
ATOM    365  N   ALA A  48      -7.355  -4.957  -1.855  1.00 97.44           N  
ATOM    366  CA  ALA A  48      -5.902  -4.988  -1.993  1.00 97.44           C  
ATOM    367  C   ALA A  48      -5.305  -6.176  -1.243  1.00 97.44           C  
ATOM    368  CB  ALA A  48      -5.293  -3.682  -1.489  1.00 97.44           C  
ATOM    369  O   ALA A  48      -4.293  -6.738  -1.665  1.00 97.44           O  
ATOM    370  N   PHE A  49      -5.941  -6.629  -0.184  1.00 96.12           N  
ATOM    371  CA  PHE A  49      -5.441  -7.684   0.691  1.00 96.12           C  
ATOM    372  C   PHE A  49      -5.418  -9.023  -0.035  1.00 96.12           C  
ATOM    373  CB  PHE A  49      -6.301  -7.789   1.956  1.00 96.12           C  
ATOM    374  O   PHE A  49      -4.637  -9.914   0.312  1.00 96.12           O  
ATOM    375  CG  PHE A  49      -6.402  -6.500   2.727  1.00 96.12           C  
ATOM    376  CD1 PHE A  49      -5.270  -5.918   3.287  1.00 96.12           C  
ATOM    377  CD2 PHE A  49      -7.629  -5.867   2.893  1.00 96.12           C  
ATOM    378  CE1 PHE A  49      -5.359  -4.727   4.004  1.00 96.12           C  
ATOM    379  CE2 PHE A  49      -7.727  -4.676   3.605  1.00 96.12           C  
ATOM    380  CZ  PHE A  49      -6.590  -4.109   4.160  1.00 96.12           C  
ATOM    381  N   SER A  50      -6.234  -9.164  -1.025  1.00 95.75           N  
ATOM    382  CA  SER A  50      -6.355 -10.422  -1.756  1.00 95.75           C  
ATOM    383  C   SER A  50      -5.113 -10.695  -2.598  1.00 95.75           C  
ATOM    384  CB  SER A  50      -7.594 -10.406  -2.652  1.00 95.75           C  
ATOM    385  O   SER A  50      -4.871 -11.836  -3.010  1.00 95.75           O  
ATOM    386  OG  SER A  50      -7.410  -9.531  -3.750  1.00 95.75           O  
ATOM    387  N   TYR A  51      -4.285  -9.695  -2.816  1.00 97.12           N  
ATOM    388  CA  TYR A  51      -3.094  -9.844  -3.646  1.00 97.12           C  
ATOM    389  C   TYR A  51      -1.855 -10.070  -2.787  1.00 97.12           C  
ATOM    390  CB  TYR A  51      -2.896  -8.602  -4.527  1.00 97.12           C  
ATOM    391  O   TYR A  51      -0.784 -10.391  -3.305  1.00 97.12           O  
ATOM    392  CG  TYR A  51      -4.012  -8.383  -5.520  1.00 97.12           C  
ATOM    393  CD1 TYR A  51      -4.012  -9.023  -6.754  1.00 97.12           C  
ATOM    394  CD2 TYR A  51      -5.066  -7.523  -5.227  1.00 97.12           C  
ATOM    395  CE1 TYR A  51      -5.035  -8.820  -7.672  1.00 97.12           C  
ATOM    396  CE2 TYR A  51      -6.098  -7.312  -6.137  1.00 97.12           C  
ATOM    397  OH  TYR A  51      -7.090  -7.762  -8.258  1.00 97.12           O  
ATOM    398  CZ  TYR A  51      -6.074  -7.969  -7.355  1.00 97.12           C  
ATOM    399  N   MET A  52      -2.055  -9.914  -1.512  1.00 97.56           N  
ATOM    400  CA  MET A  52      -0.917  -9.984  -0.599  1.00 97.56           C  
ATOM    401  C   MET A  52      -0.625 -11.422  -0.205  1.00 97.56           C  
ATOM    402  CB  MET A  52      -1.177  -9.141   0.652  1.00 97.56           C  
ATOM    403  O   MET A  52      -1.534 -12.258  -0.154  1.00 97.56           O  
ATOM    404  CG  MET A  52      -1.293  -7.652   0.375  1.00 97.56           C  
ATOM    405  SD  MET A  52      -1.737  -6.691   1.875  1.00 97.56           S  
ATOM    406  CE  MET A  52      -2.029  -5.059   1.135  1.00 97.56           C  
ATOM    407  N   HIS A  53       0.714 -11.711  -0.007  1.00 95.81           N  
ATOM    408  CA  HIS A  53       1.074 -12.992   0.591  1.00 95.81           C  
ATOM    409  C   HIS A  53       0.346 -13.203   1.914  1.00 95.81           C  
ATOM    410  CB  HIS A  53       2.586 -13.070   0.805  1.00 95.81           C  
ATOM    411  O   HIS A  53       0.260 -12.289   2.736  1.00 95.81           O  
ATOM    412  CG  HIS A  53       3.072 -14.453   1.113  1.00 95.81           C  
ATOM    413  CD2 HIS A  53       3.709 -15.367   0.341  1.00 95.81           C  
ATOM    414  ND1 HIS A  53       2.916 -15.039   2.352  1.00 95.81           N  
ATOM    415  CE1 HIS A  53       3.438 -16.250   2.326  1.00 95.81           C  
ATOM    416  NE2 HIS A  53       3.926 -16.469   1.118  1.00 95.81           N  
ATOM    417  N   PRO A  54      -0.240 -14.367   2.164  1.00 93.38           N  
ATOM    418  CA  PRO A  54      -1.062 -14.656   3.344  1.00 93.38           C  
ATOM    419  C   PRO A  54      -0.331 -14.375   4.656  1.00 93.38           C  
ATOM    420  CB  PRO A  54      -1.376 -16.141   3.201  1.00 93.38           C  
ATOM    421  O   PRO A  54      -0.946 -13.922   5.625  1.00 93.38           O  
ATOM    422  CG  PRO A  54      -1.288 -16.422   1.734  1.00 93.38           C  
ATOM    423  CD  PRO A  54      -0.226 -15.531   1.148  1.00 93.38           C  
ATOM    424  N   ASP A  55       0.967 -14.609   4.727  1.00 92.44           N  
ATOM    425  CA  ASP A  55       1.732 -14.398   5.953  1.00 92.44           C  
ATOM    426  C   ASP A  55       1.914 -12.906   6.242  1.00 92.44           C  
ATOM    427  CB  ASP A  55       3.098 -15.086   5.855  1.00 92.44           C  
ATOM    428  O   ASP A  55       2.250 -12.523   7.363  1.00 92.44           O  
ATOM    429  CG  ASP A  55       3.004 -16.594   5.914  1.00 92.44           C  
ATOM    430  OD1 ASP A  55       1.934 -17.125   6.281  1.00 92.44           O  
ATOM    431  OD2 ASP A  55       4.012 -17.266   5.590  1.00 92.44           O  
ATOM    432  N   ASP A  56       1.744 -12.078   5.246  1.00 95.31           N  
ATOM    433  CA  ASP A  56       2.000 -10.648   5.395  1.00 95.31           C  
ATOM    434  C   ASP A  56       0.702  -9.883   5.633  1.00 95.31           C  
ATOM    435  CB  ASP A  56       2.715 -10.102   4.156  1.00 95.31           C  
ATOM    436  O   ASP A  56       0.727  -8.742   6.109  1.00 95.31           O  
ATOM    437  CG  ASP A  56       4.090 -10.711   3.949  1.00 95.31           C  
ATOM    438  OD1 ASP A  56       4.645 -11.305   4.898  1.00 95.31           O  
ATOM    439  OD2 ASP A  56       4.625 -10.594   2.826  1.00 95.31           O  
ATOM    440  N   ARG A  57      -0.449 -10.469   5.375  1.00 93.31           N  
ATOM    441  CA  ARG A  57      -1.749  -9.812   5.379  1.00 93.31           C  
ATOM    442  C   ARG A  57      -2.074  -9.242   6.754  1.00 93.31           C  
ATOM    443  CB  ARG A  57      -2.848 -10.781   4.938  1.00 93.31           C  
ATOM    444  O   ARG A  57      -2.510  -8.094   6.875  1.00 93.31           O  
ATOM    445  CG  ARG A  57      -2.877 -11.039   3.439  1.00 93.31           C  
ATOM    446  CD  ARG A  57      -4.078 -11.883   3.037  1.00 93.31           C  
ATOM    447  NE  ARG A  57      -3.934 -13.266   3.482  1.00 93.31           N  
ATOM    448  NH1 ARG A  57      -5.949 -13.977   2.607  1.00 93.31           N  
ATOM    449  NH2 ARG A  57      -4.594 -15.453   3.719  1.00 93.31           N  
ATOM    450  CZ  ARG A  57      -4.828 -14.227   3.270  1.00 93.31           C  
ATOM    451  N   VAL A  58      -1.822  -9.984   7.770  1.00 90.75           N  
ATOM    452  CA  VAL A  58      -2.178  -9.578   9.125  1.00 90.75           C  
ATOM    453  C   VAL A  58      -1.358  -8.352   9.523  1.00 90.75           C  
ATOM    454  CB  VAL A  58      -1.957 -10.719  10.141  1.00 90.75           C  
ATOM    455  O   VAL A  58      -1.877  -7.434  10.164  1.00 90.75           O  
ATOM    456  CG1 VAL A  58      -0.468 -11.023  10.297  1.00 90.75           C  
ATOM    457  CG2 VAL A  58      -2.576 -10.359  11.484  1.00 90.75           C  
ATOM    458  N   TRP A  59      -0.163  -8.289   9.133  1.00 93.38           N  
ATOM    459  CA  TRP A  59       0.725  -7.195   9.500  1.00 93.38           C  
ATOM    460  C   TRP A  59       0.345  -5.914   8.758  1.00 93.38           C  
ATOM    461  CB  TRP A  59       2.182  -7.559   9.203  1.00 93.38           C  
ATOM    462  O   TRP A  59       0.449  -4.816   9.305  1.00 93.38           O  
ATOM    463  CG  TRP A  59       2.627  -8.844   9.820  1.00 93.38           C  
ATOM    464  CD1 TRP A  59       2.992  -9.992   9.172  1.00 93.38           C  
ATOM    465  CD2 TRP A  59       2.750  -9.125  11.219  1.00 93.38           C  
ATOM    466  CE2 TRP A  59       3.195 -10.461  11.344  1.00 93.38           C  
ATOM    467  CE3 TRP A  59       2.527  -8.367  12.383  1.00 93.38           C  
ATOM    468  NE1 TRP A  59       3.336 -10.961  10.078  1.00 93.38           N  
ATOM    469  CH2 TRP A  59       3.195 -10.297  13.703  1.00 93.38           C  
ATOM    470  CZ2 TRP A  59       3.422 -11.055  12.586  1.00 93.38           C  
ATOM    471  CZ3 TRP A  59       2.754  -8.969  13.617  1.00 93.38           C  
ATOM    472  N   VAL A  60      -0.126  -6.055   7.582  1.00 95.62           N  
ATOM    473  CA  VAL A  60      -0.604  -4.914   6.809  1.00 95.62           C  
ATOM    474  C   VAL A  60      -1.862  -4.340   7.457  1.00 95.62           C  
ATOM    475  CB  VAL A  60      -0.889  -5.301   5.344  1.00 95.62           C  
ATOM    476  O   VAL A  60      -2.008  -3.121   7.574  1.00 95.62           O  
ATOM    477  CG1 VAL A  60      -1.549  -4.141   4.598  1.00 95.62           C  
ATOM    478  CG2 VAL A  60       0.401  -5.723   4.641  1.00 95.62           C  
ATOM    479  N   ILE A  61      -2.697  -5.172   7.895  1.00 92.12           N  
ATOM    480  CA  ILE A  61      -3.939  -4.762   8.539  1.00 92.12           C  
ATOM    481  C   ILE A  61      -3.625  -4.023   9.836  1.00 92.12           C  
ATOM    482  CB  ILE A  61      -4.855  -5.973   8.820  1.00 92.12           C  
ATOM    483  O   ILE A  61      -4.211  -2.975  10.125  1.00 92.12           O  
ATOM    484  CG1 ILE A  61      -5.383  -6.559   7.508  1.00 92.12           C  
ATOM    485  CG2 ILE A  61      -6.012  -5.570   9.742  1.00 92.12           C  
ATOM    486  CD1 ILE A  61      -6.086  -7.902   7.668  1.00 92.12           C  
ATOM    487  N   VAL A  62      -2.729  -4.594  10.578  1.00 91.19           N  
ATOM    488  CA  VAL A  62      -2.307  -3.955  11.820  1.00 91.19           C  
ATOM    489  C   VAL A  62      -1.735  -2.572  11.523  1.00 91.19           C  
ATOM    490  CB  VAL A  62      -1.266  -4.812  12.570  1.00 91.19           C  
ATOM    491  O   VAL A  62      -2.086  -1.593  12.188  1.00 91.19           O  
ATOM    492  CG1 VAL A  62      -0.673  -4.039  13.750  1.00 91.19           C  
ATOM    493  CG2 VAL A  62      -1.897  -6.117  13.055  1.00 91.19           C  
ATOM    494  N   ALA A  63      -0.870  -2.514  10.531  1.00 94.06           N  
ATOM    495  CA  ALA A  63      -0.263  -1.244  10.148  1.00 94.06           C  
ATOM    496  C   ALA A  63      -1.324  -0.243   9.695  1.00 94.06           C  
ATOM    497  CB  ALA A  63       0.762  -1.461   9.031  1.00 94.06           C  
ATOM    498  O   ALA A  63      -1.241   0.945  10.016  1.00 94.06           O  
ATOM    499  N   GLN A  64      -2.240  -0.654   8.906  1.00 92.88           N  
ATOM    500  CA  GLN A  64      -3.352   0.186   8.469  1.00 92.88           C  
ATOM    501  C   GLN A  64      -4.121   0.748   9.664  1.00 92.88           C  
ATOM    502  CB  GLN A  64      -4.293  -0.604   7.559  1.00 92.88           C  
ATOM    503  O   GLN A  64      -4.438   1.938   9.695  1.00 92.88           O  
ATOM    504  CG  GLN A  64      -5.477   0.208   7.051  1.00 92.88           C  
ATOM    505  CD  GLN A  64      -6.398  -0.599   6.156  1.00 92.88           C  
ATOM    506  NE2 GLN A  64      -7.492   0.019   5.719  1.00 92.88           N  
ATOM    507  OE1 GLN A  64      -6.133  -1.768   5.859  1.00 92.88           O  
ATOM    508  N   LYS A  65      -4.312  -0.017  10.594  1.00 89.44           N  
ATOM    509  CA  LYS A  65      -5.035   0.420  11.781  1.00 89.44           C  
ATOM    510  C   LYS A  65      -4.238   1.469  12.555  1.00 89.44           C  
ATOM    511  CB  LYS A  65      -5.348  -0.772  12.688  1.00 89.44           C  
ATOM    512  O   LYS A  65      -4.805   2.445  13.055  1.00 89.44           O  
ATOM    513  CG  LYS A  65      -6.434  -1.692  12.148  1.00 89.44           C  
ATOM    514  CD  LYS A  65      -7.043  -2.545  13.258  1.00 89.44           C  
ATOM    515  CE  LYS A  65      -8.133  -3.459  12.719  1.00 89.44           C  
ATOM    516  NZ  LYS A  65      -8.773  -4.258  13.812  1.00 89.44           N  
ATOM    517  N   LEU A  66      -3.031   1.136  12.734  1.00 91.69           N  
ATOM    518  CA  LEU A  66      -2.162   2.086  13.414  1.00 91.69           C  
ATOM    519  C   LEU A  66      -2.162   3.436  12.703  1.00 91.69           C  
ATOM    520  CB  LEU A  66      -0.733   1.541  13.500  1.00 91.69           C  
ATOM    521  O   LEU A  66      -2.156   4.484  13.352  1.00 91.69           O  
ATOM    522  CG  LEU A  66      -0.505   0.387  14.477  1.00 91.69           C  
ATOM    523  CD1 LEU A  66       0.925  -0.130  14.367  1.00 91.69           C  
ATOM    524  CD2 LEU A  66      -0.806   0.828  15.906  1.00 91.69           C  
ATOM    525  N   MET A  67      -2.229   3.371  11.414  1.00 94.06           N  
ATOM    526  CA  MET A  67      -2.283   4.598  10.625  1.00 94.06           C  
ATOM    527  C   MET A  67      -3.572   5.367  10.906  1.00 94.06           C  
ATOM    528  CB  MET A  67      -2.170   4.285   9.133  1.00 94.06           C  
ATOM    529  O   MET A  67      -3.549   6.586  11.070  1.00 94.06           O  
ATOM    530  CG  MET A  67      -2.232   5.516   8.242  1.00 94.06           C  
ATOM    531  SD  MET A  67      -2.123   5.098   6.461  1.00 94.06           S  
ATOM    532  CE  MET A  67      -3.721   4.270   6.227  1.00 94.06           C  
ATOM    533  N   PHE A  68      -4.707   4.711  11.016  1.00 90.81           N  
ATOM    534  CA  PHE A  68      -6.012   5.324  11.242  1.00 90.81           C  
ATOM    535  C   PHE A  68      -6.074   5.965  12.625  1.00 90.81           C  
ATOM    536  CB  PHE A  68      -7.129   4.285  11.094  1.00 90.81           C  
ATOM    537  O   PHE A  68      -6.812   6.930  12.828  1.00 90.81           O  
ATOM    538  CG  PHE A  68      -7.570   4.066   9.672  1.00 90.81           C  
ATOM    539  CD1 PHE A  68      -8.266   5.051   8.984  1.00 90.81           C  
ATOM    540  CD2 PHE A  68      -7.285   2.873   9.023  1.00 90.81           C  
ATOM    541  CE1 PHE A  68      -8.680   4.852   7.668  1.00 90.81           C  
ATOM    542  CE2 PHE A  68      -7.691   2.664   7.707  1.00 90.81           C  
ATOM    543  CZ  PHE A  68      -8.391   3.654   7.031  1.00 90.81           C  
ATOM    544  N   SER A  69      -5.242   5.449  13.500  1.00 88.94           N  
ATOM    545  CA  SER A  69      -5.301   5.941  14.875  1.00 88.94           C  
ATOM    546  C   SER A  69      -4.164   6.914  15.164  1.00 88.94           C  
ATOM    547  CB  SER A  69      -5.250   4.773  15.859  1.00 88.94           C  
ATOM    548  O   SER A  69      -4.078   7.469  16.266  1.00 88.94           O  
ATOM    549  OG  SER A  69      -6.336   3.891  15.656  1.00 88.94           O  
ATOM    550  N   SER A  70      -3.332   7.098  14.125  1.00 89.31           N  
ATOM    551  CA  SER A  70      -2.156   7.941  14.328  1.00 89.31           C  
ATOM    552  C   SER A  70      -2.510   9.422  14.203  1.00 89.31           C  
ATOM    553  CB  SER A  70      -1.063   7.582  13.320  1.00 89.31           C  
ATOM    554  O   SER A  70      -3.434   9.781  13.469  1.00 89.31           O  
ATOM    555  OG  SER A  70      -1.310   8.203  12.070  1.00 89.31           O  
ATOM    556  N   THR A  71      -1.802  10.273  14.938  1.00 88.50           N  
ATOM    557  CA  THR A  71      -1.988  11.719  14.852  1.00 88.50           C  
ATOM    558  C   THR A  71      -1.462  12.250  13.523  1.00 88.50           C  
ATOM    559  CB  THR A  71      -1.285  12.438  16.016  1.00 88.50           C  
ATOM    560  O   THR A  71      -1.973  13.250  13.008  1.00 88.50           O  
ATOM    561  CG2 THR A  71      -1.941  12.102  17.344  1.00 88.50           C  
ATOM    562  OG1 THR A  71       0.090  12.039  16.062  1.00 88.50           O  
ATOM    563  N   GLN A  72      -0.484  11.547  12.961  1.00 92.56           N  
ATOM    564  CA  GLN A  72       0.142  12.000  11.727  1.00 92.56           C  
ATOM    565  C   GLN A  72      -0.635  11.516  10.500  1.00 92.56           C  
ATOM    566  CB  GLN A  72       1.593  11.523  11.648  1.00 92.56           C  
ATOM    567  O   GLN A  72      -0.441  12.023   9.398  1.00 92.56           O  
ATOM    568  CG  GLN A  72       2.502  12.148  12.695  1.00 92.56           C  
ATOM    569  CD  GLN A  72       3.945  11.695  12.562  1.00 92.56           C  
ATOM    570  NE2 GLN A  72       4.773  12.070  13.531  1.00 92.56           N  
ATOM    571  OE1 GLN A  72       4.312  11.016  11.602  1.00 92.56           O  
ATOM    572  N   GLY A  73      -1.565  10.555  10.703  1.00 91.81           N  
ATOM    573  CA  GLY A  73      -2.359  10.039   9.602  1.00 91.81           C  
ATOM    574  C   GLY A  73      -1.522   9.359   8.531  1.00 91.81           C  
ATOM    575  O   GLY A  73      -1.839   9.445   7.340  1.00 91.81           O  
ATOM    576  N   GLN A  74      -0.386   8.875   8.945  1.00 96.12           N  
ATOM    577  CA  GLN A  74       0.515   8.195   8.016  1.00 96.12           C  
ATOM    578  C   GLN A  74       1.016   6.879   8.602  1.00 96.12           C  
ATOM    579  CB  GLN A  74       1.698   9.094   7.660  1.00 96.12           C  
ATOM    580  O   GLN A  74       1.046   6.707   9.820  1.00 96.12           O  
ATOM    581  CG  GLN A  74       2.611   9.406   8.836  1.00 96.12           C  
ATOM    582  CD  GLN A  74       3.756  10.328   8.469  1.00 96.12           C  
ATOM    583  NE2 GLN A  74       4.820  10.305   9.266  1.00 96.12           N  
ATOM    584  OE1 GLN A  74       3.684  11.062   7.477  1.00 96.12           O  
ATOM    585  N   GLY A  75       1.326   5.953   7.738  1.00 94.75           N  
ATOM    586  CA  GLY A  75       1.892   4.668   8.117  1.00 94.75           C  
ATOM    587  C   GLY A  75       2.717   4.031   7.012  1.00 94.75           C  
ATOM    588  O   GLY A  75       2.615   4.422   5.848  1.00 94.75           O  
ATOM    589  N   ILE A  76       3.611   3.131   7.500  1.00 96.62           N  
ATOM    590  CA  ILE A  76       4.465   2.424   6.555  1.00 96.62           C  
ATOM    591  C   ILE A  76       4.422   0.924   6.840  1.00 96.62           C  
ATOM    592  CB  ILE A  76       5.922   2.938   6.613  1.00 96.62           C  
ATOM    593  O   ILE A  76       4.406   0.506   8.000  1.00 96.62           O  
ATOM    594  CG1 ILE A  76       6.770   2.262   5.531  1.00 96.62           C  
ATOM    595  CG2 ILE A  76       6.520   2.705   8.000  1.00 96.62           C  
ATOM    596  CD1 ILE A  76       8.094   2.957   5.262  1.00 96.62           C  
ATOM    597  N   VAL A  77       4.344   0.161   5.742  1.00 97.50           N  
ATOM    598  CA  VAL A  77       4.367  -1.289   5.902  1.00 97.50           C  
ATOM    599  C   VAL A  77       4.930  -1.940   4.645  1.00 97.50           C  
ATOM    600  CB  VAL A  77       2.957  -1.849   6.207  1.00 97.50           C  
ATOM    601  O   VAL A  77       4.719  -1.446   3.533  1.00 97.50           O  
ATOM    602  CG1 VAL A  77       2.018  -1.616   5.023  1.00 97.50           C  
ATOM    603  CG2 VAL A  77       3.037  -3.336   6.547  1.00 97.50           C  
ATOM    604  N   SER A  78       5.688  -2.984   4.828  1.00 97.88           N  
ATOM    605  CA  SER A  78       6.227  -3.754   3.711  1.00 97.88           C  
ATOM    606  C   SER A  78       5.605  -5.145   3.645  1.00 97.88           C  
ATOM    607  CB  SER A  78       7.750  -3.871   3.824  1.00 97.88           C  
ATOM    608  O   SER A  78       5.340  -5.762   4.680  1.00 97.88           O  
ATOM    609  OG  SER A  78       8.359  -2.596   3.734  1.00 97.88           O  
ATOM    610  N   TYR A  79       5.332  -5.637   2.379  1.00 98.00           N  
ATOM    611  CA  TYR A  79       4.680  -6.930   2.188  1.00 98.00           C  
ATOM    612  C   TYR A  79       4.953  -7.473   0.791  1.00 98.00           C  
ATOM    613  CB  TYR A  79       3.170  -6.809   2.416  1.00 98.00           C  
ATOM    614  O   TYR A  79       5.336  -6.727  -0.111  1.00 98.00           O  
ATOM    615  CG  TYR A  79       2.512  -5.750   1.564  1.00 98.00           C  
ATOM    616  CD1 TYR A  79       2.412  -4.434   2.008  1.00 98.00           C  
ATOM    617  CD2 TYR A  79       1.984  -6.066   0.317  1.00 98.00           C  
ATOM    618  CE1 TYR A  79       1.803  -3.455   1.229  1.00 98.00           C  
ATOM    619  CE2 TYR A  79       1.373  -5.094  -0.471  1.00 98.00           C  
ATOM    620  OH  TYR A  79       0.684  -2.832  -0.784  1.00 98.00           O  
ATOM    621  CZ  TYR A  79       1.288  -3.795  -0.008  1.00 98.00           C  
ATOM    622  N   ARG A  80       4.828  -8.758   0.764  1.00 97.62           N  
ATOM    623  CA  ARG A  80       4.922  -9.422  -0.535  1.00 97.62           C  
ATOM    624  C   ARG A  80       3.582  -9.391  -1.262  1.00 97.62           C  
ATOM    625  CB  ARG A  80       5.402 -10.867  -0.372  1.00 97.62           C  
ATOM    626  O   ARG A  80       2.545  -9.703  -0.673  1.00 97.62           O  
ATOM    627  CG  ARG A  80       6.836 -10.984   0.118  1.00 97.62           C  
ATOM    628  CD  ARG A  80       7.172 -12.406   0.542  1.00 97.62           C  
ATOM    629  NE  ARG A  80       6.445 -12.797   1.747  1.00 97.62           N  
ATOM    630  NH1 ARG A  80       7.461 -14.859   1.944  1.00 97.62           N  
ATOM    631  NH2 ARG A  80       5.887 -14.203   3.475  1.00 97.62           N  
ATOM    632  CZ  ARG A  80       6.598 -13.953   2.387  1.00 97.62           C  
ATOM    633  N   LEU A  81       3.688  -9.000  -2.594  1.00 97.50           N  
ATOM    634  CA  LEU A  81       2.496  -8.898  -3.430  1.00 97.50           C  
ATOM    635  C   LEU A  81       2.574  -9.867  -4.605  1.00 97.50           C  
ATOM    636  CB  LEU A  81       2.316  -7.469  -3.941  1.00 97.50           C  
ATOM    637  O   LEU A  81       3.594  -9.930  -5.297  1.00 97.50           O  
ATOM    638  CG  LEU A  81       1.004  -7.168  -4.664  1.00 97.50           C  
ATOM    639  CD1 LEU A  81      -0.061  -6.719  -3.668  1.00 97.50           C  
ATOM    640  CD2 LEU A  81       1.217  -6.105  -5.738  1.00 97.50           C  
ATOM    641  N   LYS A  82       1.479 -10.625  -4.828  1.00 97.44           N  
ATOM    642  CA  LYS A  82       1.417 -11.547  -5.961  1.00 97.44           C  
ATOM    643  C   LYS A  82       1.196 -10.797  -7.270  1.00 97.44           C  
ATOM    644  CB  LYS A  82       0.306 -12.578  -5.750  1.00 97.44           C  
ATOM    645  O   LYS A  82       0.258 -10.008  -7.387  1.00 97.44           O  
ATOM    646  CG  LYS A  82       0.291 -13.695  -6.789  1.00 97.44           C  
ATOM    647  CD  LYS A  82      -0.810 -14.703  -6.504  1.00 97.44           C  
ATOM    648  CE  LYS A  82      -0.881 -15.773  -7.586  1.00 97.44           C  
ATOM    649  NZ  LYS A  82      -1.939 -16.781  -7.297  1.00 97.44           N  
ATOM    650  N   CYS A  83       2.084 -11.023  -8.297  1.00 95.44           N  
ATOM    651  CA  CYS A  83       1.977 -10.422  -9.617  1.00 95.44           C  
ATOM    652  C   CYS A  83       1.086 -11.258 -10.531  1.00 95.44           C  
ATOM    653  CB  CYS A  83       3.359 -10.258 -10.250  1.00 95.44           C  
ATOM    654  O   CYS A  83       0.692 -12.367 -10.164  1.00 95.44           O  
ATOM    655  SG  CYS A  83       4.492  -9.250  -9.273  1.00 95.44           S  
ATOM    656  N   CYS A  84       0.763 -10.672 -11.695  1.00 95.50           N  
ATOM    657  CA  CYS A  84      -0.118 -11.305 -12.672  1.00 95.50           C  
ATOM    658  C   CYS A  84       0.414 -12.680 -13.078  1.00 95.50           C  
ATOM    659  CB  CYS A  84      -0.273 -10.422 -13.906  1.00 95.50           C  
ATOM    660  O   CYS A  84      -0.359 -13.625 -13.242  1.00 95.50           O  
ATOM    661  SG  CYS A  84      -1.412 -11.094 -15.141  1.00 95.50           S  
ATOM    662  N   ASP A  85       1.753 -12.898 -13.141  1.00 93.94           N  
ATOM    663  CA  ASP A  85       2.361 -14.125 -13.633  1.00 93.94           C  
ATOM    664  C   ASP A  85       2.609 -15.109 -12.492  1.00 93.94           C  
ATOM    665  CB  ASP A  85       3.674 -13.828 -14.359  1.00 93.94           C  
ATOM    666  O   ASP A  85       3.213 -16.172 -12.695  1.00 93.94           O  
ATOM    667  CG  ASP A  85       4.742 -13.250 -13.445  1.00 93.94           C  
ATOM    668  OD1 ASP A  85       4.480 -13.086 -12.234  1.00 93.94           O  
ATOM    669  OD2 ASP A  85       5.852 -12.969 -13.938  1.00 93.94           O  
ATOM    670  N   GLY A  86       2.238 -14.758 -11.250  1.00 94.44           N  
ATOM    671  CA  GLY A  86       2.379 -15.664 -10.125  1.00 94.44           C  
ATOM    672  C   GLY A  86       3.605 -15.383  -9.281  1.00 94.44           C  
ATOM    673  O   GLY A  86       3.740 -15.914  -8.172  1.00 94.44           O  
ATOM    674  N   SER A  87       4.516 -14.609  -9.766  1.00 94.50           N  
ATOM    675  CA  SER A  87       5.699 -14.242  -8.992  1.00 94.50           C  
ATOM    676  C   SER A  87       5.348 -13.234  -7.898  1.00 94.50           C  
ATOM    677  CB  SER A  87       6.777 -13.656  -9.906  1.00 94.50           C  
ATOM    678  O   SER A  87       4.250 -12.680  -7.883  1.00 94.50           O  
ATOM    679  OG  SER A  87       6.344 -12.430 -10.477  1.00 94.50           O  
ATOM    680  N   LEU A  88       6.309 -13.062  -6.988  1.00 94.94           N  
ATOM    681  CA  LEU A  88       6.113 -12.117  -5.895  1.00 94.94           C  
ATOM    682  C   LEU A  88       7.070 -10.938  -6.020  1.00 94.94           C  
ATOM    683  CB  LEU A  88       6.309 -12.812  -4.543  1.00 94.94           C  
ATOM    684  O   LEU A  88       8.234 -11.117  -6.379  1.00 94.94           O  
ATOM    685  CG  LEU A  88       5.277 -13.875  -4.172  1.00 94.94           C  
ATOM    686  CD1 LEU A  88       5.742 -14.656  -2.943  1.00 94.94           C  
ATOM    687  CD2 LEU A  88       3.916 -13.242  -3.922  1.00 94.94           C  
ATOM    688  N   VAL A  89       6.477  -9.773  -5.738  1.00 95.31           N  
ATOM    689  CA  VAL A  89       7.285  -8.570  -5.570  1.00 95.31           C  
ATOM    690  C   VAL A  89       7.098  -8.016  -4.160  1.00 95.31           C  
ATOM    691  CB  VAL A  89       6.922  -7.496  -6.617  1.00 95.31           C  
ATOM    692  O   VAL A  89       6.016  -8.133  -3.576  1.00 95.31           O  
ATOM    693  CG1 VAL A  89       5.504  -6.977  -6.387  1.00 95.31           C  
ATOM    694  CG2 VAL A  89       7.930  -6.348  -6.574  1.00 95.31           C  
ATOM    695  N   THR A  90       8.172  -7.543  -3.594  1.00 97.06           N  
ATOM    696  CA  THR A  90       8.047  -6.914  -2.283  1.00 97.06           C  
ATOM    697  C   THR A  90       7.883  -5.402  -2.422  1.00 97.06           C  
ATOM    698  CB  THR A  90       9.266  -7.227  -1.394  1.00 97.06           C  
ATOM    699  O   THR A  90       8.672  -4.750  -3.109  1.00 97.06           O  
ATOM    700  CG2 THR A  90       9.109  -6.594  -0.013  1.00 97.06           C  
ATOM    701  OG1 THR A  90       9.391  -8.641  -1.246  1.00 97.06           O  
ATOM    702  N   LEU A  91       6.832  -4.922  -1.707  1.00 97.88           N  
ATOM    703  CA  LEU A  91       6.520  -3.496  -1.748  1.00 97.88           C  
ATOM    704  C   LEU A  91       6.652  -2.869  -0.364  1.00 97.88           C  
ATOM    705  CB  LEU A  91       5.105  -3.271  -2.287  1.00 97.88           C  
ATOM    706  O   LEU A  91       6.309  -3.496   0.641  1.00 97.88           O  
ATOM    707  CG  LEU A  91       4.828  -3.785  -3.701  1.00 97.88           C  
ATOM    708  CD1 LEU A  91       3.354  -3.619  -4.047  1.00 97.88           C  
ATOM    709  CD2 LEU A  91       5.707  -3.061  -4.715  1.00 97.88           C  
ATOM    710  N   ARG A  92       7.285  -1.696  -0.367  1.00 97.81           N  
ATOM    711  CA  ARG A  92       7.152  -0.783   0.763  1.00 97.81           C  
ATOM    712  C   ARG A  92       6.051   0.241   0.513  1.00 97.81           C  
ATOM    713  CB  ARG A  92       8.477  -0.070   1.036  1.00 97.81           C  
ATOM    714  O   ARG A  92       6.172   1.090  -0.373  1.00 97.81           O  
ATOM    715  CG  ARG A  92       8.438   0.873   2.229  1.00 97.81           C  
ATOM    716  CD  ARG A  92       9.719   1.691   2.346  1.00 97.81           C  
ATOM    717  NE  ARG A  92      10.859   0.853   2.680  1.00 97.81           N  
ATOM    718  NH1 ARG A  92      12.273   1.808   1.121  1.00 97.81           N  
ATOM    719  NH2 ARG A  92      13.031   0.116   2.473  1.00 97.81           N  
ATOM    720  CZ  ARG A  92      12.055   0.928   2.090  1.00 97.81           C  
ATOM    721  N   SER A  93       5.031   0.158   1.329  1.00 98.12           N  
ATOM    722  CA  SER A  93       3.879   1.033   1.140  1.00 98.12           C  
ATOM    723  C   SER A  93       3.840   2.133   2.195  1.00 98.12           C  
ATOM    724  CB  SER A  93       2.580   0.226   1.186  1.00 98.12           C  
ATOM    725  O   SER A  93       3.910   1.854   3.395  1.00 98.12           O  
ATOM    726  OG  SER A  93       1.469   1.044   0.862  1.00 98.12           O  
ATOM    727  N   ARG A  94       3.795   3.293   1.698  1.00 98.12           N  
ATOM    728  CA  ARG A  94       3.572   4.461   2.547  1.00 98.12           C  
ATOM    729  C   ARG A  94       2.154   4.996   2.381  1.00 98.12           C  
ATOM    730  CB  ARG A  94       4.590   5.559   2.225  1.00 98.12           C  
ATOM    731  O   ARG A  94       1.777   5.441   1.296  1.00 98.12           O  
ATOM    732  CG  ARG A  94       6.035   5.141   2.441  1.00 98.12           C  
ATOM    733  CD  ARG A  94       7.008   6.227   1.989  1.00 98.12           C  
ATOM    734  NE  ARG A  94       7.086   6.305   0.534  1.00 98.12           N  
ATOM    735  NH1 ARG A  94       8.570   8.078   0.505  1.00 98.12           N  
ATOM    736  NH2 ARG A  94       7.828   7.164  -1.463  1.00 98.12           N  
ATOM    737  CZ  ARG A  94       7.828   7.180  -0.138  1.00 98.12           C  
ATOM    738  N   GLY A  95       1.409   4.961   3.492  1.00 98.12           N  
ATOM    739  CA  GLY A  95       0.009   5.352   3.449  1.00 98.12           C  
ATOM    740  C   GLY A  95      -0.251   6.711   4.066  1.00 98.12           C  
ATOM    741  O   GLY A  95       0.399   7.090   5.043  1.00 98.12           O  
ATOM    742  N   TYR A  96      -1.225   7.434   3.488  1.00 97.81           N  
ATOM    743  CA  TYR A  96      -1.640   8.750   3.957  1.00 97.81           C  
ATOM    744  C   TYR A  96      -3.158   8.867   3.977  1.00 97.81           C  
ATOM    745  CB  TYR A  96      -1.042   9.852   3.072  1.00 97.81           C  
ATOM    746  O   TYR A  96      -3.818   8.633   2.963  1.00 97.81           O  
ATOM    747  CG  TYR A  96       0.459   9.766   2.934  1.00 97.81           C  
ATOM    748  CD1 TYR A  96       1.297  10.484   3.789  1.00 97.81           C  
ATOM    749  CD2 TYR A  96       1.041   8.984   1.947  1.00 97.81           C  
ATOM    750  CE1 TYR A  96       2.682  10.414   3.662  1.00 97.81           C  
ATOM    751  CE2 TYR A  96       2.424   8.898   1.812  1.00 97.81           C  
ATOM    752  OH  TYR A  96       4.602   9.547   2.543  1.00 97.81           O  
ATOM    753  CZ  TYR A  96       3.234   9.617   2.674  1.00 97.81           C  
ATOM    754  N   LEU A  97      -3.717   9.250   5.148  1.00 97.00           N  
ATOM    755  CA  LEU A  97      -5.160   9.414   5.277  1.00 97.00           C  
ATOM    756  C   LEU A  97      -5.641  10.633   4.504  1.00 97.00           C  
ATOM    757  CB  LEU A  97      -5.559   9.539   6.750  1.00 97.00           C  
ATOM    758  O   LEU A  97      -4.957  11.656   4.469  1.00 97.00           O  
ATOM    759  CG  LEU A  97      -5.270   8.320   7.637  1.00 97.00           C  
ATOM    760  CD1 LEU A  97      -5.820   8.547   9.039  1.00 97.00           C  
ATOM    761  CD2 LEU A  97      -5.863   7.059   7.020  1.00 97.00           C  
ATOM    762  N   GLU A  98      -6.699  10.453   3.820  1.00 95.69           N  
ATOM    763  CA  GLU A  98      -7.414  11.570   3.203  1.00 95.69           C  
ATOM    764  C   GLU A  98      -8.672  11.914   3.990  1.00 95.69           C  
ATOM    765  CB  GLU A  98      -7.777  11.234   1.753  1.00 95.69           C  
ATOM    766  O   GLU A  98      -9.578  11.086   4.125  1.00 95.69           O  
ATOM    767  CG  GLU A  98      -6.574  11.141   0.826  1.00 95.69           C  
ATOM    768  CD  GLU A  98      -6.953  10.930  -0.630  1.00 95.69           C  
ATOM    769  OE1 GLU A  98      -6.293  11.508  -1.521  1.00 95.69           O  
ATOM    770  OE2 GLU A  98      -7.922  10.172  -0.883  1.00 95.69           O  
ATOM    771  N   VAL A  99      -8.734  13.148   4.473  1.00 92.94           N  
ATOM    772  CA  VAL A  99      -9.805  13.578   5.363  1.00 92.94           C  
ATOM    773  C   VAL A  99     -10.672  14.617   4.656  1.00 92.94           C  
ATOM    774  CB  VAL A  99      -9.250  14.164   6.684  1.00 92.94           C  
ATOM    775  O   VAL A  99     -10.164  15.461   3.916  1.00 92.94           O  
ATOM    776  CG1 VAL A  99     -10.391  14.594   7.605  1.00 92.94           C  
ATOM    777  CG2 VAL A  99      -8.352  13.141   7.379  1.00 92.94           C  
ATOM    778  N   ASP A 100     -12.000  14.414   4.789  1.00 91.69           N  
ATOM    779  CA  ASP A 100     -12.945  15.422   4.316  1.00 91.69           C  
ATOM    780  C   ASP A 100     -12.742  16.750   5.039  1.00 91.69           C  
ATOM    781  CB  ASP A 100     -14.383  14.930   4.512  1.00 91.69           C  
ATOM    782  O   ASP A 100     -12.914  16.844   6.258  1.00 91.69           O  
ATOM    783  CG  ASP A 100     -15.414  15.859   3.885  1.00 91.69           C  
ATOM    784  OD1 ASP A 100     -15.328  17.094   4.086  1.00 91.69           O  
ATOM    785  OD2 ASP A 100     -16.312  15.352   3.188  1.00 91.69           O  
ATOM    786  N   LYS A 101     -12.461  17.828   4.266  1.00 92.00           N  
ATOM    787  CA  LYS A 101     -12.117  19.109   4.863  1.00 92.00           C  
ATOM    788  C   LYS A 101     -13.320  19.734   5.570  1.00 92.00           C  
ATOM    789  CB  LYS A 101     -11.586  20.078   3.795  1.00 92.00           C  
ATOM    790  O   LYS A 101     -13.164  20.484   6.535  1.00 92.00           O  
ATOM    791  CG  LYS A 101     -10.258  19.656   3.193  1.00 92.00           C  
ATOM    792  CD  LYS A 101      -9.727  20.703   2.221  1.00 92.00           C  
ATOM    793  CE  LYS A 101      -8.398  20.281   1.614  1.00 92.00           C  
ATOM    794  NZ  LYS A 101      -7.883  21.297   0.645  1.00 92.00           N  
ATOM    795  N   GLN A 102     -14.500  19.344   5.188  1.00 94.62           N  
ATOM    796  CA  GLN A 102     -15.719  19.906   5.754  1.00 94.62           C  
ATOM    797  C   GLN A 102     -16.141  19.156   7.016  1.00 94.62           C  
ATOM    798  CB  GLN A 102     -16.859  19.875   4.727  1.00 94.62           C  
ATOM    799  O   GLN A 102     -16.422  19.766   8.047  1.00 94.62           O  
ATOM    800  CG  GLN A 102     -16.625  20.797   3.531  1.00 94.62           C  
ATOM    801  CD  GLN A 102     -17.797  20.812   2.566  1.00 94.62           C  
ATOM    802  NE2 GLN A 102     -17.672  21.594   1.498  1.00 94.62           N  
ATOM    803  OE1 GLN A 102     -18.797  20.125   2.779  1.00 94.62           O  
ATOM    804  N   THR A 103     -16.094  17.844   6.977  1.00 94.12           N  
ATOM    805  CA  THR A 103     -16.625  17.016   8.062  1.00 94.12           C  
ATOM    806  C   THR A 103     -15.500  16.578   9.000  1.00 94.12           C  
ATOM    807  CB  THR A 103     -17.359  15.781   7.523  1.00 94.12           C  
ATOM    808  O   THR A 103     -15.750  16.219  10.156  1.00 94.12           O  
ATOM    809  CG2 THR A 103     -18.453  16.188   6.543  1.00 94.12           C  
ATOM    810  OG1 THR A 103     -16.422  14.930   6.855  1.00 94.12           O  
ATOM    811  N   GLY A 104     -14.273  16.562   8.508  1.00 89.75           N  
ATOM    812  CA  GLY A 104     -13.172  16.062   9.305  1.00 89.75           C  
ATOM    813  C   GLY A 104     -13.102  14.547   9.359  1.00 89.75           C  
ATOM    814  O   GLY A 104     -12.266  13.984  10.070  1.00 89.75           O  
ATOM    815  N   GLN A 105     -13.930  13.906   8.633  1.00 90.75           N  
ATOM    816  CA  GLN A 105     -13.977  12.445   8.625  1.00 90.75           C  
ATOM    817  C   GLN A 105     -13.016  11.875   7.586  1.00 90.75           C  
ATOM    818  CB  GLN A 105     -15.398  11.961   8.359  1.00 90.75           C  
ATOM    819  O   GLN A 105     -12.867  12.430   6.496  1.00 90.75           O  
ATOM    820  CG  GLN A 105     -16.391  12.320   9.461  1.00 90.75           C  
ATOM    821  CD  GLN A 105     -16.109  11.586  10.758  1.00 90.75           C  
ATOM    822  NE2 GLN A 105     -16.250  12.289  11.875  1.00 90.75           N  
ATOM    823  OE1 GLN A 105     -15.781  10.398  10.758  1.00 90.75           O  
ATOM    824  N   VAL A 106     -12.430  10.719   7.957  1.00 91.38           N  
ATOM    825  CA  VAL A 106     -11.555  10.039   7.012  1.00 91.38           C  
ATOM    826  C   VAL A 106     -12.375   9.445   5.875  1.00 91.38           C  
ATOM    827  CB  VAL A 106     -10.719   8.938   7.703  1.00 91.38           C  
ATOM    828  O   VAL A 106     -13.273   8.633   6.109  1.00 91.38           O  
ATOM    829  CG1 VAL A 106      -9.828   8.219   6.691  1.00 91.38           C  
ATOM    830  CG2 VAL A 106      -9.883   9.531   8.836  1.00 91.38           C  
ATOM    831  N   GLU A 107     -12.039   9.742   4.633  1.00 93.38           N  
ATOM    832  CA  GLU A 107     -12.773   9.297   3.447  1.00 93.38           C  
ATOM    833  C   GLU A 107     -12.070   8.125   2.777  1.00 93.38           C  
ATOM    834  CB  GLU A 107     -12.930  10.453   2.453  1.00 93.38           C  
ATOM    835  O   GLU A 107     -12.727   7.176   2.330  1.00 93.38           O  
ATOM    836  CG  GLU A 107     -13.961  11.492   2.871  1.00 93.38           C  
ATOM    837  CD  GLU A 107     -14.141  12.602   1.851  1.00 93.38           C  
ATOM    838  OE1 GLU A 107     -15.070  13.422   2.006  1.00 93.38           O  
ATOM    839  OE2 GLU A 107     -13.344  12.656   0.889  1.00 93.38           O  
ATOM    840  N   SER A 108     -10.773   8.180   2.713  1.00 97.12           N  
ATOM    841  CA  SER A 108      -9.922   7.211   2.027  1.00 97.12           C  
ATOM    842  C   SER A 108      -8.461   7.371   2.438  1.00 97.12           C  
ATOM    843  CB  SER A 108     -10.055   7.359   0.512  1.00 97.12           C  
ATOM    844  O   SER A 108      -8.148   8.156   3.332  1.00 97.12           O  
ATOM    845  OG  SER A 108      -9.586   8.625   0.086  1.00 97.12           O  
ATOM    846  N   PHE A 109      -7.652   6.512   1.885  1.00 97.75           N  
ATOM    847  CA  PHE A 109      -6.219   6.703   2.090  1.00 97.75           C  
ATOM    848  C   PHE A 109      -5.441   6.363   0.825  1.00 97.75           C  
ATOM    849  CB  PHE A 109      -5.723   5.844   3.258  1.00 97.75           C  
ATOM    850  O   PHE A 109      -5.879   5.535   0.023  1.00 97.75           O  
ATOM    851  CG  PHE A 109      -5.914   4.367   3.051  1.00 97.75           C  
ATOM    852  CD1 PHE A 109      -7.129   3.760   3.338  1.00 97.75           C  
ATOM    853  CD2 PHE A 109      -4.875   3.582   2.566  1.00 97.75           C  
ATOM    854  CE1 PHE A 109      -7.309   2.393   3.146  1.00 97.75           C  
ATOM    855  CE2 PHE A 109      -5.043   2.215   2.373  1.00 97.75           C  
ATOM    856  CZ  PHE A 109      -6.262   1.622   2.664  1.00 97.75           C  
ATOM    857  N   VAL A 110      -4.332   7.105   0.618  1.00 98.38           N  
ATOM    858  CA  VAL A 110      -3.463   6.953  -0.546  1.00 98.38           C  
ATOM    859  C   VAL A 110      -2.178   6.234  -0.143  1.00 98.38           C  
ATOM    860  CB  VAL A 110      -3.129   8.320  -1.186  1.00 98.38           C  
ATOM    861  O   VAL A 110      -1.659   6.445   0.956  1.00 98.38           O  
ATOM    862  CG1 VAL A 110      -2.102   8.156  -2.305  1.00 98.38           C  
ATOM    863  CG2 VAL A 110      -4.398   8.984  -1.716  1.00 98.38           C  
ATOM    864  N   CYS A 111      -1.784   5.398  -1.028  1.00 98.56           N  
ATOM    865  CA  CYS A 111      -0.542   4.688  -0.756  1.00 98.56           C  
ATOM    866  C   CYS A 111       0.455   4.871  -1.893  1.00 98.56           C  
ATOM    867  CB  CYS A 111      -0.815   3.197  -0.544  1.00 98.56           C  
ATOM    868  O   CYS A 111       0.083   4.816  -3.066  1.00 98.56           O  
ATOM    869  SG  CYS A 111      -1.844   2.844   0.897  1.00 98.56           S  
ATOM    870  N   ILE A 112       1.628   5.145  -1.533  1.00 98.25           N  
ATOM    871  CA  ILE A 112       2.764   5.090  -2.445  1.00 98.25           C  
ATOM    872  C   ILE A 112       3.516   3.775  -2.262  1.00 98.25           C  
ATOM    873  CB  ILE A 112       3.719   6.289  -2.230  1.00 98.25           C  
ATOM    874  O   ILE A 112       4.086   3.523  -1.198  1.00 98.25           O  
ATOM    875  CG1 ILE A 112       2.953   7.609  -2.342  1.00 98.25           C  
ATOM    876  CG2 ILE A 112       4.879   6.238  -3.230  1.00 98.25           C  
ATOM    877  CD1 ILE A 112       3.756   8.828  -1.910  1.00 98.25           C  
ATOM    878  N   ASN A 113       3.508   2.986  -3.342  1.00 98.06           N  
ATOM    879  CA  ASN A 113       4.074   1.644  -3.299  1.00 98.06           C  
ATOM    880  C   ASN A 113       5.406   1.573  -4.043  1.00 98.06           C  
ATOM    881  CB  ASN A 113       3.090   0.624  -3.875  1.00 98.06           C  
ATOM    882  O   ASN A 113       5.453   1.789  -5.258  1.00 98.06           O  
ATOM    883  CG  ASN A 113       1.720   0.711  -3.234  1.00 98.06           C  
ATOM    884  ND2 ASN A 113       0.757   1.262  -3.965  1.00 98.06           N  
ATOM    885  OD1 ASN A 113       1.527   0.287  -2.092  1.00 98.06           O  
ATOM    886  N   THR A 114       6.410   1.275  -3.291  1.00 97.06           N  
ATOM    887  CA  THR A 114       7.766   1.246  -3.838  1.00 97.06           C  
ATOM    888  C   THR A 114       8.344  -0.165  -3.781  1.00 97.06           C  
ATOM    889  CB  THR A 114       8.695   2.213  -3.080  1.00 97.06           C  
ATOM    890  O   THR A 114       8.234  -0.844  -2.758  1.00 97.06           O  
ATOM    891  CG2 THR A 114      10.078   2.260  -3.719  1.00 97.06           C  
ATOM    892  OG1 THR A 114       8.125   3.529  -3.104  1.00 97.06           O  
ATOM    893  N   VAL A 115       8.930  -0.590  -4.875  1.00 96.31           N  
ATOM    894  CA  VAL A 115       9.562  -1.906  -4.926  1.00 96.31           C  
ATOM    895  C   VAL A 115      10.789  -1.925  -4.023  1.00 96.31           C  
ATOM    896  CB  VAL A 115       9.953  -2.291  -6.371  1.00 96.31           C  
ATOM    897  O   VAL A 115      11.602  -0.998  -4.051  1.00 96.31           O  
ATOM    898  CG1 VAL A 115      10.742  -3.600  -6.383  1.00 96.31           C  
ATOM    899  CG2 VAL A 115       8.703  -2.406  -7.246  1.00 96.31           C  
ATOM    900  N   VAL A 116      10.797  -2.945  -3.230  1.00 94.81           N  
ATOM    901  CA  VAL A 116      11.953  -3.170  -2.365  1.00 94.81           C  
ATOM    902  C   VAL A 116      12.812  -4.301  -2.932  1.00 94.81           C  
ATOM    903  CB  VAL A 116      11.523  -3.500  -0.919  1.00 94.81           C  
ATOM    904  O   VAL A 116      12.297  -5.359  -3.293  1.00 94.81           O  
ATOM    905  CG1 VAL A 116      12.750  -3.668  -0.018  1.00 94.81           C  
ATOM    906  CG2 VAL A 116      10.602  -2.410  -0.375  1.00 94.81           C  
ATOM    907  N   GLY A 117      14.117  -4.043  -3.018  1.00 91.38           N  
ATOM    908  CA  GLY A 117      15.039  -5.051  -3.516  1.00 91.38           C  
ATOM    909  C   GLY A 117      15.047  -6.316  -2.680  1.00 91.38           C  
ATOM    910  O   GLY A 117      14.766  -6.277  -1.479  1.00 91.38           O  
ATOM    911  N   ILE A 118      15.391  -7.410  -3.225  1.00 85.00           N  
ATOM    912  CA  ILE A 118      15.352  -8.750  -2.639  1.00 85.00           C  
ATOM    913  C   ILE A 118      16.250  -8.797  -1.408  1.00 85.00           C  
ATOM    914  CB  ILE A 118      15.773  -9.828  -3.660  1.00 85.00           C  
ATOM    915  O   ILE A 118      15.906  -9.414  -0.400  1.00 85.00           O  
ATOM    916  CG1 ILE A 118      14.766  -9.906  -4.809  1.00 85.00           C  
ATOM    917  CG2 ILE A 118      15.938 -11.188  -2.977  1.00 85.00           C  
ATOM    918  CD1 ILE A 118      15.242 -10.711  -6.008  1.00 85.00           C  
ATOM    919  N   THR A 119      17.438  -8.055  -1.430  1.00 88.38           N  
ATOM    920  CA  THR A 119      18.406  -8.094  -0.332  1.00 88.38           C  
ATOM    921  C   THR A 119      17.844  -7.387   0.899  1.00 88.38           C  
ATOM    922  CB  THR A 119      19.734  -7.457  -0.736  1.00 88.38           C  
ATOM    923  O   THR A 119      18.000  -7.867   2.023  1.00 88.38           O  
ATOM    924  CG2 THR A 119      20.438  -8.281  -1.817  1.00 88.38           C  
ATOM    925  OG1 THR A 119      19.500  -6.137  -1.234  1.00 88.38           O  
ATOM    926  N   GLU A 120      17.078  -6.367   0.674  1.00 91.62           N  
ATOM    927  CA  GLU A 120      16.578  -5.539   1.767  1.00 91.62           C  
ATOM    928  C   GLU A 120      15.219  -6.020   2.244  1.00 91.62           C  
ATOM    929  CB  GLU A 120      16.500  -4.070   1.337  1.00 91.62           C  
ATOM    930  O   GLU A 120      14.812  -5.734   3.373  1.00 91.62           O  
ATOM    931  CG  GLU A 120      17.859  -3.447   1.027  1.00 91.62           C  
ATOM    932  CD  GLU A 120      17.750  -2.055   0.424  1.00 91.62           C  
ATOM    933  OE1 GLU A 120      18.797  -1.448   0.112  1.00 91.62           O  
ATOM    934  OE2 GLU A 120      16.609  -1.568   0.263  1.00 91.62           O  
ATOM    935  N   ALA A 121      14.508  -6.727   1.427  1.00 92.06           N  
ATOM    936  CA  ALA A 121      13.109  -7.078   1.652  1.00 92.06           C  
ATOM    937  C   ALA A 121      12.953  -7.926   2.910  1.00 92.06           C  
ATOM    938  CB  ALA A 121      12.547  -7.816   0.441  1.00 92.06           C  
ATOM    939  O   ALA A 121      12.125  -7.621   3.771  1.00 92.06           O  
ATOM    940  N   ASP A 122      13.820  -8.961   3.016  1.00 92.56           N  
ATOM    941  CA  ASP A 122      13.703  -9.898   4.121  1.00 92.56           C  
ATOM    942  C   ASP A 122      13.961  -9.211   5.461  1.00 92.56           C  
ATOM    943  CB  ASP A 122      14.672 -11.070   3.939  1.00 92.56           C  
ATOM    944  O   ASP A 122      13.195  -9.391   6.414  1.00 92.56           O  
ATOM    945  CG  ASP A 122      14.203 -12.078   2.904  1.00 92.56           C  
ATOM    946  OD1 ASP A 122      13.031 -12.000   2.465  1.00 92.56           O  
ATOM    947  OD2 ASP A 122      15.008 -12.953   2.525  1.00 92.56           O  
ATOM    948  N   GLU A 123      14.984  -8.453   5.516  1.00 94.69           N  
ATOM    949  CA  GLU A 123      15.328  -7.746   6.746  1.00 94.69           C  
ATOM    950  C   GLU A 123      14.250  -6.738   7.129  1.00 94.69           C  
ATOM    951  CB  GLU A 123      16.688  -7.043   6.594  1.00 94.69           C  
ATOM    952  O   GLU A 123      13.891  -6.625   8.305  1.00 94.69           O  
ATOM    953  CG  GLU A 123      17.875  -7.988   6.598  1.00 94.69           C  
ATOM    954  CD  GLU A 123      19.203  -7.277   6.410  1.00 94.69           C  
ATOM    955  OE1 GLU A 123      20.266  -7.938   6.500  1.00 94.69           O  
ATOM    956  OE2 GLU A 123      19.188  -6.047   6.176  1.00 94.69           O  
ATOM    957  N   GLU A 124      13.688  -6.059   6.160  1.00 94.62           N  
ATOM    958  CA  GLU A 124      12.648  -5.059   6.391  1.00 94.62           C  
ATOM    959  C   GLU A 124      11.383  -5.695   6.965  1.00 94.62           C  
ATOM    960  CB  GLU A 124      12.312  -4.320   5.090  1.00 94.62           C  
ATOM    961  O   GLU A 124      10.820  -5.195   7.941  1.00 94.62           O  
ATOM    962  CG  GLU A 124      11.336  -3.170   5.270  1.00 94.62           C  
ATOM    963  CD  GLU A 124      11.367  -2.166   4.129  1.00 94.62           C  
ATOM    964  OE1 GLU A 124      10.328  -1.536   3.842  1.00 94.62           O  
ATOM    965  OE2 GLU A 124      12.453  -2.008   3.520  1.00 94.62           O  
ATOM    966  N   ILE A 125      10.977  -6.801   6.379  1.00 95.31           N  
ATOM    967  CA  ILE A 125       9.758  -7.473   6.812  1.00 95.31           C  
ATOM    968  C   ILE A 125       9.969  -8.086   8.195  1.00 95.31           C  
ATOM    969  CB  ILE A 125       9.320  -8.562   5.805  1.00 95.31           C  
ATOM    970  O   ILE A 125       9.086  -8.008   9.055  1.00 95.31           O  
ATOM    971  CG1 ILE A 125       8.789  -7.918   4.520  1.00 95.31           C  
ATOM    972  CG2 ILE A 125       8.273  -9.484   6.430  1.00 95.31           C  
ATOM    973  CD1 ILE A 125       8.414  -8.914   3.436  1.00 95.31           C  
ATOM    974  N   LYS A 126      11.156  -8.609   8.430  1.00 94.56           N  
ATOM    975  CA  LYS A 126      11.484  -9.164   9.742  1.00 94.56           C  
ATOM    976  C   LYS A 126      11.445  -8.086  10.820  1.00 94.56           C  
ATOM    977  CB  LYS A 126      12.859  -9.828   9.711  1.00 94.56           C  
ATOM    978  O   LYS A 126      10.852  -8.289  11.883  1.00 94.56           O  
ATOM    979  CG  LYS A 126      13.219 -10.570  10.992  1.00 94.56           C  
ATOM    980  CD  LYS A 126      14.586 -11.234  10.883  1.00 94.56           C  
ATOM    981  CE  LYS A 126      14.977 -11.922  12.188  1.00 94.56           C  
ATOM    982  NZ  LYS A 126      16.312 -12.578  12.094  1.00 94.56           N  
ATOM    983  N   ASN A 127      12.086  -6.988  10.617  1.00 95.56           N  
ATOM    984  CA  ASN A 127      12.109  -5.887  11.570  1.00 95.56           C  
ATOM    985  C   ASN A 127      10.711  -5.332  11.820  1.00 95.56           C  
ATOM    986  CB  ASN A 127      13.039  -4.773  11.086  1.00 95.56           C  
ATOM    987  O   ASN A 127      10.367  -4.992  12.961  1.00 95.56           O  
ATOM    988  CG  ASN A 127      14.508  -5.156  11.180  1.00 95.56           C  
ATOM    989  ND2 ASN A 127      15.336  -4.523  10.367  1.00 95.56           N  
ATOM    990  OD1 ASN A 127      14.883  -6.012  11.984  1.00 95.56           O  
ATOM    991  N   GLN A 128       9.922  -5.211  10.750  1.00 95.50           N  
ATOM    992  CA  GLN A 128       8.539  -4.758  10.836  1.00 95.50           C  
ATOM    993  C   GLN A 128       7.723  -5.656  11.758  1.00 95.50           C  
ATOM    994  CB  GLN A 128       7.898  -4.711   9.445  1.00 95.50           C  
ATOM    995  O   GLN A 128       6.973  -5.168  12.609  1.00 95.50           O  
ATOM    996  CG  GLN A 128       6.418  -4.359   9.461  1.00 95.50           C  
ATOM    997  CD  GLN A 128       5.844  -4.160   8.070  1.00 95.50           C  
ATOM    998  NE2 GLN A 128       5.039  -5.117   7.621  1.00 95.50           N  
ATOM    999  OE1 GLN A 128       6.125  -3.156   7.410  1.00 95.50           O  
ATOM   1000  N   LYS A 129       7.867  -6.941  11.648  1.00 92.44           N  
ATOM   1001  CA  LYS A 129       7.137  -7.898  12.477  1.00 92.44           C  
ATOM   1002  C   LYS A 129       7.551  -7.781  13.945  1.00 92.44           C  
ATOM   1003  CB  LYS A 129       7.371  -9.328  11.984  1.00 92.44           C  
ATOM   1004  O   LYS A 129       6.707  -7.848  14.836  1.00 92.44           O  
ATOM   1005  CG  LYS A 129       6.691  -9.641  10.656  1.00 92.44           C  
ATOM   1006  CD  LYS A 129       6.914 -11.086  10.242  1.00 92.44           C  
ATOM   1007  CE  LYS A 129       6.238 -11.398   8.914  1.00 92.44           C  
ATOM   1008  NZ  LYS A 129       6.445 -12.820   8.508  1.00 92.44           N  
ATOM   1009  N   ARG A 130       8.820  -7.609  14.164  1.00 92.25           N  
ATOM   1010  CA  ARG A 130       9.336  -7.426  15.516  1.00 92.25           C  
ATOM   1011  C   ARG A 130       8.719  -6.199  16.172  1.00 92.25           C  
ATOM   1012  CB  ARG A 130      10.859  -7.305  15.500  1.00 92.25           C  
ATOM   1013  O   ARG A 130       8.352  -6.234  17.359  1.00 92.25           O  
ATOM   1014  CG  ARG A 130      11.492  -7.328  16.875  1.00 92.25           C  
ATOM   1015  CD  ARG A 130      13.008  -7.164  16.812  1.00 92.25           C  
ATOM   1016  NE  ARG A 130      13.648  -8.336  16.219  1.00 92.25           N  
ATOM   1017  NH1 ARG A 130      14.586  -7.188  14.453  1.00 92.25           N  
ATOM   1018  NH2 ARG A 130      14.922  -9.445  14.664  1.00 92.25           N  
ATOM   1019  CZ  ARG A 130      14.383  -8.320  15.117  1.00 92.25           C  
ATOM   1020  N   LYS A 131       8.469  -5.164  15.344  1.00 91.69           N  
ATOM   1021  CA  LYS A 131       7.926  -3.912  15.867  1.00 91.69           C  
ATOM   1022  C   LYS A 131       6.426  -4.020  16.094  1.00 91.69           C  
ATOM   1023  CB  LYS A 131       8.227  -2.758  14.906  1.00 91.69           C  
ATOM   1024  O   LYS A 131       5.902  -3.467  17.062  1.00 91.69           O  
ATOM   1025  CG  LYS A 131       9.688  -2.355  14.852  1.00 91.69           C  
ATOM   1026  CD  LYS A 131       9.930  -1.223  13.867  1.00 91.69           C  
ATOM   1027  CE  LYS A 131      11.406  -0.895  13.727  1.00 91.69           C  
ATOM   1028  NZ  LYS A 131      11.656   0.128  12.672  1.00 91.69           N  
ATOM   1029  N   LEU A 132       5.770  -4.758  15.234  1.00 88.56           N  
ATOM   1030  CA  LEU A 132       4.312  -4.793  15.266  1.00 88.56           C  
ATOM   1031  C   LEU A 132       3.814  -5.887  16.203  1.00 88.56           C  
ATOM   1032  CB  LEU A 132       3.752  -5.012  13.859  1.00 88.56           C  
ATOM   1033  O   LEU A 132       2.688  -5.820  16.703  1.00 88.56           O  
ATOM   1034  CG  LEU A 132       3.918  -3.855  12.875  1.00 88.56           C  
ATOM   1035  CD1 LEU A 132       3.361  -4.238  11.508  1.00 88.56           C  
ATOM   1036  CD2 LEU A 132       3.232  -2.600  13.398  1.00 88.56           C  
ATOM   1037  N   LEU A 133       4.676  -6.832  16.547  1.00 87.81           N  
ATOM   1038  CA  LEU A 133       4.305  -7.992  17.344  1.00 87.81           C  
ATOM   1039  C   LEU A 133       3.799  -7.559  18.719  1.00 87.81           C  
ATOM   1040  CB  LEU A 133       5.496  -8.938  17.500  1.00 87.81           C  
ATOM   1041  O   LEU A 133       2.746  -8.016  19.172  1.00 87.81           O  
ATOM   1042  CG  LEU A 133       5.207 -10.281  18.188  1.00 87.81           C  
ATOM   1043  CD1 LEU A 133       4.246 -11.109  17.328  1.00 87.81           C  
ATOM   1044  CD2 LEU A 133       6.504 -11.047  18.422  1.00 87.81           C  
ATOM   1045  N   PRO A 134       4.480  -6.715  19.438  1.00 85.62           N  
ATOM   1046  CA  PRO A 134       3.992  -6.328  20.750  1.00 85.62           C  
ATOM   1047  C   PRO A 134       2.641  -5.617  20.703  1.00 85.62           C  
ATOM   1048  CB  PRO A 134       5.082  -5.387  21.281  1.00 85.62           C  
ATOM   1049  O   PRO A 134       1.881  -5.648  21.672  1.00 85.62           O  
ATOM   1050  CG  PRO A 134       6.297  -5.738  20.484  1.00 85.62           C  
ATOM   1051  CD  PRO A 134       5.859  -6.219  19.125  1.00 85.62           C  
ATOM   1052  N   ILE A 135       2.332  -4.984  19.609  1.00 80.50           N  
ATOM   1053  CA  ILE A 135       1.081  -4.246  19.453  1.00 80.50           C  
ATOM   1054  C   ILE A 135      -0.087  -5.227  19.359  1.00 80.50           C  
ATOM   1055  CB  ILE A 135       1.110  -3.318  18.219  1.00 80.50           C  
ATOM   1056  O   ILE A 135      -1.156  -4.984  19.922  1.00 80.50           O  
ATOM   1057  CG1 ILE A 135       2.209  -2.260  18.375  1.00 80.50           C  
ATOM   1058  CG2 ILE A 135      -0.257  -2.664  18.016  1.00 80.50           C  
ATOM   1059  CD1 ILE A 135       2.457  -1.438  17.125  1.00 80.50           C  
ATOM   1060  N   ILE A 136       0.167  -6.281  18.703  1.00 73.38           N  
ATOM   1061  CA  ILE A 136      -0.860  -7.301  18.531  1.00 73.38           C  
ATOM   1062  C   ILE A 136      -1.047  -8.086  19.828  1.00 73.38           C  
ATOM   1063  CB  ILE A 136      -0.504  -8.266  17.375  1.00 73.38           C  
ATOM   1064  O   ILE A 136      -2.154  -8.531  20.141  1.00 73.38           O  
ATOM   1065  CG1 ILE A 136      -0.462  -7.504  16.047  1.00 73.38           C  
ATOM   1066  CG2 ILE A 136      -1.499  -9.422  17.312  1.00 73.38           C  
ATOM   1067  CD1 ILE A 136       0.077  -8.320  14.875  1.00 73.38           C  
ATOM   1068  N   SER A 137       0.008  -8.227  20.609  1.00 70.50           N  
ATOM   1069  CA  SER A 137       0.000  -9.031  21.828  1.00 70.50           C  
ATOM   1070  C   SER A 137      -0.563  -8.242  23.000  1.00 70.50           C  
ATOM   1071  CB  SER A 137       1.412  -9.516  22.156  1.00 70.50           C  
ATOM   1072  O   SER A 137      -1.061  -8.828  23.969  1.00 70.50           O  
ATOM   1073  OG  SER A 137       1.920 -10.336  21.109  1.00 70.50           O  
ATOM   1074  N   SER A 138      -0.563  -6.906  22.875  1.00 64.56           N  
ATOM   1075  CA  SER A 138      -1.018  -6.105  24.016  1.00 64.56           C  
ATOM   1076  C   SER A 138      -2.537  -6.125  24.125  1.00 64.56           C  
ATOM   1077  CB  SER A 138      -0.528  -4.660  23.875  1.00 64.56           C  
ATOM   1078  O   SER A 138      -3.244  -6.113  23.125  1.00 64.56           O  
ATOM   1079  OG  SER A 138      -1.215  -3.992  22.828  1.00 64.56           O  
ATOM   1080  N   GLN A 139      -3.176  -6.996  24.906  1.00 51.50           N  
ATOM   1081  CA  GLN A 139      -4.520  -7.172  25.453  1.00 51.50           C  
ATOM   1082  C   GLN A 139      -5.363  -5.918  25.234  1.00 51.50           C  
ATOM   1083  CB  GLN A 139      -4.453  -7.516  26.938  1.00 51.50           C  
ATOM   1084  O   GLN A 139      -6.578  -6.008  25.047  1.00 51.50           O  
ATOM   1085  CG  GLN A 139      -4.191  -8.992  27.219  1.00 51.50           C  
ATOM   1086  CD  GLN A 139      -4.094  -9.297  28.703  1.00 51.50           C  
ATOM   1087  NE2 GLN A 139      -4.020 -10.586  29.031  1.00 51.50           N  
ATOM   1088  OE1 GLN A 139      -4.082  -8.391  29.531  1.00 51.50           O  
ATOM   1089  N   ASP A 140      -4.727  -4.672  24.969  1.00 51.03           N  
ATOM   1090  CA  ASP A 140      -5.453  -3.408  24.891  1.00 51.03           C  
ATOM   1091  C   ASP A 140      -5.949  -3.143  23.469  1.00 51.03           C  
ATOM   1092  CB  ASP A 140      -4.566  -2.252  25.359  1.00 51.03           C  
ATOM   1093  O   ASP A 140      -6.949  -2.449  23.281  1.00 51.03           O  
ATOM   1094  CG  ASP A 140      -4.672  -1.995  26.859  1.00 51.03           C  
ATOM   1095  OD1 ASP A 140      -5.648  -2.449  27.484  1.00 51.03           O  
ATOM   1096  OD2 ASP A 140      -3.766  -1.331  27.406  1.00 51.03           O  
ATOM   1097  N   CYS A 141      -5.613  -4.023  22.547  1.00 49.38           N  
ATOM   1098  CA  CYS A 141      -6.066  -3.879  21.172  1.00 49.38           C  
ATOM   1099  C   CYS A 141      -7.148  -4.902  20.844  1.00 49.38           C  
ATOM   1100  CB  CYS A 141      -4.895  -4.035  20.203  1.00 49.38           C  
ATOM   1101  O   CYS A 141      -7.898  -4.730  19.875  1.00 49.38           O  
ATOM   1102  SG  CYS A 141      -3.992  -2.498  19.891  1.00 49.38           S  
ATOM   1103  N   ASP A 142      -7.375  -5.965  21.719  1.00 48.12           N  
ATOM   1104  CA  ASP A 142      -8.297  -7.086  21.531  1.00 48.12           C  
ATOM   1105  C   ASP A 142      -9.742  -6.602  21.438  1.00 48.12           C  
ATOM   1106  CB  ASP A 142      -8.148  -8.094  22.672  1.00 48.12           C  
ATOM   1107  O   ASP A 142     -10.523  -7.102  20.625  1.00 48.12           O  
ATOM   1108  CG  ASP A 142      -8.203  -9.539  22.203  1.00 48.12           C  
ATOM   1109  OD1 ASP A 142      -8.156  -9.781  20.969  1.00 48.12           O  
ATOM   1110  OD2 ASP A 142      -8.297 -10.438  23.062  1.00 48.12           O  
ATOM   1111  N   GLU A 143     -10.055  -5.477  22.172  1.00 48.69           N  
ATOM   1112  CA  GLU A 143     -11.445  -5.051  22.141  1.00 48.69           C  
ATOM   1113  C   GLU A 143     -11.750  -4.238  20.875  1.00 48.69           C  
ATOM   1114  CB  GLU A 143     -11.789  -4.230  23.391  1.00 48.69           C  
ATOM   1115  O   GLU A 143     -12.812  -4.391  20.281  1.00 48.69           O  
ATOM   1116  CG  GLU A 143     -12.094  -5.078  24.609  1.00 48.69           C  
ATOM   1117  CD  GLU A 143     -13.070  -4.414  25.578  1.00 48.69           C  
ATOM   1118  OE1 GLU A 143     -13.586  -5.102  26.484  1.00 48.69           O  
ATOM   1119  OE2 GLU A 143     -13.320  -3.199  25.406  1.00 48.69           O  
ATOM   1120  N   HIS A 144     -10.727  -3.543  20.359  1.00 44.28           N  
ATOM   1121  CA  HIS A 144     -10.883  -2.766  19.141  1.00 44.28           C  
ATOM   1122  C   HIS A 144     -10.727  -3.645  17.906  1.00 44.28           C  
ATOM   1123  CB  HIS A 144      -9.875  -1.616  19.094  1.00 44.28           C  
ATOM   1124  O   HIS A 144     -11.484  -3.504  16.938  1.00 44.28           O  
ATOM   1125  CG  HIS A 144     -10.422  -0.362  18.484  1.00 44.28           C  
ATOM   1126  CD2 HIS A 144     -10.680  -0.036  17.203  1.00 44.28           C  
ATOM   1127  ND1 HIS A 144     -10.773   0.738  19.250  1.00 44.28           N  
ATOM   1128  CE1 HIS A 144     -11.219   1.689  18.438  1.00 44.28           C  
ATOM   1129  NE2 HIS A 144     -11.172   1.245  17.203  1.00 44.28           N  
ATOM   1130  N   LEU A 145      -9.781  -4.734  17.984  1.00 43.97           N  
ATOM   1131  CA  LEU A 145      -9.602  -5.699  16.906  1.00 43.97           C  
ATOM   1132  C   LEU A 145     -10.797  -6.648  16.828  1.00 43.97           C  
ATOM   1133  CB  LEU A 145      -8.312  -6.496  17.109  1.00 43.97           C  
ATOM   1134  O   LEU A 145     -11.227  -7.012  15.727  1.00 43.97           O  
ATOM   1135  CG  LEU A 145      -7.004  -5.754  16.844  1.00 43.97           C  
ATOM   1136  CD1 LEU A 145      -5.816  -6.586  17.312  1.00 43.97           C  
ATOM   1137  CD2 LEU A 145      -6.875  -5.418  15.359  1.00 43.97           C  
ATOM   1138  N   LYS A 146     -11.383  -6.973  18.047  1.00 45.19           N  
ATOM   1139  CA  LYS A 146     -12.586  -7.805  18.078  1.00 45.19           C  
ATOM   1140  C   LYS A 146     -13.797  -7.051  17.547  1.00 45.19           C  
ATOM   1141  CB  LYS A 146     -12.859  -8.289  19.500  1.00 45.19           C  
ATOM   1142  O   LYS A 146     -14.656  -7.633  16.875  1.00 45.19           O  
ATOM   1143  CG  LYS A 146     -11.938  -9.414  19.969  1.00 45.19           C  
ATOM   1144  CD  LYS A 146     -12.320  -9.906  21.359  1.00 45.19           C  
ATOM   1145  CE  LYS A 146     -11.359 -10.984  21.844  1.00 45.19           C  
ATOM   1146  NZ  LYS A 146     -11.703 -11.453  23.219  1.00 45.19           N  
ATOM   1147  N   SER A 147     -13.844  -5.711  17.891  1.00 43.16           N  
ATOM   1148  CA  SER A 147     -14.992  -4.914  17.469  1.00 43.16           C  
ATOM   1149  C   SER A 147     -14.945  -4.633  15.969  1.00 43.16           C  
ATOM   1150  CB  SER A 147     -15.047  -3.598  18.234  1.00 43.16           C  
ATOM   1151  O   SER A 147     -15.984  -4.566  15.305  1.00 43.16           O  
ATOM   1152  OG  SER A 147     -14.016  -2.725  17.812  1.00 43.16           O  
ATOM   1153  N   ILE A 148     -13.836  -4.742  15.398  1.00 42.28           N  
ATOM   1154  CA  ILE A 148     -13.703  -4.445  13.977  1.00 42.28           C  
ATOM   1155  C   ILE A 148     -13.688  -5.750  13.180  1.00 42.28           C  
ATOM   1156  CB  ILE A 148     -12.430  -3.625  13.680  1.00 42.28           C  
ATOM   1157  O   ILE A 148     -14.047  -5.766  12.000  1.00 42.28           O  
ATOM   1158  CG1 ILE A 148     -12.469  -2.287  14.430  1.00 42.28           C  
ATOM   1159  CG2 ILE A 148     -12.258  -3.406  12.180  1.00 42.28           C  
ATOM   1160  CD1 ILE A 148     -11.164  -1.505  14.375  1.00 42.28           C  
ATOM   1161  N   SER A 149     -13.023  -6.914  13.805  1.00 45.12           N  
ATOM   1162  CA  SER A 149     -13.227  -8.211  13.164  1.00 45.12           C  
ATOM   1163  C   SER A 149     -14.609  -8.297  12.523  1.00 45.12           C  
ATOM   1164  CB  SER A 149     -13.055  -9.344  14.180  1.00 45.12           C  
ATOM   1165  O   SER A 149     -14.781  -8.938  11.484  1.00 45.12           O  
ATOM   1166  OG  SER A 149     -13.469 -10.578  13.633  1.00 45.12           O  
ATOM   1167  N   ASN A 150     -15.484  -7.461  13.109  1.00 45.34           N  
ATOM   1168  CA  ASN A 150     -16.797  -7.496  12.469  1.00 45.34           C  
ATOM   1169  C   ASN A 150     -16.797  -6.719  11.156  1.00 45.34           C  
ATOM   1170  CB  ASN A 150     -17.859  -6.941  13.414  1.00 45.34           C  
ATOM   1171  O   ASN A 150     -17.688  -6.898  10.320  1.00 45.34           O  
ATOM   1172  CG  ASN A 150     -18.172  -7.883  14.555  1.00 45.34           C  
ATOM   1173  ND2 ASN A 150     -18.719  -7.340  15.641  1.00 45.34           N  
ATOM   1174  OD1 ASN A 150     -17.938  -9.086  14.469  1.00 45.34           O  
ATOM   1175  N   THR A 151     -15.711  -5.828  10.883  1.00 45.91           N  
ATOM   1176  CA  THR A 151     -15.641  -5.047   9.648  1.00 45.91           C  
ATOM   1177  C   THR A 151     -14.727  -5.719   8.633  1.00 45.91           C  
ATOM   1178  CB  THR A 151     -15.148  -3.615   9.922  1.00 45.91           C  
ATOM   1179  O   THR A 151     -14.648  -5.293   7.477  1.00 45.91           O  
ATOM   1180  CG2 THR A 151     -15.477  -2.689   8.750  1.00 45.91           C  
ATOM   1181  OG1 THR A 151     -15.789  -3.113  11.102  1.00 45.91           O  
ATOM   1182  N   PHE A 152     -14.000  -6.809   9.055  1.00 48.34           N  
ATOM   1183  CA  PHE A 152     -13.070  -7.527   8.195  1.00 48.34           C  
ATOM   1184  C   PHE A 152     -13.820  -8.422   7.219  1.00 48.34           C  
ATOM   1185  CB  PHE A 152     -12.094  -8.367   9.031  1.00 48.34           C  
ATOM   1186  O   PHE A 152     -14.875  -8.977   7.555  1.00 48.34           O  
ATOM   1187  CG  PHE A 152     -11.117  -7.543   9.828  1.00 48.34           C  
ATOM   1188  CD1 PHE A 152     -10.109  -6.828   9.195  1.00 48.34           C  
ATOM   1189  CD2 PHE A 152     -11.211  -7.488  11.211  1.00 48.34           C  
ATOM   1190  CE1 PHE A 152      -9.203  -6.066   9.930  1.00 48.34           C  
ATOM   1191  CE2 PHE A 152     -10.305  -6.730  11.953  1.00 48.34           C  
ATOM   1192  CZ  PHE A 152      -9.305  -6.020  11.305  1.00 48.34           C  
ATOM   1193  N   PRO A 153     -13.516  -8.281   5.961  1.00 54.09           N  
ATOM   1194  CA  PRO A 153     -14.008  -9.398   5.152  1.00 54.09           C  
ATOM   1195  C   PRO A 153     -13.789 -10.750   5.816  1.00 54.09           C  
ATOM   1196  CB  PRO A 153     -13.195  -9.281   3.861  1.00 54.09           C  
ATOM   1197  O   PRO A 153     -12.789 -10.953   6.500  1.00 54.09           O  
ATOM   1198  CG  PRO A 153     -12.492  -7.969   3.967  1.00 54.09           C  
ATOM   1199  CD  PRO A 153     -12.547  -7.512   5.398  1.00 54.09           C  
ATOM   1200  N   GLN A 154     -14.828 -11.391   6.324  1.00 49.72           N  
ATOM   1201  CA  GLN A 154     -14.898 -12.695   6.984  1.00 49.72           C  
ATOM   1202  C   GLN A 154     -13.727 -13.578   6.574  1.00 49.72           C  
ATOM   1203  CB  GLN A 154     -16.219 -13.391   6.660  1.00 49.72           C  
ATOM   1204  O   GLN A 154     -13.195 -14.336   7.395  1.00 49.72           O  
ATOM   1205  CG  GLN A 154     -17.422 -12.766   7.336  1.00 49.72           C  
ATOM   1206  CD  GLN A 154     -18.672 -13.617   7.227  1.00 49.72           C  
ATOM   1207  NE2 GLN A 154     -19.719 -13.242   7.957  1.00 49.72           N  
ATOM   1208  OE1 GLN A 154     -18.703 -14.609   6.488  1.00 49.72           O  
ATOM   1209  N   GLU A 155     -13.133 -13.344   5.395  1.00 54.00           N  
ATOM   1210  CA  GLU A 155     -12.078 -14.219   4.875  1.00 54.00           C  
ATOM   1211  C   GLU A 155     -10.758 -13.984   5.602  1.00 54.00           C  
ATOM   1212  CB  GLU A 155     -11.898 -14.000   3.369  1.00 54.00           C  
ATOM   1213  O   GLU A 155      -9.938 -14.898   5.723  1.00 54.00           O  
ATOM   1214  CG  GLU A 155     -13.188 -14.094   2.574  1.00 54.00           C  
ATOM   1215  CD  GLU A 155     -12.977 -13.977   1.072  1.00 54.00           C  
ATOM   1216  OE1 GLU A 155     -13.969 -14.070   0.312  1.00 54.00           O  
ATOM   1217  OE2 GLU A 155     -11.820 -13.781   0.654  1.00 54.00           O  
ATOM   1218  N   LEU A 156     -10.641 -12.766   6.250  1.00 48.53           N  
ATOM   1219  CA  LEU A 156      -9.391 -12.383   6.898  1.00 48.53           C  
ATOM   1220  C   LEU A 156      -9.398 -12.789   8.367  1.00 48.53           C  
ATOM   1221  CB  LEU A 156      -9.156 -10.875   6.770  1.00 48.53           C  
ATOM   1222  O   LEU A 156      -8.344 -13.000   8.961  1.00 48.53           O  
ATOM   1223  CG  LEU A 156      -8.133 -10.438   5.723  1.00 48.53           C  
ATOM   1224  CD1 LEU A 156      -8.703  -9.312   4.863  1.00 48.53           C  
ATOM   1225  CD2 LEU A 156      -6.836 -10.000   6.395  1.00 48.53           C  
ATOM   1226  N   LEU A 157     -10.633 -12.969   8.859  1.00 51.78           N  
ATOM   1227  CA  LEU A 157     -10.781 -13.344  10.266  1.00 51.78           C  
ATOM   1228  C   LEU A 157     -10.156 -14.703  10.531  1.00 51.78           C  
ATOM   1229  CB  LEU A 157     -12.266 -13.359  10.656  1.00 51.78           C  
ATOM   1230  O   LEU A 157      -9.539 -14.914  11.586  1.00 51.78           O  
ATOM   1231  CG  LEU A 157     -12.906 -12.008  10.938  1.00 51.78           C  
ATOM   1232  CD1 LEU A 157     -14.422 -12.156  11.078  1.00 51.78           C  
ATOM   1233  CD2 LEU A 157     -12.305 -11.375  12.188  1.00 51.78           C  
ATOM   1234  N   LYS A 158     -10.211 -15.594   9.539  1.00 53.47           N  
ATOM   1235  CA  LYS A 158      -9.672 -16.938   9.695  1.00 53.47           C  
ATOM   1236  C   LYS A 158      -8.156 -16.906   9.836  1.00 53.47           C  
ATOM   1237  CB  LYS A 158     -10.070 -17.828   8.508  1.00 53.47           C  
ATOM   1238  O   LYS A 158      -7.570 -17.734  10.531  1.00 53.47           O  
ATOM   1239  CG  LYS A 158     -11.562 -18.141   8.453  1.00 53.47           C  
ATOM   1240  CD  LYS A 158     -11.891 -19.062   7.281  1.00 53.47           C  
ATOM   1241  CE  LYS A 158     -13.383 -19.312   7.176  1.00 53.47           C  
ATOM   1242  NZ  LYS A 158     -13.711 -20.203   6.012  1.00 53.47           N  
ATOM   1243  N   ASP A 159      -7.559 -15.844   9.203  1.00 54.25           N  
ATOM   1244  CA  ASP A 159      -6.102 -15.719   9.219  1.00 54.25           C  
ATOM   1245  C   ASP A 159      -5.625 -15.008  10.477  1.00 54.25           C  
ATOM   1246  CB  ASP A 159      -5.613 -14.977   7.973  1.00 54.25           C  
ATOM   1247  O   ASP A 159      -4.559 -15.328  11.008  1.00 54.25           O  
ATOM   1248  CG  ASP A 159      -5.820 -15.758   6.691  1.00 54.25           C  
ATOM   1249  OD1 ASP A 159      -5.898 -17.016   6.742  1.00 54.25           O  
ATOM   1250  OD2 ASP A 159      -5.906 -15.125   5.617  1.00 54.25           O  
ATOM   1251  N   VAL A 160      -6.480 -14.055  10.992  1.00 50.22           N  
ATOM   1252  CA  VAL A 160      -6.141 -13.188  12.109  1.00 50.22           C  
ATOM   1253  C   VAL A 160      -6.445 -13.898  13.430  1.00 50.22           C  
ATOM   1254  CB  VAL A 160      -6.902 -11.844  12.039  1.00 50.22           C  
ATOM   1255  O   VAL A 160      -5.691 -13.766  14.398  1.00 50.22           O  
ATOM   1256  CG1 VAL A 160      -6.625 -11.000  13.281  1.00 50.22           C  
ATOM   1257  CG2 VAL A 160      -6.520 -11.078  10.773  1.00 50.22           C  
ATOM   1258  N   MET A 161      -7.520 -14.805  13.406  1.00 51.59           N  
ATOM   1259  CA  MET A 161      -8.055 -15.375  14.641  1.00 51.59           C  
ATOM   1260  C   MET A 161      -7.051 -16.328  15.281  1.00 51.59           C  
ATOM   1261  CB  MET A 161      -9.367 -16.109  14.367  1.00 51.59           C  
ATOM   1262  O   MET A 161      -6.859 -16.297  16.500  1.00 51.59           O  
ATOM   1263  CG  MET A 161     -10.609 -15.297  14.695  1.00 51.59           C  
ATOM   1264  SD  MET A 161     -11.188 -15.570  16.422  1.00 51.59           S  
ATOM   1265  CE  MET A 161     -12.836 -16.250  16.094  1.00 51.59           C  
ATOM   1266  N   PRO A 162      -6.355 -17.141  14.453  1.00 51.19           N  
ATOM   1267  CA  PRO A 162      -5.383 -18.000  15.141  1.00 51.19           C  
ATOM   1268  C   PRO A 162      -4.219 -17.203  15.734  1.00 51.19           C  
ATOM   1269  CB  PRO A 162      -4.898 -18.938  14.031  1.00 51.19           C  
ATOM   1270  O   PRO A 162      -3.547 -17.688  16.641  1.00 51.19           O  
ATOM   1271  CG  PRO A 162      -5.840 -18.703  12.891  1.00 51.19           C  
ATOM   1272  CD  PRO A 162      -6.594 -17.438  13.148  1.00 51.19           C  
ATOM   1273  N   MET A 163      -3.971 -15.984  15.281  1.00 49.03           N  
ATOM   1274  CA  MET A 163      -2.865 -15.180  15.789  1.00 49.03           C  
ATOM   1275  C   MET A 163      -3.283 -14.406  17.031  1.00 49.03           C  
ATOM   1276  CB  MET A 163      -2.371 -14.211  14.711  1.00 49.03           C  
ATOM   1277  O   MET A 163      -2.449 -14.094  17.891  1.00 49.03           O  
ATOM   1278  CG  MET A 163      -1.439 -14.844  13.695  1.00 49.03           C  
ATOM   1279  SD  MET A 163      -0.583 -13.602  12.648  1.00 49.03           S  
ATOM   1280  CE  MET A 163       0.490 -14.695  11.672  1.00 49.03           C  
ATOM   1281  N   LEU A 164      -4.648 -14.086  17.156  1.00 43.00           N  
ATOM   1282  CA  LEU A 164      -5.254 -13.328  18.250  1.00 43.00           C  
ATOM   1283  C   LEU A 164      -5.617 -14.250  19.406  1.00 43.00           C  
ATOM   1284  CB  LEU A 164      -6.504 -12.594  17.750  1.00 43.00           C  
ATOM   1285  O   LEU A 164      -5.762 -13.789  20.547  1.00 43.00           O  
ATOM   1286  CG  LEU A 164      -6.273 -11.445  16.766  1.00 43.00           C  
ATOM   1287  CD1 LEU A 164      -7.594 -11.008  16.141  1.00 43.00           C  
ATOM   1288  CD2 LEU A 164      -5.586 -10.273  17.469  1.00 43.00           C  
ATOM   1289  N   THR A 165      -5.812 -15.555  19.141  1.00 38.56           N  
ATOM   1290  CA  THR A 165      -6.113 -16.500  20.203  1.00 38.56           C  
ATOM   1291  C   THR A 165      -4.840 -17.188  20.703  1.00 38.56           C  
ATOM   1292  CB  THR A 165      -7.121 -17.562  19.734  1.00 38.56           C  
ATOM   1293  O   THR A 165      -4.016 -17.625  19.906  1.00 38.56           O  
ATOM   1294  CG2 THR A 165      -8.516 -16.984  19.578  1.00 38.56           C  
ATOM   1295  OG1 THR A 165      -6.695 -18.094  18.469  1.00 38.56           O  
ATOM   1296  N   PRO A 166      -4.125 -16.453  21.641  1.00 47.69           N  
ATOM   1297  CA  PRO A 166      -3.023 -17.344  22.000  1.00 47.69           C  
ATOM   1298  C   PRO A 166      -3.496 -18.766  22.312  1.00 47.69           C  
ATOM   1299  CB  PRO A 166      -2.416 -16.672  23.234  1.00 47.69           C  
ATOM   1300  O   PRO A 166      -4.504 -18.938  23.000  1.00 47.69           O  
ATOM   1301  CG  PRO A 166      -3.355 -15.562  23.562  1.00 47.69           C  
ATOM   1302  CD  PRO A 166      -4.527 -15.633  22.625  1.00 47.69           C  
ATOM   1303  N   GLU A 167      -4.246 -19.625  21.422  1.00 44.62           N  
ATOM   1304  CA  GLU A 167      -4.523 -21.000  21.859  1.00 44.62           C  
ATOM   1305  C   GLU A 167      -3.234 -21.734  22.188  1.00 44.62           C  
ATOM   1306  CB  GLU A 167      -5.320 -21.750  20.797  1.00 44.62           C  
ATOM   1307  O   GLU A 167      -2.264 -21.672  21.438  1.00 44.62           O  
ATOM   1308  CG  GLU A 167      -6.824 -21.531  20.891  1.00 44.62           C  
ATOM   1309  CD  GLU A 167      -7.594 -22.234  19.781  1.00 44.62           C  
ATOM   1310  OE1 GLU A 167      -8.844 -22.125  19.750  1.00 44.62           O  
ATOM   1311  OE2 GLU A 167      -6.941 -22.875  18.922  1.00 44.62           O  
ATOM   1312  N   ALA A 168      -2.979 -21.891  23.484  1.00 38.06           N  
ATOM   1313  CA  ALA A 168      -3.033 -23.047  24.391  1.00 38.06           C  
ATOM   1314  C   ALA A 168      -1.723 -23.188  25.156  1.00 38.06           C  
ATOM   1315  CB  ALA A 168      -3.350 -24.312  23.625  1.00 38.06           C  
ATOM   1316  O   ALA A 168      -0.647 -23.250  24.562  1.00 38.06           O  
TER    1317      ALA A 168                                                      
ENDMDL                                                                          
END                                                                             
