# Supplementary material for: Methoprene-Tolerant (Met) Acts as Methyl Farnesoate Receptor to Regulate Larva Metamorphosis in Mud Crab, Scylla paramamosain
Source: Int J Mol Sci. 2024 Nov 27;25(23):12746. doi: 10.3390/ijms252312746 (PMC11640826; doi:10.3390/ijms252312746)
Supplement: Supplementary file 1 [file ijms-25-12746-s001.zip › Supplementary file S1/Sp-PPF(T333A) with MF.pdb]

REMARK The PDB FILE IS CREATED BY CY's PROGRAM CurvatureSurface AT Thu Nov 30 00:49:21 2023
ATOM      0  N   PRO A   1      -4.312  31.500  -1.013  1.00  2.00           N  
ATOM      1  CA  PRO A   1      -5.559  30.828  -1.367  1.00  2.00           C  
ATOM      2  C   PRO A   1      -5.406  29.312  -1.419  1.00  0.00           C  
ATOM      3  O   PRO A   1      -4.621  28.781  -2.215  1.00  3.00           O  
ATOM      4  CB  PRO A   1      -5.887  31.391  -2.752  1.00  2.00           C  
ATOM      5  CG  PRO A   1      -4.613  32.000  -3.227  1.00  1.00           C  
ATOM      6  CD  PRO A   1      -3.547  31.750  -2.201  1.00  1.00           C  
ATOM      7  N   ILE A   2      -5.191  28.656  -0.263  1.00  3.00           N  
ATOM      8  CA  ILE A   2      -5.188  27.203  -0.195  1.00  4.00           C  
ATOM      9  C   ILE A   2      -6.594  26.656  -0.458  1.00 12.00           C  
ATOM     10  O   ILE A   2      -7.539  27.000   0.256  1.00  5.00           O  
ATOM     11  CB  ILE A   2      -4.672  26.703   1.173  1.00  3.00           C  
ATOM     12  CG1 ILE A   2      -3.264  27.234   1.444  1.00  2.00           C  
ATOM     13  CD1 ILE A   2      -2.805  27.078   2.887  1.00  1.00           C  
ATOM     14  CG2 ILE A   2      -4.688  25.172   1.229  1.00  4.00           C  
ATOM     15  N   THR A   3      -7.219  26.969  -1.567  1.00  7.00           N  
ATOM     16  CA  THR A   3      -8.602  27.328  -1.854  1.00  4.00           C  
ATOM     17  C   THR A   3      -9.398  26.094  -2.305  1.00  4.00           C  
ATOM     18  O   THR A   3      -8.852  25.203  -2.945  1.00  5.00           O  
ATOM     19  CB  THR A   3      -8.688  28.422  -2.936  1.00  2.00           C  
ATOM     20  OG1 THR A   3      -7.402  28.562  -3.557  1.00  3.00           O  
ATOM     21  CG2 THR A   3      -9.102  29.750  -2.332  1.00  2.00           C  
ATOM     22  N   GLU A   4      -9.547  25.078  -1.571  1.00 12.00           N  
ATOM     23  CA  GLU A   4     -10.664  24.141  -1.569  1.00  9.00           C  
ATOM     24  C   GLU A   4     -10.234  22.766  -2.072  1.00  6.00           C  
ATOM     25  O   GLU A   4     -10.727  21.734  -1.591  1.00  0.00           O  
ATOM     26  CB  GLU A   4     -11.820  24.672  -2.424  1.00  4.00           C  
ATOM     27  CG  GLU A   4     -12.742  25.625  -1.682  1.00  3.00           C  
ATOM     28  CD  GLU A   4     -14.102  25.781  -2.338  1.00  2.00           C  
ATOM     29  OE1 GLU A   4     -14.969  26.500  -1.791  1.00  1.00           O  
ATOM     30  OE2 GLU A   4     -14.312  25.156  -3.406  1.00  2.00           O  
ATOM     31  N   LEU A   5      -9.164  22.750  -2.891  1.00  0.00           N  
ATOM     32  CA  LEU A   5      -8.648  21.422  -3.260  1.00  0.00           C  
ATOM     33  C   LEU A   5      -7.844  20.828  -2.113  1.00  6.00           C  
ATOM     34  O   LEU A   5      -7.910  19.609  -1.878  1.00 12.00           O  
ATOM     35  CB  LEU A   5      -7.777  21.531  -4.512  1.00  5.00           C  
ATOM     36  CG  LEU A   5      -8.516  21.734  -5.836  1.00  4.00           C  
ATOM     37  CD1 LEU A   5      -7.527  22.109  -6.938  1.00  2.00           C  
ATOM     38  CD2 LEU A   5      -9.305  20.500  -6.219  1.00  3.00           C  
ATOM     39  N   SER A   6      -7.160  21.703  -1.327  1.00  7.00           N  
ATOM     40  CA  SER A   6      -6.426  21.250  -0.151  1.00  4.00           C  
ATOM     41  C   SER A   6      -7.375  20.750   0.936  1.00  0.00           C  
ATOM     42  O   SER A   6      -7.086  19.766   1.617  1.00  5.00           O  
ATOM     43  CB  SER A   6      -5.547  22.375   0.401  1.00  4.00           C  
ATOM     44  OG  SER A   6      -5.031  22.016   1.675  1.00  3.00           O  
ATOM     45  N   LEU A   7      -8.570  21.359   0.998  1.00 16.00           N  
ATOM     46  CA  LEU A   7      -9.508  20.969   2.039  1.00  7.00           C  
ATOM     47  C   LEU A   7     -10.156  19.625   1.699  1.00  8.00           C  
ATOM     48  O   LEU A   7     -10.359  18.781   2.582  1.00  0.00           O  
ATOM     49  CB  LEU A   7     -10.586  22.031   2.227  1.00  9.00           C  
ATOM     50  CG  LEU A   7     -11.469  21.891   3.467  1.00  5.00           C  
ATOM     51  CD1 LEU A   7     -10.641  22.078   4.734  1.00  2.00           C  
ATOM     52  CD2 LEU A   7     -12.617  22.906   3.424  1.00  2.00           C  
ATOM     53  N   VAL A   8     -10.578  19.391   0.383  1.00  0.00           N  
ATOM     54  CA  VAL A   8     -11.172  18.109   0.000  1.00  6.00           C  
ATOM     55  C   VAL A   8     -10.133  17.000   0.127  1.00  0.00           C  
ATOM     56  O   VAL A   8     -10.453  15.891   0.560  1.00  0.00           O  
ATOM     57  CB  VAL A   8     -11.734  18.156  -1.438  1.00  9.00           C  
ATOM     58  CG1 VAL A   8     -12.297  16.797  -1.842  1.00  3.00           C  
ATOM     59  CG2 VAL A   8     -12.805  19.234  -1.559  1.00  3.00           C  
ATOM     60  N   GLU A   9      -8.852  17.375  -0.168  1.00  0.00           N  
ATOM     61  CA  GLU A   9      -7.789  16.391   0.007  1.00 11.00           C  
ATOM     62  C   GLU A   9      -7.555  16.078   1.484  1.00  9.00           C  
ATOM     63  O   GLU A   9      -7.215  14.961   1.846  1.00 14.00           O  
ATOM     64  CB  GLU A   9      -6.492  16.875  -0.643  1.00  7.00           C  
ATOM     65  CG  GLU A   9      -6.418  16.609  -2.141  1.00  6.00           C  
ATOM     66  CD  GLU A   9      -5.172  17.188  -2.789  1.00  3.00           C  
ATOM     67  OE1 GLU A   9      -4.977  17.000  -4.012  1.00  2.00           O  
ATOM     68  OE2 GLU A   9      -4.383  17.844  -2.072  1.00  2.00           O  
ATOM     69  N   SER A  10      -7.914  17.094   2.328  1.00  0.00           N  
ATOM     70  CA  SER A  10      -7.734  16.906   3.766  1.00  7.00           C  
ATOM     71  C   SER A  10      -8.852  16.062   4.363  1.00  3.00           C  
ATOM     72  O   SER A  10      -8.672  15.422   5.395  1.00  5.00           O  
ATOM     73  CB  SER A  10      -7.672  18.266   4.473  1.00  3.00           C  
ATOM     74  OG  SER A  10      -8.969  18.703   4.832  1.00  3.00           O  
ATOM     75  N   THR A  11      -9.938  15.883   3.600  1.00  0.00           N  
ATOM     76  CA  THR A  11     -11.047  15.133   4.180  1.00  3.00           C  
ATOM     77  C   THR A  11     -10.977  13.664   3.785  1.00  5.00           C  
ATOM     78  O   THR A  11     -11.680  12.828   4.352  1.00  3.00           O  
ATOM     79  CB  THR A  11     -12.406  15.719   3.746  1.00  2.00           C  
ATOM     80  OG1 THR A  11     -12.492  15.703   2.316  1.00  3.00           O  
ATOM     81  CG2 THR A  11     -12.570  17.156   4.238  1.00  2.00           C  
ATOM     82  N   LEU A  12     -10.148  13.406   2.723  1.00  0.00           N  
ATOM     83  CA  LEU A  12     -10.109  12.000   2.338  1.00  6.00           C  
ATOM     84  C   LEU A  12      -9.312  11.188   3.350  1.00  0.00           C  
ATOM     85  O   LEU A  12      -8.305  11.656   3.881  1.00 18.00           O  
ATOM     86  CB  LEU A  12      -9.492  11.844   0.944  1.00  0.00           C  
ATOM     87  CG  LEU A  12     -10.305  12.414  -0.222  1.00  0.00           C  
ATOM     88  CD1 LEU A  12      -9.555  12.227  -1.533  1.00  5.00           C  
ATOM     89  CD2 LEU A  12     -11.680  11.750  -0.292  1.00  3.00           C  
ATOM     90  N   ASP A  13      -9.961  10.125   3.928  1.00 11.00           N  
ATOM     91  CA  ASP A  13      -9.273   9.211   4.824  1.00 21.00           C  
ATOM     92  C   ASP A  13      -8.195   8.422   4.086  1.00  0.00           C  
ATOM     93  O   ASP A  13      -8.438   7.312   3.613  1.00 30.00           O  
ATOM     94  CB  ASP A  13     -10.266   8.250   5.477  1.00 10.00           C  
ATOM     95  CG  ASP A  13     -11.141   8.914   6.527  1.00  4.00           C  
ATOM     96  OD1 ASP A  13     -10.734   9.961   7.082  1.00  4.00           O  
ATOM     97  OD2 ASP A  13     -12.242   8.391   6.801  1.00  2.00           O  
ATOM     98  N   GLU A  14      -7.020   9.086   3.771  1.00  0.00           N  
ATOM     99  CA  GLU A  14      -5.895   8.461   3.080  1.00  1.00           C  
ATOM    100  C   GLU A  14      -4.574   8.781   3.777  1.00  0.00           C  
ATOM    101  O   GLU A  14      -4.500   9.711   4.582  1.00 54.00           O  
ATOM    102  CB  GLU A  14      -5.844   8.922   1.619  1.00  0.00           C  
ATOM    103  CG  GLU A  14      -5.520  10.398   1.450  1.00 38.00           C  
ATOM    104  CD  GLU A  14      -5.613  10.867   0.008  1.00  9.00           C  
ATOM    105  OE1 GLU A  14      -5.016  11.914  -0.326  1.00 10.00           O  
ATOM    106  OE2 GLU A  14      -6.285  10.188  -0.795  1.00 11.00           O  
ATOM    107  N   TYR A  15      -3.631   7.980   3.551  1.00  0.00           N  
ATOM    108  CA  TYR A  15      -2.268   8.227   4.000  1.00  0.00           C  
ATOM    109  C   TYR A  15      -1.256   7.773   2.955  1.00  0.00           C  
ATOM    110  O   TYR A  15      -1.594   7.012   2.047  1.00  0.00           O  
ATOM    111  CB  TYR A  15      -2.000   7.516   5.332  1.00  0.00           C  
ATOM    112  CG  TYR A  15      -2.021   6.012   5.227  1.00  0.00           C  
ATOM    113  CD1 TYR A  15      -3.221   5.305   5.293  1.00  1.00           C  
ATOM    114  CD2 TYR A  15      -0.843   5.289   5.062  1.00  0.00           C  
ATOM    115  CE1 TYR A  15      -3.244   3.918   5.203  1.00  0.00           C  
ATOM    116  CE2 TYR A  15      -0.855   3.902   4.969  1.00  6.00           C  
ATOM    117  CZ  TYR A  15      -2.059   3.227   5.039  1.00  0.00           C  
ATOM    118  OH  TYR A  15      -2.078   1.853   4.949  1.00  6.00           O  
ATOM    119  N   ILE A  16      -0.047   8.250   3.098  1.00  0.00           N  
ATOM    120  CA  ILE A  16       0.980   8.008   2.092  1.00  0.00           C  
ATOM    121  C   ILE A  16       2.086   7.141   2.686  1.00  0.00           C  
ATOM    122  O   ILE A  16       2.473   7.320   3.842  1.00  0.00           O  
ATOM    123  CB  ILE A  16       1.570   9.328   1.553  1.00  9.00           C  
ATOM    124  CG1 ILE A  16       0.487  10.148   0.836  1.00 41.00           C  
ATOM    125  CD1 ILE A  16       0.893  11.578   0.528  1.00  4.00           C  
ATOM    126  CG2 ILE A  16       2.754   9.055   0.620  1.00 11.00           C  
ATOM    127  N   THR A  17       2.537   6.223   1.834  1.00  0.00           N  
ATOM    128  CA  THR A  17       3.688   5.406   2.205  1.00  0.00           C  
ATOM    129  C   THR A  17       4.707   5.363   1.069  1.00 55.00           C  
ATOM    130  O   THR A  17       4.344   5.480  -0.103  1.00  0.00           O  
ATOM    131  CB  THR A  17       3.262   3.973   2.568  1.00  0.00           C  
ATOM    132  OG1 THR A  17       2.562   3.391   1.461  1.00 60.00           O  
ATOM    133  CG2 THR A  17       2.350   3.963   3.791  1.00  8.00           C  
ATOM    134  N   ARG A  18       5.945   5.285   1.501  1.00  0.00           N  
ATOM    135  CA  ARG A  18       7.039   4.996   0.583  1.00  0.00           C  
ATOM    136  C   ARG A  18       7.680   3.646   0.901  1.00  0.00           C  
ATOM    137  O   ARG A  18       7.938   3.334   2.064  1.00  0.00           O  
ATOM    138  CB  ARG A  18       8.094   6.102   0.640  1.00 26.00           C  
ATOM    139  CG  ARG A  18       9.180   5.969  -0.417  1.00  0.00           C  
ATOM    140  CD  ARG A  18      10.141   7.148  -0.387  1.00  9.00           C  
ATOM    141  NE  ARG A  18      10.523   7.496   0.978  1.00 18.00           N  
ATOM    142  CZ  ARG A  18      11.180   8.602   1.323  1.00  6.00           C  
ATOM    143  NH1 ARG A  18      11.539   9.492   0.405  1.00  2.00           N  
ATOM    144  NH2 ARG A  18      11.477   8.820   2.596  1.00  2.00           N  
ATOM    145  N   HIS A  19       7.969   2.939  -0.182  1.00  0.00           N  
ATOM    146  CA  HIS A  19       8.453   1.577   0.009  1.00  0.00           C  
ATOM    147  C   HIS A  19       9.742   1.336  -0.776  1.00  0.00           C  
ATOM    148  O   HIS A  19       9.953   1.941  -1.829  1.00  0.00           O  
ATOM    149  CB  HIS A  19       7.387   0.563  -0.406  1.00  0.00           C  
ATOM    150  CG  HIS A  19       6.059   0.790   0.243  1.00  0.00           C  
ATOM    151  ND1 HIS A  19       5.711   0.211   1.443  1.00 56.00           N  
ATOM    152  CD2 HIS A  19       4.996   1.536  -0.142  1.00 60.00           C  
ATOM    153  CE1 HIS A  19       4.484   0.592   1.770  1.00 60.00           C  
ATOM    154  NE2 HIS A  19       4.031   1.396   0.824  1.00 60.00           N  
ATOM    155  N   GLY A  20      10.500   0.498  -0.198  1.00  0.00           N  
ATOM    156  CA  GLY A  20      11.570  -0.080  -0.987  1.00  7.00           C  
ATOM    157  C   GLY A  20      11.086  -1.059  -2.037  1.00  0.00           C  
ATOM    158  O   GLY A  20       9.875  -1.291  -2.162  1.00  0.00           O  
ATOM    159  N   LEU A  21      11.984  -1.711  -2.771  1.00  7.00           N  
ATOM    160  CA  LEU A  21      11.633  -2.570  -3.898  1.00  0.00           C  
ATOM    161  C   LEU A  21      11.000  -3.871  -3.414  1.00  0.00           C  
ATOM    162  O   LEU A  21      10.258  -4.520  -4.156  1.00 19.00           O  
ATOM    163  CB  LEU A  21      12.875  -2.877  -4.742  1.00  4.00           C  
ATOM    164  CG  LEU A  21      13.617  -1.671  -5.316  1.00  5.00           C  
ATOM    165  CD1 LEU A  21      14.766  -2.131  -6.207  1.00  3.00           C  
ATOM    166  CD2 LEU A  21      12.664  -0.770  -6.090  1.00 10.00           C  
ATOM    167  N   THR A  22      11.273  -4.203  -2.131  1.00  0.00           N  
ATOM    168  CA  THR A  22      10.742  -5.457  -1.598  1.00 49.00           C  
ATOM    169  C   THR A  22       9.461  -5.211  -0.807  1.00 32.00           C  
ATOM    170  O   THR A  22       8.891  -6.145  -0.236  1.00 37.00           O  
ATOM    171  CB  THR A  22      11.781  -6.156  -0.699  1.00  7.00           C  
ATOM    172  OG1 THR A  22      12.070  -5.320   0.427  1.00  4.00           O  
ATOM    173  CG2 THR A  22      13.070  -6.434  -1.461  1.00  2.00           C  
ATOM    174  N   GLY A  23       9.133  -3.941  -0.698  1.00  0.00           N  
ATOM    175  CA  GLY A  23       7.867  -3.627  -0.057  1.00 19.00           C  
ATOM    176  C   GLY A  23       8.023  -3.176   1.382  1.00  0.00           C  
ATOM    177  O   GLY A  23       7.031  -3.012   2.098  1.00  0.00           O  
ATOM    178  N   ASN A  24       9.250  -3.080   1.874  1.00 18.00           N  
ATOM    179  CA  ASN A  24       9.453  -2.531   3.211  1.00  0.00           C  
ATOM    180  C   ASN A  24       9.102  -1.048   3.266  1.00  0.00           C  
ATOM    181  O   ASN A  24       9.336  -0.314   2.305  1.00  0.00           O  
ATOM    182  CB  ASN A  24      10.898  -2.752   3.672  1.00  5.00           C  
ATOM    183  CG  ASN A  24      11.914  -2.135   2.730  1.00  3.00           C  
ATOM    184  OD1 ASN A  24      12.062  -2.574   1.588  1.00  5.00           O  
ATOM    185  ND2 ASN A  24      12.609  -1.109   3.203  1.00  3.00           N  
ATOM    186  N   ILE A  25       8.625  -0.645   4.414  1.00  0.00           N  
ATOM    187  CA  ILE A  25       8.156   0.727   4.578  1.00  0.00           C  
ATOM    188  C   ILE A  25       9.336   1.640   4.910  1.00  0.00           C  
ATOM    189  O   ILE A  25       9.969   1.489   5.957  1.00 10.00           O  
ATOM    190  CB  ILE A  25       7.074   0.826   5.680  1.00  0.00           C  
ATOM    191  CG1 ILE A  25       5.891  -0.093   5.352  1.00  0.00           C  
ATOM    192  CD1 ILE A  25       4.922  -0.292   6.508  1.00  4.00           C  
ATOM    193  CG2 ILE A  25       6.609   2.275   5.852  1.00  2.00           C  
ATOM    194  N   LEU A  26       9.633   2.531   3.994  1.00  0.00           N  
ATOM    195  CA  LEU A  26      10.719   3.484   4.195  1.00  6.00           C  
ATOM    196  C   LEU A  26      10.211   4.754   4.875  1.00  0.00           C  
ATOM    197  O   LEU A  26      10.953   5.414   5.598  1.00  4.00           O  
ATOM    198  CB  LEU A  26      11.375   3.838   2.859  1.00  4.00           C  
ATOM    199  CG  LEU A  26      11.945   2.668   2.055  1.00  0.00           C  
ATOM    200  CD1 LEU A  26      12.555   3.168   0.750  1.00  5.00           C  
ATOM    201  CD2 LEU A  26      12.984   1.906   2.877  1.00  3.00           C  
ATOM    202  N   TYR A  27       8.992   5.012   4.562  1.00  0.00           N  
ATOM    203  CA  TYR A  27       8.352   6.207   5.102  1.00  7.00           C  
ATOM    204  C   TYR A  27       6.836   6.059   5.094  1.00  0.00           C  
ATOM    205  O   TYR A  27       6.273   5.426   4.199  1.00  0.00           O  
ATOM    206  CB  TYR A  27       8.758   7.445   4.297  1.00  5.00           C  
ATOM    207  CG  TYR A  27       7.953   8.680   4.625  1.00  4.00           C  
ATOM    208  CD1 TYR A  27       6.832   9.023   3.875  1.00 11.00           C  
ATOM    209  CD2 TYR A  27       8.312   9.500   5.691  1.00  4.00           C  
ATOM    210  CE1 TYR A  27       6.086  10.156   4.176  1.00  5.00           C  
ATOM    211  CE2 TYR A  27       7.570  10.633   6.000  1.00  2.00           C  
ATOM    212  CZ  TYR A  27       6.461  10.953   5.238  1.00  2.00           C  
ATOM    213  OH  TYR A  27       5.727  12.078   5.539  1.00  2.00           O  
ATOM    214  N   THR A  28       6.180   6.691   6.031  1.00  0.00           N  
ATOM    215  CA  THR A  28       4.734   6.891   6.043  1.00  0.00           C  
ATOM    216  C   THR A  28       4.371   8.172   6.789  1.00  0.00           C  
ATOM    217  O   THR A  28       5.051   8.555   7.746  1.00  8.00           O  
ATOM    218  CB  THR A  28       4.012   5.691   6.691  1.00  2.00           C  
ATOM    219  OG1 THR A  28       2.594   5.871   6.562  1.00  0.00           O  
ATOM    220  CG2 THR A  28       4.363   5.570   8.172  1.00  0.00           C  
ATOM    221  N   ASP A  29       3.396   8.859   6.328  1.00  0.00           N  
ATOM    222  CA  ASP A  29       3.006  10.070   7.039  1.00  6.00           C  
ATOM    223  C   ASP A  29       2.154   9.742   8.266  1.00  0.00           C  
ATOM    224  O   ASP A  29       1.836   8.578   8.508  1.00  0.00           O  
ATOM    225  CB  ASP A  29       2.246  11.016   6.105  1.00  5.00           C  
ATOM    226  CG  ASP A  29       0.899  10.461   5.672  1.00  0.00           C  
ATOM    227  OD1 ASP A  29       0.239   9.766   6.473  1.00  0.00           O  
ATOM    228  OD2 ASP A  29       0.497  10.727   4.520  1.00  7.00           O  
ATOM    229  N   HIS A  30       1.856  10.688   9.172  1.00  6.00           N  
ATOM    230  CA  HIS A  30       1.265  10.531  10.500  1.00  0.00           C  
ATOM    231  C   HIS A  30      -0.190  10.086  10.398  1.00  0.00           C  
ATOM    232  O   HIS A  30      -0.756   9.586  11.375  1.00 11.00           O  
ATOM    233  CB  HIS A  30       1.360  11.836  11.289  1.00  4.00           C  
ATOM    234  CG  HIS A  30       0.590  12.969  10.680  1.00  2.00           C  
ATOM    235  ND1 HIS A  30       1.053  13.688   9.602  1.00  2.00           N  
ATOM    236  CD2 HIS A  30      -0.614  13.492  11.000  1.00  2.00           C  
ATOM    237  CE1 HIS A  30       0.164  14.609   9.281  1.00  2.00           C  
ATOM    238  NE2 HIS A  30      -0.856  14.516  10.117  1.00  2.00           N  
ATOM    239  N   ARG A  31      -0.815  10.203   9.266  1.00  0.00           N  
ATOM    240  CA  ARG A  31      -2.236   9.922   9.094  1.00  0.00           C  
ATOM    241  C   ARG A  31      -2.512   8.430   9.180  1.00  0.00           C  
ATOM    242  O   ARG A  31      -3.646   8.008   9.422  1.00  0.00           O  
ATOM    243  CB  ARG A  31      -2.734  10.477   7.754  1.00 35.00           C  
ATOM    244  CG  ARG A  31      -2.764  11.992   7.688  1.00  8.00           C  
ATOM    245  CD  ARG A  31      -3.373  12.484   6.383  1.00 10.00           C  
ATOM    246  NE  ARG A  31      -2.412  12.430   5.281  1.00  6.00           N  
ATOM    247  CZ  ARG A  31      -2.670  12.805   4.031  1.00  4.00           C  
ATOM    248  NH1 ARG A  31      -3.869  13.266   3.695  1.00  8.00           N  
ATOM    249  NH2 ARG A  31      -1.724  12.711   3.109  1.00  4.00           N  
ATOM    250  N   ILE A  32      -1.515   7.609   8.992  1.00  0.00           N  
ATOM    251  CA  ILE A  32      -1.704   6.172   9.156  1.00  0.00           C  
ATOM    252  C   ILE A  32      -2.275   5.879  10.539  1.00  0.00           C  
ATOM    253  O   ILE A  32      -2.990   4.895  10.734  1.00  0.00           O  
ATOM    254  CB  ILE A  32      -0.382   5.402   8.945  1.00  0.00           C  
ATOM    255  CG1 ILE A  32      -0.640   3.891   8.945  1.00  0.00           C  
ATOM    256  CD1 ILE A  32       0.572   3.055   8.555  1.00  3.00           C  
ATOM    257  CG2 ILE A  32       0.641   5.781  10.023  1.00  0.00           C  
ATOM    258  N   SER A  33      -1.908   6.707  11.531  1.00  0.00           N  
ATOM    259  CA  SER A  33      -2.369   6.535  12.898  1.00  0.00           C  
ATOM    260  C   SER A  33      -3.883   6.695  13.000  1.00  6.00           C  
ATOM    261  O   SER A  33      -4.547   5.949  13.719  1.00  4.00           O  
ATOM    262  CB  SER A  33      -1.680   7.535  13.828  1.00  5.00           C  
ATOM    263  OG  SER A  33      -0.281   7.305  13.867  1.00  9.00           O  
ATOM    264  N   PHE A  34      -4.375   7.555  12.203  1.00  0.00           N  
ATOM    265  CA  PHE A  34      -5.812   7.801  12.219  1.00  3.00           C  
ATOM    266  C   PHE A  34      -6.559   6.691  11.492  1.00  7.00           C  
ATOM    267  O   PHE A  34      -7.641   6.277  11.914  1.00  3.00           O  
ATOM    268  CB  PHE A  34      -6.137   9.156  11.586  1.00  8.00           C  
ATOM    269  CG  PHE A  34      -5.625  10.336  12.367  1.00  5.00           C  
ATOM    270  CD1 PHE A  34      -6.312  10.797  13.484  1.00  2.00           C  
ATOM    271  CD2 PHE A  34      -4.453  10.977  11.992  1.00  7.00           C  
ATOM    272  CE1 PHE A  34      -5.844  11.883  14.211  1.00  1.00           C  
ATOM    273  CE2 PHE A  34      -3.979  12.070  12.719  1.00  4.00           C  
ATOM    274  CZ  PHE A  34      -4.676  12.523  13.828  1.00  2.00           C  
ATOM    275  N   VAL A  35      -5.938   6.172  10.523  1.00  0.00           N  
ATOM    276  CA  VAL A  35      -6.609   5.191   9.672  1.00  8.00           C  
ATOM    277  C   VAL A  35      -6.477   3.801  10.297  1.00  6.00           C  
ATOM    278  O   VAL A  35      -7.465   3.070  10.414  1.00  6.00           O  
ATOM    279  CB  VAL A  35      -6.035   5.191   8.242  1.00  0.00           C  
ATOM    280  CG1 VAL A  35      -6.539   3.979   7.457  1.00  0.00           C  
ATOM    281  CG2 VAL A  35      -6.402   6.484   7.520  1.00 23.00           C  
ATOM    282  N   ALA A  36      -5.355   3.430  10.805  1.00  0.00           N  
ATOM    283  CA  ALA A  36      -5.098   2.043  11.188  1.00  0.00           C  
ATOM    284  C   ALA A  36      -4.656   1.944  12.641  1.00  9.00           C  
ATOM    285  O   ALA A  36      -4.496   0.845  13.180  1.00  0.00           O  
ATOM    286  CB  ALA A  36      -4.047   1.424  10.266  1.00  0.00           C  
ATOM    287  N   GLY A  37      -4.453   3.061  13.273  1.00  6.00           N  
ATOM    288  CA  GLY A  37      -4.020   3.068  14.664  1.00  5.00           C  
ATOM    289  C   GLY A  37      -2.557   2.697  14.828  1.00  0.00           C  
ATOM    290  O   GLY A  37      -2.119   2.359  15.930  1.00  5.00           O  
ATOM    291  N   LEU A  38      -1.802   2.734  13.758  1.00  0.00           N  
ATOM    292  CA  LEU A  38      -0.375   2.434  13.758  1.00 14.00           C  
ATOM    293  C   LEU A  38       0.452   3.715  13.773  1.00  0.00           C  
ATOM    294  O   LEU A  38       0.079   4.707  13.141  1.00  0.00           O  
ATOM    295  CB  LEU A  38      -0.006   1.587  12.539  1.00  0.00           C  
ATOM    296  CG  LEU A  38      -0.723   0.242  12.398  1.00  0.00           C  
ATOM    297  CD1 LEU A  38      -0.529  -0.323  11.000  1.00  3.00           C  
ATOM    298  CD2 LEU A  38      -0.219  -0.740  13.453  1.00 11.00           C  
ATOM    299  N   MET A  39       1.562   3.572  14.484  1.00 12.00           N  
ATOM    300  CA  MET A  39       2.477   4.711  14.492  1.00  0.00           C  
ATOM    301  C   MET A  39       3.547   4.551  13.414  1.00  0.00           C  
ATOM    302  O   MET A  39       4.102   3.465  13.242  1.00  0.00           O  
ATOM    303  CB  MET A  39       3.133   4.867  15.859  1.00  4.00           C  
ATOM    304  CG  MET A  39       2.160   5.238  16.969  1.00  3.00           C  
ATOM    305  SD  MET A  39       1.349   6.859  16.672  1.00  2.00           S  
ATOM    306  CE  MET A  39      -0.389   6.391  16.906  1.00  2.00           C  
ATOM    307  N   PRO A  40       3.883   5.719  12.766  1.00  0.00           N  
ATOM    308  CA  PRO A  40       4.949   5.645  11.766  1.00  0.00           C  
ATOM    309  C   PRO A  40       6.219   4.984  12.297  1.00  0.00           C  
ATOM    310  O   PRO A  40       6.801   4.125  11.625  1.00  0.00           O  
ATOM    311  CB  PRO A  40       5.207   7.113  11.414  1.00  5.00           C  
ATOM    312  CG  PRO A  40       3.881   7.785  11.586  1.00  5.00           C  
ATOM    313  CD  PRO A  40       3.191   7.184  12.773  1.00  5.00           C  
ATOM    314  N   SER A  41       6.602   5.305  13.484  1.00  5.00           N  
ATOM    315  CA  SER A  41       7.836   4.777  14.062  1.00  4.00           C  
ATOM    316  C   SER A  41       7.754   3.266  14.250  1.00  3.00           C  
ATOM    317  O   SER A  41       8.781   2.582  14.281  1.00  3.00           O  
ATOM    318  CB  SER A  41       8.133   5.449  15.406  1.00  2.00           C  
ATOM    319  OG  SER A  41       7.059   5.266  16.312  1.00  2.00           O  
ATOM    320  N   ASP A  42       6.566   2.762  14.320  1.00  0.00           N  
ATOM    321  CA  ASP A  42       6.383   1.337  14.578  1.00  4.00           C  
ATOM    322  C   ASP A  42       6.406   0.533  13.281  1.00 10.00           C  
ATOM    323  O   ASP A  42       6.711  -0.662  13.289  1.00  7.00           O  
ATOM    324  CB  ASP A  42       5.066   1.095  15.320  1.00  8.00           C  
ATOM    325  CG  ASP A  42       5.070   1.653  16.734  1.00  2.00           C  
ATOM    326  OD1 ASP A  42       6.160   1.802  17.328  1.00  2.00           O  
ATOM    327  OD2 ASP A  42       3.975   1.946  17.266  1.00  4.00           O  
ATOM    328  N   VAL A  43       6.148   1.250  12.258  1.00  0.00           N  
ATOM    329  CA  VAL A  43       5.938   0.438  11.070  1.00  0.00           C  
ATOM    330  C   VAL A  43       7.121   0.604  10.117  1.00  0.00           C  
ATOM    331  O   VAL A  43       7.359  -0.248   9.258  1.00  0.00           O  
ATOM    332  CB  VAL A  43       4.621   0.811  10.352  1.00  2.00           C  
ATOM    333  CG1 VAL A  43       3.420   0.530  11.250  1.00 11.00           C  
ATOM    334  CG2 VAL A  43       4.645   2.277   9.922  1.00  2.00           C  
ATOM    335  N   ILE A  44       7.832   1.733  10.242  1.00  0.00           N  
ATOM    336  CA  ILE A  44       8.977   1.990   9.375  1.00  0.00           C  
ATOM    337  C   ILE A  44       9.992   0.857   9.516  1.00  0.00           C  
ATOM    338  O   ILE A  44      10.328   0.448  10.633  1.00  4.00           O  
ATOM    339  CB  ILE A  44       9.641   3.346   9.703  1.00  4.00           C  
ATOM    340  CG1 ILE A  44       8.742   4.504   9.250  1.00  0.00           C  
ATOM    341  CD1 ILE A  44       9.227   5.875   9.711  1.00  3.00           C  
ATOM    342  CG2 ILE A  44      11.023   3.441   9.055  1.00  3.00           C  
ATOM    343  N   GLY A  45      10.438   0.322   8.359  1.00  0.00           N  
ATOM    344  CA  GLY A  45      11.414  -0.750   8.359  1.00  3.00           C  
ATOM    345  C   GLY A  45      10.797  -2.129   8.250  1.00  3.00           C  
ATOM    346  O   GLY A  45      11.492  -3.111   7.980  1.00  2.00           O  
ATOM    347  N   LYS A  46       9.539  -2.205   8.453  1.00  0.00           N  
ATOM    348  CA  LYS A  46       8.828  -3.479   8.383  1.00  3.00           C  
ATOM    349  C   LYS A  46       8.211  -3.686   7.008  1.00  6.00           C  
ATOM    350  O   LYS A  46       8.047  -2.730   6.242  1.00  0.00           O  
ATOM    351  CB  LYS A  46       7.754  -3.555   9.461  1.00  5.00           C  
ATOM    352  CG  LYS A  46       8.289  -3.438  10.883  1.00  3.00           C  
ATOM    353  CD  LYS A  46       7.184  -3.621  11.914  1.00  4.00           C  
ATOM    354  CE  LYS A  46       7.723  -3.529  13.336  1.00  2.00           C  
ATOM    355  NZ  LYS A  46       6.641  -3.697  14.352  1.00  2.00           N  
ATOM    356  N   SER A  47       7.871  -4.914   6.746  1.00  5.00           N  
ATOM    357  CA  SER A  47       7.199  -5.223   5.492  1.00  0.00           C  
ATOM    358  C   SER A  47       5.734  -4.801   5.527  1.00  0.00           C  
ATOM    359  O   SER A  47       4.992  -5.191   6.430  1.00  0.00           O  
ATOM    360  CB  SER A  47       7.297  -6.719   5.184  1.00  7.00           C  
ATOM    361  OG  SER A  47       6.551  -7.047   4.023  1.00 24.00           O  
ATOM    362  N   ALA A  48       5.301  -4.020   4.477  1.00  0.00           N  
ATOM    363  CA  ALA A  48       3.902  -3.607   4.375  1.00  5.00           C  
ATOM    364  C   ALA A  48       2.982  -4.820   4.258  1.00  0.00           C  
ATOM    365  O   ALA A  48       1.837  -4.785   4.711  1.00 11.00           O  
ATOM    366  CB  ALA A  48       3.707  -2.674   3.186  1.00 60.00           C  
ATOM    367  N   PHE A  49       3.430  -5.891   3.752  1.00  0.00           N  
ATOM    368  CA  PHE A  49       2.650  -7.094   3.494  1.00  0.00           C  
ATOM    369  C   PHE A  49       2.270  -7.781   4.797  1.00 60.00           C  
ATOM    370  O   PHE A  49       1.278  -8.516   4.855  1.00  0.00           O  
ATOM    371  CB  PHE A  49       3.432  -8.062   2.600  1.00 60.00           C  
ATOM    372  CG  PHE A  49       3.842  -7.469   1.277  1.00  0.00           C  
ATOM    373  CD1 PHE A  49       2.885  -7.062   0.356  1.00  0.00           C  
ATOM    374  CD2 PHE A  49       5.184  -7.320   0.957  1.00 34.00           C  
ATOM    375  CE1 PHE A  49       3.262  -6.512  -0.868  1.00 60.00           C  
ATOM    376  CE2 PHE A  49       5.570  -6.770  -0.264  1.00 39.00           C  
ATOM    377  CZ  PHE A  49       4.605  -6.371  -1.175  1.00 41.00           C  
ATOM    378  N   SER A  50       3.004  -7.566   5.820  1.00 30.00           N  
ATOM    379  CA  SER A  50       2.760  -8.195   7.113  1.00 17.00           C  
ATOM    380  C   SER A  50       1.495  -7.641   7.766  1.00  0.00           C  
ATOM    381  O   SER A  50       0.943  -8.258   8.680  1.00  6.00           O  
ATOM    382  CB  SER A  50       3.955  -7.988   8.047  1.00  4.00           C  
ATOM    383  OG  SER A  50       4.082  -6.625   8.406  1.00  6.00           O  
ATOM    384  N   TYR A  51       1.036  -6.539   7.281  1.00  0.00           N  
ATOM    385  CA  TYR A  51      -0.137  -5.902   7.867  1.00 14.00           C  
ATOM    386  C   TYR A  51      -1.396  -6.254   7.086  1.00 28.00           C  
ATOM    387  O   TYR A  51      -2.510  -5.934   7.516  1.00  0.00           O  
ATOM    388  CB  TYR A  51       0.043  -4.383   7.914  1.00  3.00           C  
ATOM    389  CG  TYR A  51       1.173  -3.932   8.812  1.00  3.00           C  
ATOM    390  CD1 TYR A  51       0.986  -3.793  10.180  1.00 12.00           C  
ATOM    391  CD2 TYR A  51       2.426  -3.641   8.281  1.00  3.00           C  
ATOM    392  CE1 TYR A  51       2.023  -3.377  11.008  1.00  6.00           C  
ATOM    393  CE2 TYR A  51       3.471  -3.223   9.102  1.00  0.00           C  
ATOM    394  CZ  TYR A  51       3.260  -3.094  10.461  1.00  7.00           C  
ATOM    395  OH  TYR A  51       4.289  -2.682  11.273  1.00 10.00           O  
ATOM    396  N   MET A  52      -1.181  -6.918   5.980  1.00  0.00           N  
ATOM    397  CA  MET A  52      -2.309  -7.250   5.117  1.00  0.00           C  
ATOM    398  C   MET A  52      -2.961  -8.562   5.547  1.00 46.00           C  
ATOM    399  O   MET A  52      -2.293  -9.438   6.094  1.00 23.00           O  
ATOM    400  CB  MET A  52      -1.857  -7.344   3.656  1.00  0.00           C  
ATOM    401  CG  MET A  52      -1.345  -6.035   3.086  1.00  0.00           C  
ATOM    402  SD  MET A  52      -0.836  -6.180   1.329  1.00  0.00           S  
ATOM    403  CE  MET A  52      -0.165  -4.520   1.049  1.00 60.00           C  
ATOM    404  N   HIS A  53      -4.305  -8.586   5.301  1.00 60.00           N  
ATOM    405  CA  HIS A  53      -4.949  -9.883   5.438  1.00 31.00           C  
ATOM    406  C   HIS A  53      -4.254 -10.938   4.582  1.00  0.00           C  
ATOM    407  O   HIS A  53      -3.893 -10.672   3.436  1.00  0.00           O  
ATOM    408  CB  HIS A  53      -6.430  -9.789   5.059  1.00  0.00           C  
ATOM    409  CG  HIS A  53      -7.227 -10.992   5.457  1.00  0.00           C  
ATOM    410  ND1 HIS A  53      -7.180 -12.180   4.754  1.00  0.00           N  
ATOM    411  CD2 HIS A  53      -8.086 -11.188   6.480  1.00  6.00           C  
ATOM    412  CE1 HIS A  53      -7.980 -13.055   5.336  1.00  3.00           C  
ATOM    413  NE2 HIS A  53      -8.539 -12.484   6.387  1.00  2.00           N  
ATOM    414  N   PRO A  54      -4.012 -12.141   5.113  1.00  0.00           N  
ATOM    415  CA  PRO A  54      -3.254 -13.188   4.418  1.00 48.00           C  
ATOM    416  C   PRO A  54      -3.834 -13.523   3.047  1.00 11.00           C  
ATOM    417  O   PRO A  54      -3.084 -13.805   2.109  1.00 47.00           O  
ATOM    418  CB  PRO A  54      -3.359 -14.383   5.367  1.00  6.00           C  
ATOM    419  CG  PRO A  54      -3.504 -13.781   6.727  1.00  2.00           C  
ATOM    420  CD  PRO A  54      -4.320 -12.531   6.609  1.00  7.00           C  
ATOM    421  N   ASP A  55      -5.117 -13.453   2.875  1.00  0.00           N  
ATOM    422  CA  ASP A  55      -5.750 -13.805   1.609  1.00 26.00           C  
ATOM    423  C   ASP A  55      -5.512 -12.727   0.556  1.00 60.00           C  
ATOM    424  O   ASP A  55      -5.688 -12.969  -0.640  1.00 44.00           O  
ATOM    425  CB  ASP A  55      -7.254 -14.023   1.806  1.00  8.00           C  
ATOM    426  CG  ASP A  55      -7.570 -15.297   2.568  1.00  3.00           C  
ATOM    427  OD1 ASP A  55      -6.656 -16.125   2.781  1.00  4.00           O  
ATOM    428  OD2 ASP A  55      -8.742 -15.477   2.957  1.00  2.00           O  
ATOM    429  N   ASP A  56      -5.168 -11.594   0.991  1.00  0.00           N  
ATOM    430  CA  ASP A  56      -5.047 -10.461   0.073  1.00  0.00           C  
ATOM    431  C   ASP A  56      -3.588 -10.211  -0.298  1.00  0.00           C  
ATOM    432  O   ASP A  56      -3.305  -9.508  -1.270  1.00  1.00           O  
ATOM    433  CB  ASP A  56      -5.660  -9.203   0.689  1.00  1.00           C  
ATOM    434  CG  ASP A  56      -7.145  -9.352   0.989  1.00  0.00           C  
ATOM    435  OD1 ASP A  56      -7.789 -10.273   0.436  1.00 27.00           O  
ATOM    436  OD2 ASP A  56      -7.672  -8.547   1.784  1.00  0.00           O  
ATOM    437  N   ARG A  57      -2.617 -10.797   0.390  1.00  0.00           N  
ATOM    438  CA  ARG A  57      -1.194 -10.500   0.271  1.00  0.00           C  
ATOM    439  C   ARG A  57      -0.684 -10.820  -1.130  1.00  0.00           C  
ATOM    440  O   ARG A  57       0.005 -10.000  -1.747  1.00  0.00           O  
ATOM    441  CB  ARG A  57      -0.392 -11.281   1.313  1.00  4.00           C  
ATOM    442  CG  ARG A  57      -0.550 -10.758   2.732  1.00  0.00           C  
ATOM    443  CD  ARG A  57       0.312 -11.531   3.719  1.00 60.00           C  
ATOM    444  NE  ARG A  57      -0.151 -11.359   5.094  1.00  0.00           N  
ATOM    445  CZ  ARG A  57       0.373 -11.961   6.152  1.00  0.00           C  
ATOM    446  NH1 ARG A  57       1.395 -12.805   6.016  1.00 10.00           N  
ATOM    447  NH2 ARG A  57      -0.127 -11.734   7.355  1.00  4.00           N  
ATOM    448  N   VAL A  58      -1.059 -11.906  -1.665  1.00  4.00           N  
ATOM    449  CA  VAL A  58      -0.521 -12.375  -2.938  1.00  1.00           C  
ATOM    450  C   VAL A  58      -0.927 -11.422  -4.059  1.00  0.00           C  
ATOM    451  O   VAL A  58      -0.131 -11.133  -4.953  1.00  0.00           O  
ATOM    452  CB  VAL A  58      -1.001 -13.805  -3.258  1.00 29.00           C  
ATOM    453  CG1 VAL A  58      -2.514 -13.836  -3.467  1.00 60.00           C  
ATOM    454  CG2 VAL A  58      -0.279 -14.352  -4.492  1.00  4.00           C  
ATOM    455  N   TRP A  59      -2.014 -10.875  -3.967  1.00  0.00           N  
ATOM    456  CA  TRP A  59      -2.512 -10.008  -5.027  1.00  0.00           C  
ATOM    457  C   TRP A  59      -1.806  -8.656  -4.996  1.00  0.00           C  
ATOM    458  O   TRP A  59      -1.559  -8.055  -6.047  1.00  0.00           O  
ATOM    459  CB  TRP A  59      -4.023  -9.805  -4.895  1.00  1.00           C  
ATOM    460  CG  TRP A  59      -4.797 -11.086  -4.762  1.00  0.00           C  
ATOM    461  CD1 TRP A  59      -5.621 -11.445  -3.730  1.00  1.00           C  
ATOM    462  CD2 TRP A  59      -4.812 -12.172  -5.688  1.00  0.00           C  
ATOM    463  CE2 TRP A  59      -5.668 -13.164  -5.152  1.00  0.00           C  
ATOM    464  NE1 TRP A  59      -6.148 -12.695  -3.961  1.00 34.00           N  
ATOM    465  CE3 TRP A  59      -4.184 -12.414  -6.918  1.00  0.00           C  
ATOM    466  CZ3 TRP A  59      -4.430 -13.617  -7.566  1.00  0.00           C  
ATOM    467  CH2 TRP A  59      -5.285 -14.578  -7.012  1.00 26.00           C  
ATOM    468  CZ2 TRP A  59      -5.910 -14.375  -5.809  1.00 11.00           C  
ATOM    469  N   SER A  60      -1.451  -8.266  -3.828  1.00  0.00           N  
ATOM    470  CA  SER A  60      -0.675  -7.035  -3.691  1.00  0.00           C  
ATOM    471  C   SER A  60       0.736  -7.211  -4.242  1.00  0.00           C  
ATOM    472  O   SER A  60       1.274  -6.305  -4.883  1.00 60.00           O  
ATOM    473  CB  SER A  60      -0.610  -6.602  -2.227  1.00 60.00           C  
ATOM    474  OG  SER A  60      -1.903  -6.297  -1.734  1.00  0.00           O  
ATOM    475  N   ILE A  61       1.272  -8.305  -4.043  1.00  0.00           N  
ATOM    476  CA  ILE A  61       2.607  -8.609  -4.543  1.00  0.00           C  
ATOM    477  C   ILE A  61       2.586  -8.656  -6.070  1.00  0.00           C  
ATOM    478  O   ILE A  61       3.455  -8.078  -6.727  1.00  0.00           O  
ATOM    479  CB  ILE A  61       3.125  -9.953  -3.977  1.00  0.00           C  
ATOM    480  CG1 ILE A  61       3.375  -9.836  -2.469  1.00  4.00           C  
ATOM    481  CD1 ILE A  61       3.627 -11.164  -1.777  1.00  3.00           C  
ATOM    482  CG2 ILE A  61       4.395 -10.391  -4.711  1.00  7.00           C  
ATOM    483  N   VAL A  62       1.634  -9.328  -6.574  1.00  0.00           N  
ATOM    484  CA  VAL A  62       1.490  -9.430  -8.023  1.00  3.00           C  
ATOM    485  C   VAL A  62       1.288  -8.039  -8.617  1.00  0.00           C  
ATOM    486  O   VAL A  62       1.919  -7.684  -9.617  1.00  0.00           O  
ATOM    487  CB  VAL A  62       0.316 -10.352  -8.414  1.00  0.00           C  
ATOM    488  CG1 VAL A  62       0.054 -10.281  -9.914  1.00  9.00           C  
ATOM    489  CG2 VAL A  62       0.602 -11.789  -7.980  1.00  1.00           C  
ATOM    490  N   ALA A  63       0.439  -7.301  -8.000  1.00  0.00           N  
ATOM    491  CA  ALA A  63       0.189  -5.941  -8.469  1.00 23.00           C  
ATOM    492  C   ALA A  63       1.471  -5.113  -8.461  1.00 60.00           C  
ATOM    493  O   ALA A  63       1.727  -4.340  -9.383  1.00 42.00           O  
ATOM    494  CB  ALA A  63      -0.880  -5.270  -7.609  1.00 55.00           C  
ATOM    495  N   GLN A  64       2.217  -5.223  -7.422  1.00 55.00           N  
ATOM    496  CA  GLN A  64       3.500  -4.531  -7.328  1.00 46.00           C  
ATOM    497  C   GLN A  64       4.418  -4.918  -8.484  1.00  0.00           C  
ATOM    498  O   GLN A  64       5.012  -4.051  -9.125  1.00  0.00           O  
ATOM    499  CB  GLN A  64       4.180  -4.844  -5.992  1.00 60.00           C  
ATOM    500  CG  GLN A  64       5.555  -4.211  -5.840  1.00 59.00           C  
ATOM    501  CD  GLN A  64       6.246  -4.609  -4.551  1.00  0.00           C  
ATOM    502  OE1 GLN A  64       6.887  -5.660  -4.473  1.00 49.00           O  
ATOM    503  NE2 GLN A  64       6.117  -3.771  -3.525  1.00 60.00           N  
ATOM    504  N   LYS A  65       4.523  -6.074  -8.773  1.00  0.00           N  
ATOM    505  CA  LYS A  65       5.383  -6.543  -9.859  1.00 12.00           C  
ATOM    506  C   LYS A  65       4.906  -6.008 -11.211  1.00 36.00           C  
ATOM    507  O   LYS A  65       5.719  -5.609 -12.047  1.00 14.00           O  
ATOM    508  CB  LYS A  65       5.430  -8.070  -9.891  1.00 31.00           C  
ATOM    509  CG  LYS A  65       6.258  -8.680  -8.766  1.00 22.00           C  
ATOM    510  CD  LYS A  65       6.500 -10.172  -9.000  1.00 12.00           C  
ATOM    511  CE  LYS A  65       7.414 -10.766  -7.941  1.00 19.00           C  
ATOM    512  NZ  LYS A  65       7.824 -12.156  -8.273  1.00  0.00           N  
ATOM    513  N   LEU A  66       3.623  -6.168 -11.383  1.00  0.00           N  
ATOM    514  CA  LEU A  66       3.068  -5.645 -12.625  1.00 18.00           C  
ATOM    515  C   LEU A  66       3.377  -4.156 -12.773  1.00 13.00           C  
ATOM    516  O   LEU A  66       3.656  -3.684 -13.875  1.00  6.00           O  
ATOM    517  CB  LEU A  66       1.556  -5.871 -12.680  1.00  9.00           C  
ATOM    518  CG  LEU A  66       1.093  -7.312 -12.898  1.00  8.00           C  
ATOM    519  CD1 LEU A  66      -0.425  -7.402 -12.789  1.00  7.00           C  
ATOM    520  CD2 LEU A  66       1.564  -7.816 -14.258  1.00 13.00           C  
ATOM    521  N   MET A  67       3.332  -3.494 -11.648  1.00 26.00           N  
ATOM    522  CA  MET A  67       3.684  -2.076 -11.664  1.00 20.00           C  
ATOM    523  C   MET A  67       5.129  -1.878 -12.109  1.00  0.00           C  
ATOM    524  O   MET A  67       5.414  -1.007 -12.938  1.00  0.00           O  
ATOM    525  CB  MET A  67       3.471  -1.453 -10.289  1.00 23.00           C  
ATOM    526  CG  MET A  67       3.822   0.025 -10.219  1.00  0.00           C  
ATOM    527  SD  MET A  67       3.617   0.722  -8.531  1.00 19.00           S  
ATOM    528  CE  MET A  67       4.969  -0.128  -7.672  1.00 58.00           C  
ATOM    529  N   PHE A  68       6.055  -2.676 -11.641  1.00  0.00           N  
ATOM    530  CA  PHE A  68       7.473  -2.564 -11.953  1.00 11.00           C  
ATOM    531  C   PHE A  68       7.727  -2.854 -13.430  1.00  3.00           C  
ATOM    532  O   PHE A  68       8.695  -2.359 -14.008  1.00  4.00           O  
ATOM    533  CB  PHE A  68       8.297  -3.521 -11.086  1.00  5.00           C  
ATOM    534  CG  PHE A  68       8.578  -2.996  -9.703  1.00  8.00           C  
ATOM    535  CD1 PHE A  68       8.398  -1.649  -9.406  1.00 12.00           C  
ATOM    536  CD2 PHE A  68       9.023  -3.848  -8.703  1.00  9.00           C  
ATOM    537  CE1 PHE A  68       8.664  -1.159  -8.133  1.00 16.00           C  
ATOM    538  CE2 PHE A  68       9.281  -3.365  -7.422  1.00 12.00           C  
ATOM    539  CZ  PHE A  68       9.102  -2.021  -7.137  1.00 15.00           C  
ATOM    540  N   SER A  69       6.805  -3.605 -14.016  1.00  0.00           N  
ATOM    541  CA  SER A  69       7.008  -4.008 -15.406  1.00  2.00           C  
ATOM    542  C   SER A  69       6.180  -3.150 -16.359  1.00  4.00           C  
ATOM    543  O   SER A  69       6.273  -3.299 -17.578  1.00  2.00           O  
ATOM    544  CB  SER A  69       6.648  -5.484 -15.594  1.00  4.00           C  
ATOM    545  OG  SER A  69       7.453  -6.305 -14.766  1.00  5.00           O  
ATOM    546  N   SER A  70       5.391  -2.283 -15.742  1.00  0.00           N  
ATOM    547  CA  SER A  70       4.461  -1.497 -16.547  1.00  4.00           C  
ATOM    548  C   SER A  70       5.152  -0.277 -17.156  1.00  4.00           C  
ATOM    549  O   SER A  70       6.121   0.236 -16.594  1.00  6.00           O  
ATOM    550  CB  SER A  70       3.264  -1.054 -15.711  1.00  5.00           C  
ATOM    551  OG  SER A  70       3.604   0.050 -14.891  1.00  0.00           O  
ATOM    552  N   THR A  71       4.668   0.181 -18.281  1.00  4.00           N  
ATOM    553  CA  THR A  71       5.211   1.358 -18.953  1.00  3.00           C  
ATOM    554  C   THR A  71       4.797   2.633 -18.234  1.00  4.00           C  
ATOM    555  O   THR A  71       5.520   3.631 -18.250  1.00  2.00           O  
ATOM    556  CB  THR A  71       4.754   1.430 -20.422  1.00  2.00           C  
ATOM    557  OG1 THR A  71       3.324   1.352 -20.469  1.00  2.00           O  
ATOM    558  CG2 THR A  71       5.344   0.285 -21.234  1.00  1.00           C  
ATOM    559  N   GLN A  72       3.676   2.568 -17.547  1.00  0.00           N  
ATOM    560  CA  GLN A  72       3.152   3.750 -16.875  1.00  2.00           C  
ATOM    561  C   GLN A  72       3.756   3.900 -15.477  1.00  4.00           C  
ATOM    562  O   GLN A  72       3.713   4.984 -14.891  1.00  4.00           O  
ATOM    563  CB  GLN A  72       1.626   3.682 -16.781  1.00  6.00           C  
ATOM    564  CG  GLN A  72       0.922   3.781 -18.125  1.00  2.00           C  
ATOM    565  CD  GLN A  72      -0.587   3.674 -18.000  1.00  3.00           C  
ATOM    566  OE1 GLN A  72      -1.174   4.066 -17.000  1.00  2.00           O  
ATOM    567  NE2 GLN A  72      -1.226   3.139 -19.047  1.00  1.00           N  
ATOM    568  N   GLY A  73       4.355   2.824 -14.961  1.00  7.00           N  
ATOM    569  CA  GLY A  73       4.969   2.855 -13.648  1.00  7.00           C  
ATOM    570  C   GLY A  73       3.963   3.064 -12.523  1.00  0.00           C  
ATOM    571  O   GLY A  73       4.270   3.715 -11.523  1.00 10.00           O  
ATOM    572  N   GLN A  74       2.746   2.662 -12.805  1.00  0.00           N  
ATOM    573  CA  GLN A  74       1.682   2.811 -11.820  1.00  0.00           C  
ATOM    574  C   GLN A  74       0.909   1.507 -11.641  1.00  0.00           C  
ATOM    575  O   GLN A  74       0.890   0.664 -12.547  1.00  9.00           O  
ATOM    576  CB  GLN A  74       0.728   3.936 -12.227  1.00 24.00           C  
ATOM    577  CG  GLN A  74      -0.030   3.664 -13.516  1.00  8.00           C  
ATOM    578  CD  GLN A  74      -0.904   4.832 -13.938  1.00  7.00           C  
ATOM    579  OE1 GLN A  74      -0.540   5.996 -13.750  1.00  3.00           O  
ATOM    580  NE2 GLN A  74      -2.062   4.527 -14.516  1.00  2.00           N  
ATOM    581  N   GLY A  75       0.344   1.323 -10.492  1.00 20.00           N  
ATOM    582  CA  GLY A  75      -0.488   0.172 -10.180  1.00 22.00           C  
ATOM    583  C   GLY A  75      -1.510   0.452  -9.094  1.00 37.00           C  
ATOM    584  O   GLY A  75      -1.393   1.437  -8.367  1.00 43.00           O  
ATOM    585  N   ILE A  76      -2.570  -0.423  -9.164  1.00 12.00           N  
ATOM    586  CA  ILE A  76      -3.629  -0.275  -8.172  1.00 24.00           C  
ATOM    587  C   ILE A  76      -3.973  -1.639  -7.574  1.00 60.00           C  
ATOM    588  O   ILE A  76      -3.980  -2.648  -8.281  1.00 21.00           O  
ATOM    589  CB  ILE A  76      -4.891   0.378  -8.781  1.00 10.00           C  
ATOM    590  CG1 ILE A  76      -5.906   0.708  -7.676  1.00 29.00           C  
ATOM    591  CD1 ILE A  76      -6.988   1.688  -8.109  1.00  4.00           C  
ATOM    592  CG2 ILE A  76      -5.512  -0.535  -9.844  1.00  5.00           C  
ATOM    593  N   VAL A  77      -4.230  -1.602  -6.215  1.00  0.00           N  
ATOM    594  CA  VAL A  77      -4.641  -2.836  -5.551  1.00 37.00           C  
ATOM    595  C   VAL A  77      -5.477  -2.506  -4.320  1.00  0.00           C  
ATOM    596  O   VAL A  77      -5.242  -1.496  -3.652  1.00  0.00           O  
ATOM    597  CB  VAL A  77      -3.418  -3.695  -5.152  1.00  0.00           C  
ATOM    598  CG1 VAL A  77      -2.596  -2.996  -4.074  1.00 60.00           C  
ATOM    599  CG2 VAL A  77      -3.871  -5.074  -4.676  1.00  0.00           C  
ATOM    600  N   SER A  78      -6.457  -3.340  -4.113  1.00 60.00           N  
ATOM    601  CA  SER A  78      -7.270  -3.205  -2.906  1.00  0.00           C  
ATOM    602  C   SER A  78      -7.094  -4.406  -1.984  1.00  0.00           C  
ATOM    603  O   SER A  78      -6.898  -5.531  -2.451  1.00  1.00           O  
ATOM    604  CB  SER A  78      -8.742  -3.039  -3.268  1.00 40.00           C  
ATOM    605  OG  SER A  78      -8.961  -1.829  -3.973  1.00 39.00           O  
ATOM    606  N   TYR A  79      -7.082  -4.148  -0.622  1.00  1.00           N  
ATOM    607  CA  TYR A  79      -6.840  -5.195   0.364  1.00  0.00           C  
ATOM    608  C   TYR A  79      -7.363  -4.789   1.734  1.00  0.00           C  
ATOM    609  O   TYR A  79      -7.742  -3.631   1.942  1.00  1.00           O  
ATOM    610  CB  TYR A  79      -5.344  -5.520   0.452  1.00  1.00           C  
ATOM    611  CG  TYR A  79      -4.477  -4.309   0.713  1.00  0.00           C  
ATOM    612  CD1 TYR A  79      -3.912  -3.594  -0.340  1.00  0.00           C  
ATOM    613  CD2 TYR A  79      -4.223  -3.883   2.012  1.00  0.00           C  
ATOM    614  CE1 TYR A  79      -3.111  -2.480  -0.104  1.00 60.00           C  
ATOM    615  CE2 TYR A  79      -3.424  -2.770   2.258  1.00  0.00           C  
ATOM    616  CZ  TYR A  79      -2.875  -2.076   1.196  1.00  0.00           C  
ATOM    617  OH  TYR A  79      -2.082  -0.976   1.435  1.00 60.00           O  
ATOM    618  N   ARG A  80      -7.492  -5.793   2.514  1.00  0.00           N  
ATOM    619  CA  ARG A  80      -7.809  -5.570   3.922  1.00  0.00           C  
ATOM    620  C   ARG A  80      -6.539  -5.426   4.750  1.00  0.00           C  
ATOM    621  O   ARG A  80      -5.641  -6.270   4.672  1.00  0.00           O  
ATOM    622  CB  ARG A  80      -8.664  -6.715   4.469  1.00  0.00           C  
ATOM    623  CG  ARG A  80     -10.031  -6.832   3.807  1.00 45.00           C  
ATOM    624  CD  ARG A  80     -10.680  -8.180   4.090  1.00 14.00           C  
ATOM    625  NE  ARG A  80     -10.016  -9.258   3.363  1.00  0.00           N  
ATOM    626  CZ  ARG A  80     -10.516 -10.484   3.211  1.00 17.00           C  
ATOM    627  NH1 ARG A  80     -11.688 -10.812   3.734  1.00  3.00           N  
ATOM    628  NH2 ARG A  80      -9.828 -11.391   2.529  1.00  9.00           N  
ATOM    629  N   LEU A  81      -6.543  -4.367   5.602  1.00  0.00           N  
ATOM    630  CA  LEU A  81      -5.391  -4.090   6.449  1.00  0.00           C  
ATOM    631  C   LEU A  81      -5.738  -4.273   7.922  1.00  0.00           C  
ATOM    632  O   LEU A  81      -6.746  -3.750   8.398  1.00  0.00           O  
ATOM    633  CB  LEU A  81      -4.883  -2.664   6.211  1.00  0.00           C  
ATOM    634  CG  LEU A  81      -3.562  -2.291   6.887  1.00  0.00           C  
ATOM    635  CD1 LEU A  81      -2.383  -2.680   6.000  1.00  7.00           C  
ATOM    636  CD2 LEU A  81      -3.527  -0.801   7.211  1.00  3.00           C  
ATOM    637  N   LYS A  82      -4.879  -4.973   8.625  1.00  0.00           N  
ATOM    638  CA  LYS A  82      -5.086  -5.176  10.055  1.00  0.00           C  
ATOM    639  C   LYS A  82      -4.695  -3.934  10.844  1.00  0.00           C  
ATOM    640  O   LYS A  82      -3.555  -3.469  10.758  1.00 27.00           O  
ATOM    641  CB  LYS A  82      -4.285  -6.387  10.539  1.00 28.00           C  
ATOM    642  CG  LYS A  82      -4.574  -6.773  11.984  1.00 13.00           C  
ATOM    643  CD  LYS A  82      -3.785  -8.008  12.398  1.00  7.00           C  
ATOM    644  CE  LYS A  82      -4.047  -8.375  13.852  1.00  3.00           C  
ATOM    645  NZ  LYS A  82      -3.301  -9.609  14.258  1.00  1.00           N  
ATOM    646  N   CYS A  83      -5.652  -3.447  11.672  1.00  0.00           N  
ATOM    647  CA  CYS A  83      -5.406  -2.295  12.531  1.00  0.00           C  
ATOM    648  C   CYS A  83      -4.781  -2.727  13.852  1.00 22.00           C  
ATOM    649  O   CYS A  83      -4.734  -3.918  14.164  1.00 12.00           O  
ATOM    650  CB  CYS A  83      -6.707  -1.534  12.797  1.00 10.00           C  
ATOM    651  SG  CYS A  83      -7.469  -0.861  11.305  1.00  7.00           S  
ATOM    652  N   CYS A  84      -4.266  -1.697  14.625  1.00 16.00           N  
ATOM    653  CA  CYS A  84      -3.590  -1.945  15.891  1.00  7.00           C  
ATOM    654  C   CYS A  84      -4.512  -2.664  16.875  1.00  0.00           C  
ATOM    655  O   CYS A  84      -4.062  -3.516  17.641  1.00  3.00           O  
ATOM    656  CB  CYS A  84      -3.104  -0.632  16.516  1.00  5.00           C  
ATOM    657  SG  CYS A  84      -2.180  -0.845  18.047  1.00  2.00           S  
ATOM    658  N   ASP A  85      -5.848  -2.432  16.797  1.00  8.00           N  
ATOM    659  CA  ASP A  85      -6.801  -2.990  17.750  1.00  2.00           C  
ATOM    660  C   ASP A  85      -7.316  -4.348  17.281  1.00  2.00           C  
ATOM    661  O   ASP A  85      -8.219  -4.918  17.891  1.00  2.00           O  
ATOM    662  CB  ASP A  85      -7.973  -2.027  17.969  1.00  2.00           C  
ATOM    663  CG  ASP A  85      -8.805  -1.813  16.719  1.00  5.00           C  
ATOM    664  OD1 ASP A  85      -8.516  -2.445  15.680  1.00  0.00           O  
ATOM    665  OD2 ASP A  85      -9.750  -1.003  16.766  1.00  2.00           O  
ATOM    666  N   GLY A  86      -6.832  -4.820  16.141  1.00  4.00           N  
ATOM    667  CA  GLY A  86      -7.219  -6.141  15.664  1.00  2.00           C  
ATOM    668  C   GLY A  86      -8.297  -6.102  14.594  1.00  2.00           C  
ATOM    669  O   GLY A  86      -8.555  -7.105  13.930  1.00  3.00           O  
ATOM    670  N   SER A  87      -8.945  -4.957  14.453  1.00  3.00           N  
ATOM    671  CA  SER A  87      -9.953  -4.824  13.406  1.00  2.00           C  
ATOM    672  C   SER A  87      -9.297  -4.668  12.031  1.00  0.00           C  
ATOM    673  O   SER A  87      -8.078  -4.539  11.930  1.00  0.00           O  
ATOM    674  CB  SER A  87     -10.867  -3.631  13.680  1.00  2.00           C  
ATOM    675  OG  SER A  87     -10.141  -2.414  13.594  1.00  4.00           O  
ATOM    676  N   LEU A  88     -10.203  -4.738  10.984  1.00  3.00           N  
ATOM    677  CA  LEU A  88      -9.711  -4.562   9.625  1.00  0.00           C  
ATOM    678  C   LEU A  88     -10.266  -3.279   9.008  1.00 14.00           C  
ATOM    679  O   LEU A  88     -11.414  -2.908   9.258  1.00  5.00           O  
ATOM    680  CB  LEU A  88     -10.102  -5.766   8.758  1.00 10.00           C  
ATOM    681  CG  LEU A  88      -9.477  -7.105   9.148  1.00  4.00           C  
ATOM    682  CD1 LEU A  88     -10.133  -8.242   8.359  1.00  3.00           C  
ATOM    683  CD2 LEU A  88      -7.973  -7.086   8.914  1.00 12.00           C  
ATOM    684  N   VAL A  89      -9.375  -2.600   8.281  1.00  0.00           N  
ATOM    685  CA  VAL A  89      -9.789  -1.506   7.414  1.00  9.00           C  
ATOM    686  C   VAL A  89      -9.516  -1.874   5.957  1.00  0.00           C  
ATOM    687  O   VAL A  89      -8.570  -2.613   5.664  1.00  0.00           O  
ATOM    688  CB  VAL A  89      -9.070  -0.189   7.773  1.00  6.00           C  
ATOM    689  CG1 VAL A  89      -7.566  -0.303   7.508  1.00  0.00           C  
ATOM    690  CG2 VAL A  89      -9.664   0.979   6.992  1.00  6.00           C  
ATOM    691  N   THR A  90     -10.398  -1.444   5.062  1.00 14.00           N  
ATOM    692  CA  THR A  90     -10.211  -1.752   3.648  1.00  0.00           C  
ATOM    693  C   THR A  90      -9.594  -0.566   2.914  1.00  0.00           C  
ATOM    694  O   THR A  90     -10.070   0.565   3.041  1.00  0.00           O  
ATOM    695  CB  THR A  90     -11.547  -2.135   2.980  1.00  0.00           C  
ATOM    696  OG1 THR A  90     -12.500  -1.081   3.188  1.00 14.00           O  
ATOM    697  CG2 THR A  90     -12.102  -3.428   3.566  1.00 26.00           C  
ATOM    698  N   LEU A  91      -8.547  -0.932   2.150  1.00  0.00           N  
ATOM    699  CA  LEU A  91      -7.785   0.122   1.485  1.00  0.00           C  
ATOM    700  C   LEU A  91      -7.695  -0.138  -0.015  1.00  0.00           C  
ATOM    701  O   LEU A  91      -7.637  -1.292  -0.447  1.00  1.00           O  
ATOM    702  CB  LEU A  91      -6.383   0.230   2.084  1.00  0.00           C  
ATOM    703  CG  LEU A  91      -6.301   0.634   3.557  1.00  0.00           C  
ATOM    704  CD1 LEU A  91      -4.855   0.593   4.039  1.00  0.00           C  
ATOM    705  CD2 LEU A  91      -6.898   2.021   3.764  1.00  0.00           C  
ATOM    706  N   ARG A  92      -7.789   0.972  -0.736  1.00  0.00           N  
ATOM    707  CA  ARG A  92      -7.332   1.027  -2.121  1.00  0.00           C  
ATOM    708  C   ARG A  92      -6.008   1.771  -2.234  1.00  0.00           C  
ATOM    709  O   ARG A  92      -5.926   2.957  -1.902  1.00  3.00           O  
ATOM    710  CB  ARG A  92      -8.391   1.696  -3.008  1.00  0.00           C  
ATOM    711  CG  ARG A  92      -7.992   1.792  -4.473  1.00 15.00           C  
ATOM    712  CD  ARG A  92      -9.016   2.568  -5.285  1.00  5.00           C  
ATOM    713  NE  ARG A  92     -10.328   1.927  -5.250  1.00  8.00           N  
ATOM    714  CZ  ARG A  92     -11.453   2.520  -4.852  1.00  3.00           C  
ATOM    715  NH1 ARG A  92     -11.445   3.783  -4.445  1.00  5.00           N  
ATOM    716  NH2 ARG A  92     -12.594   1.842  -4.859  1.00  3.00           N  
ATOM    717  N   SER A  93      -5.039   1.047  -2.797  1.00  0.00           N  
ATOM    718  CA  SER A  93      -3.713   1.648  -2.906  1.00  0.00           C  
ATOM    719  C   SER A  93      -3.338   1.901  -4.363  1.00 36.00           C  
ATOM    720  O   SER A  93      -3.439   1.002  -5.199  1.00 17.00           O  
ATOM    721  CB  SER A  93      -2.660   0.753  -2.250  1.00 60.00           C  
ATOM    722  OG  SER A  93      -2.863   0.685  -0.848  1.00  0.00           O  
ATOM    723  N   ARG A  94      -2.916   3.094  -4.562  1.00  0.00           N  
ATOM    724  CA  ARG A  94      -2.352   3.486  -5.848  1.00  0.00           C  
ATOM    725  C   ARG A  94      -0.847   3.713  -5.738  1.00  0.00           C  
ATOM    726  O   ARG A  94      -0.399   4.605  -5.016  1.00  0.00           O  
ATOM    727  CB  ARG A  94      -3.035   4.750  -6.375  1.00 41.00           C  
ATOM    728  CG  ARG A  94      -4.512   4.566  -6.688  1.00 14.00           C  
ATOM    729  CD  ARG A  94      -5.160   5.871  -7.129  1.00  9.00           C  
ATOM    730  NE  ARG A  94      -6.551   5.676  -7.523  1.00  3.00           N  
ATOM    731  CZ  ARG A  94      -7.602   6.148  -6.859  1.00  2.00           C  
ATOM    732  NH1 ARG A  94      -7.438   6.859  -5.750  1.00  9.00           N  
ATOM    733  NH2 ARG A  94      -8.828   5.910  -7.305  1.00  2.00           N  
ATOM    734  N   GLY A  95      -0.134   2.916  -6.551  1.00 21.00           N  
ATOM    735  CA  GLY A  95       1.317   2.975  -6.477  1.00 35.00           C  
ATOM    736  C   GLY A  95       1.949   3.680  -7.664  1.00  0.00           C  
ATOM    737  O   GLY A  95       1.445   3.590  -8.781  1.00 60.00           O  
ATOM    738  N   TYR A  96       3.104   4.348  -7.340  1.00  0.00           N  
ATOM    739  CA  TYR A  96       3.869   5.062  -8.352  1.00  0.00           C  
ATOM    740  C   TYR A  96       5.363   4.828  -8.172  1.00  0.00           C  
ATOM    741  O   TYR A  96       5.902   5.020  -7.082  1.00  0.00           O  
ATOM    742  CB  TYR A  96       3.566   6.562  -8.297  1.00  5.00           C  
ATOM    743  CG  TYR A  96       2.098   6.891  -8.391  1.00  3.00           C  
ATOM    744  CD1 TYR A  96       1.511   7.191  -9.625  1.00  3.00           C  
ATOM    745  CD2 TYR A  96       1.291   6.902  -7.262  1.00  7.00           C  
ATOM    746  CE1 TYR A  96       0.157   7.492  -9.719  1.00  3.00           C  
ATOM    747  CE2 TYR A  96      -0.064   7.203  -7.344  1.00  4.00           C  
ATOM    748  CZ  TYR A  96      -0.621   7.500  -8.578  1.00 17.00           C  
ATOM    749  OH  TYR A  96      -1.962   7.797  -8.664  1.00  3.00           O  
ATOM    750  N   LEU A  97       6.023   4.465  -9.312  1.00  9.00           N  
ATOM    751  CA  LEU A  97       7.457   4.207  -9.250  1.00  0.00           C  
ATOM    752  C   LEU A  97       8.234   5.512  -9.125  1.00  0.00           C  
ATOM    753  O   LEU A  97       7.855   6.527  -9.711  1.00  4.00           O  
ATOM    754  CB  LEU A  97       7.914   3.441 -10.492  1.00  8.00           C  
ATOM    755  CG  LEU A  97       7.348   2.031 -10.664  1.00  0.00           C  
ATOM    756  CD1 LEU A  97       7.965   1.359 -11.891  1.00  8.00           C  
ATOM    757  CD2 LEU A  97       7.594   1.199  -9.414  1.00  0.00           C  
ATOM    758  N   GLU A  98       9.172   5.445  -8.305  1.00  0.00           N  
ATOM    759  CA  GLU A  98      10.164   6.516  -8.242  1.00  4.00           C  
ATOM    760  C   GLU A  98      11.492   6.070  -8.859  1.00 17.00           C  
ATOM    761  O   GLU A  98      12.078   5.078  -8.422  1.00  0.00           O  
ATOM    762  CB  GLU A  98      10.375   6.965  -6.797  1.00  8.00           C  
ATOM    763  CG  GLU A  98       9.188   7.703  -6.203  1.00  4.00           C  
ATOM    764  CD  GLU A  98       9.469   8.266  -4.816  1.00  4.00           C  
ATOM    765  OE1 GLU A  98       9.086   9.430  -4.551  1.00  2.00           O  
ATOM    766  OE2 GLU A  98      10.062   7.539  -3.994  1.00  6.00           O  
ATOM    767  N   VAL A  99      11.945   6.844  -9.891  1.00  5.00           N  
ATOM    768  CA  VAL A  99      13.125   6.461 -10.656  1.00  0.00           C  
ATOM    769  C   VAL A  99      14.242   7.480 -10.438  1.00 15.00           C  
ATOM    770  O   VAL A  99      13.977   8.680 -10.312  1.00  5.00           O  
ATOM    771  CB  VAL A  99      12.812   6.328 -12.164  1.00  3.00           C  
ATOM    772  CG1 VAL A  99      14.062   5.938 -12.945  1.00  3.00           C  
ATOM    773  CG2 VAL A  99      11.695   5.309 -12.383  1.00  4.00           C  
ATOM    774  N   ASP A 100      15.406   6.945 -10.258  1.00  0.00           N  
ATOM    775  CA  ASP A 100      16.594   7.801 -10.227  1.00  6.00           C  
ATOM    776  C   ASP A 100      16.781   8.508 -11.570  1.00  0.00           C  
ATOM    777  O   ASP A 100      17.000   7.855 -12.594  1.00  7.00           O  
ATOM    778  CB  ASP A 100      17.828   6.980  -9.883  1.00 10.00           C  
ATOM    779  CG  ASP A 100      19.062   7.840  -9.680  1.00  5.00           C  
ATOM    780  OD1 ASP A 100      19.391   8.656 -10.570  1.00  6.00           O  
ATOM    781  OD2 ASP A 100      19.734   7.688  -8.633  1.00  3.00           O  
ATOM    782  N   LYS A 101      16.812   9.852 -11.531  1.00  6.00           N  
ATOM    783  CA  LYS A 101      16.844  10.633 -12.773  1.00  4.00           C  
ATOM    784  C   LYS A 101      18.188  10.500 -13.469  1.00  4.00           C  
ATOM    785  O   LYS A 101      18.281  10.609 -14.695  1.00  2.00           O  
ATOM    786  CB  LYS A 101      16.531  12.102 -12.492  1.00  3.00           C  
ATOM    787  CG  LYS A 101      15.109  12.367 -12.031  1.00  3.00           C  
ATOM    788  CD  LYS A 101      14.836  13.852 -11.867  1.00  2.00           C  
ATOM    789  CE  LYS A 101      13.406  14.117 -11.414  1.00  2.00           C  
ATOM    790  NZ  LYS A 101      13.133  15.578 -11.258  1.00  1.00           N  
ATOM    791  N   GLN A 102      19.188  10.117 -12.719  1.00  0.00           N  
ATOM    792  CA  GLN A 102      20.531  10.016 -13.289  1.00  2.00           C  
ATOM    793  C   GLN A 102      20.766   8.641 -13.898  1.00  3.00           C  
ATOM    794  O   GLN A 102      21.250   8.531 -15.031  1.00  2.00           O  
ATOM    795  CB  GLN A 102      21.594  10.305 -12.219  1.00  2.00           C  
ATOM    796  CG  GLN A 102      21.578  11.742 -11.711  1.00  3.00           C  
ATOM    797  CD  GLN A 102      22.688  12.016 -10.711  1.00  2.00           C  
ATOM    798  OE1 GLN A 102      23.594  11.203 -10.531  1.00  2.00           O  
ATOM    799  NE2 GLN A 102      22.609  13.172 -10.055  1.00  1.00           N  
ATOM    800  N   THR A 103      20.344   7.586 -13.203  1.00  0.00           N  
ATOM    801  CA  THR A 103      20.641   6.223 -13.617  1.00  2.00           C  
ATOM    802  C   THR A 103      19.453   5.621 -14.375  1.00  2.00           C  
ATOM    803  O   THR A 103      19.609   4.652 -15.125  1.00  2.00           O  
ATOM    804  CB  THR A 103      20.984   5.332 -12.414  1.00  3.00           C  
ATOM    805  OG1 THR A 103      19.828   5.207 -11.570  1.00  7.00           O  
ATOM    806  CG2 THR A 103      22.125   5.930 -11.609  1.00  2.00           C  
ATOM    807  N   GLY A 104      18.281   6.129 -14.180  1.00  3.00           N  
ATOM    808  CA  GLY A 104      17.078   5.551 -14.781  1.00  2.00           C  
ATOM    809  C   GLY A 104      16.594   4.320 -14.047  1.00  3.00           C  
ATOM    810  O   GLY A 104      15.641   3.668 -14.484  1.00  2.00           O  
ATOM    811  N   GLN A 105      17.188   4.055 -12.938  1.00  0.00           N  
ATOM    812  CA  GLN A 105      16.828   2.863 -12.172  1.00  3.00           C  
ATOM    813  C   GLN A 105      15.734   3.174 -11.156  1.00  0.00           C  
ATOM    814  O   GLN A 105      15.734   4.242 -10.539  1.00  0.00           O  
ATOM    815  CB  GLN A 105      18.047   2.279 -11.469  1.00  7.00           C  
ATOM    816  CG  GLN A 105      19.062   1.644 -12.406  1.00  2.00           C  
ATOM    817  CD  GLN A 105      20.125   0.851 -11.680  1.00  2.00           C  
ATOM    818  OE1 GLN A 105      20.016   0.586 -10.477  1.00  2.00           O  
ATOM    819  NE2 GLN A 105      21.188   0.468 -12.391  1.00  1.00           N  
ATOM    820  N   VAL A 106      14.875   2.154 -11.000  1.00  4.00           N  
ATOM    821  CA  VAL A 106      13.820   2.309 -10.000  1.00  0.00           C  
ATOM    822  C   VAL A 106      14.430   2.256  -8.602  1.00 14.00           C  
ATOM    823  O   VAL A 106      15.094   1.281  -8.242  1.00  5.00           O  
ATOM    824  CB  VAL A 106      12.727   1.226 -10.148  1.00  6.00           C  
ATOM    825  CG1 VAL A 106      11.680   1.363  -9.047  1.00 15.00           C  
ATOM    826  CG2 VAL A 106      12.078   1.312 -11.531  1.00  5.00           C  
ATOM    827  N   GLU A 107      14.141   3.238  -7.750  1.00  0.00           N  
ATOM    828  CA  GLU A 107      14.711   3.346  -6.410  1.00  7.00           C  
ATOM    829  C   GLU A 107      13.695   2.934  -5.348  1.00  0.00           C  
ATOM    830  O   GLU A 107      14.047   2.279  -4.363  1.00  6.00           O  
ATOM    831  CB  GLU A 107      15.195   4.770  -6.145  1.00 13.00           C  
ATOM    832  CG  GLU A 107      15.961   4.926  -4.840  1.00  4.00           C  
ATOM    833  CD  GLU A 107      16.406   6.352  -4.570  1.00  5.00           C  
ATOM    834  OE1 GLU A 107      16.969   6.621  -3.484  1.00  2.00           O  
ATOM    835  OE2 GLU A 107      16.203   7.211  -5.457  1.00  5.00           O  
ATOM    836  N   SER A 108      12.484   3.301  -5.535  1.00  0.00           N  
ATOM    837  CA  SER A 108      11.383   3.096  -4.602  1.00  0.00           C  
ATOM    838  C   SER A 108      10.039   3.332  -5.277  1.00  0.00           C  
ATOM    839  O   SER A 108       9.977   3.596  -6.480  1.00  0.00           O  
ATOM    840  CB  SER A 108      11.523   4.020  -3.393  1.00 11.00           C  
ATOM    841  OG  SER A 108      11.391   5.375  -3.775  1.00 12.00           O  
ATOM    842  N   PHE A 109       9.039   3.117  -4.488  1.00  0.00           N  
ATOM    843  CA  PHE A 109       7.715   3.475  -4.992  1.00  0.00           C  
ATOM    844  C   PHE A 109       6.848   4.039  -3.873  1.00  0.00           C  
ATOM    845  O   PHE A 109       7.062   3.736  -2.699  1.00  0.00           O  
ATOM    846  CB  PHE A 109       7.031   2.260  -5.625  1.00  0.00           C  
ATOM    847  CG  PHE A 109       6.793   1.128  -4.660  1.00  0.00           C  
ATOM    848  CD1 PHE A 109       7.801   0.212  -4.379  1.00  0.00           C  
ATOM    849  CD2 PHE A 109       5.562   0.979  -4.039  1.00 60.00           C  
ATOM    850  CE1 PHE A 109       7.582  -0.836  -3.488  1.00  0.00           C  
ATOM    851  CE2 PHE A 109       5.336  -0.065  -3.146  1.00 60.00           C  
ATOM    852  CZ  PHE A 109       6.348  -0.973  -2.873  1.00 60.00           C  
ATOM    853  N   VAL A 110       5.895   4.910  -4.285  1.00  0.00           N  
ATOM    854  CA  VAL A 110       5.008   5.598  -3.354  1.00  0.00           C  
ATOM    855  C   VAL A 110       3.578   5.090  -3.529  1.00  0.00           C  
ATOM    856  O   VAL A 110       3.145   4.816  -4.652  1.00  0.00           O  
ATOM    857  CB  VAL A 110       5.059   7.129  -3.549  1.00  9.00           C  
ATOM    858  CG1 VAL A 110       3.994   7.816  -2.693  1.00  6.00           C  
ATOM    859  CG2 VAL A 110       6.449   7.664  -3.211  1.00  7.00           C  
ATOM    860  N   CYS A 111       2.990   4.988  -2.424  1.00  0.00           N  
ATOM    861  CA  CYS A 111       1.597   4.562  -2.479  1.00  0.00           C  
ATOM    862  C   CYS A 111       0.691   5.574  -1.787  1.00  0.00           C  
ATOM    863  O   CYS A 111       1.024   6.082  -0.714  1.00  0.00           O  
ATOM    864  CB  CYS A 111       1.428   3.189  -1.833  1.00 60.00           C  
ATOM    865  SG  CYS A 111       2.193   1.847  -2.766  1.00 60.00           S  
ATOM    866  N   ILE A 112      -0.407   5.820  -2.398  1.00  0.00           N  
ATOM    867  CA  ILE A 112      -1.520   6.531  -1.782  1.00  0.00           C  
ATOM    868  C   ILE A 112      -2.598   5.539  -1.356  1.00  0.00           C  
ATOM    869  O   ILE A 112      -3.215   4.883  -2.199  1.00  7.00           O  
ATOM    870  CB  ILE A 112      -2.113   7.590  -2.740  1.00  0.00           C  
ATOM    871  CG1 ILE A 112      -1.019   8.547  -3.223  1.00  9.00           C  
ATOM    872  CD1 ILE A 112      -1.467   9.492  -4.332  1.00  4.00           C  
ATOM    873  CG2 ILE A 112      -3.252   8.359  -2.059  1.00 19.00           C  
ATOM    874  N   ASN A 113      -2.820   5.523  -0.088  1.00  0.00           N  
ATOM    875  CA  ASN A 113      -3.729   4.543   0.498  1.00  0.00           C  
ATOM    876  C   ASN A 113      -5.035   5.188   0.953  1.00  0.00           C  
ATOM    877  O   ASN A 113      -5.055   5.938   1.932  1.00  1.00           O  
ATOM    878  CB  ASN A 113      -3.057   3.822   1.669  1.00  0.00           C  
ATOM    879  CG  ASN A 113      -1.688   3.279   1.312  1.00 16.00           C  
ATOM    880  OD1 ASN A 113      -1.569   2.277   0.602  1.00 60.00           O  
ATOM    881  ND2 ASN A 113      -0.643   3.936   1.801  1.00 14.00           N  
ATOM    882  N   THR A 114      -6.051   4.797   0.287  1.00  0.00           N  
ATOM    883  CA  THR A 114      -7.352   5.410   0.516  1.00  0.00           C  
ATOM    884  C   THR A 114      -8.312   4.414   1.156  1.00  0.00           C  
ATOM    885  O   THR A 114      -8.438   3.277   0.698  1.00  0.00           O  
ATOM    886  CB  THR A 114      -7.957   5.941  -0.797  1.00 30.00           C  
ATOM    887  OG1 THR A 114      -7.031   6.852  -1.409  1.00 16.00           O  
ATOM    888  CG2 THR A 114      -9.273   6.672  -0.541  1.00  9.00           C  
ATOM    889  N   VAL A 115      -8.969   4.887   2.215  1.00  0.00           N  
ATOM    890  CA  VAL A 115      -9.984   4.051   2.850  1.00  0.00           C  
ATOM    891  C   VAL A 115     -11.188   3.910   1.921  1.00  0.00           C  
ATOM    892  O   VAL A 115     -11.672   4.898   1.365  1.00  7.00           O  
ATOM    893  CB  VAL A 115     -10.430   4.637   4.211  1.00  7.00           C  
ATOM    894  CG1 VAL A 115     -11.570   3.814   4.801  1.00  4.00           C  
ATOM    895  CG2 VAL A 115      -9.242   4.688   5.176  1.00  8.00           C  
ATOM    896  N   VAL A 116     -11.555   2.666   1.743  1.00  0.00           N  
ATOM    897  CA  VAL A 116     -12.727   2.371   0.919  1.00  5.00           C  
ATOM    898  C   VAL A 116     -13.742   1.568   1.729  1.00  5.00           C  
ATOM    899  O   VAL A 116     -13.367   0.822   2.637  1.00 10.00           O  
ATOM    900  CB  VAL A 116     -12.336   1.600  -0.362  1.00  0.00           C  
ATOM    901  CG1 VAL A 116     -12.867   2.309  -1.604  1.00  7.00           C  
ATOM    902  CG2 VAL A 116     -10.820   1.438  -0.447  1.00 60.00           C  
ATOM    903  N   GLY A 117     -14.992   1.805   1.455  1.00  3.00           N  
ATOM    904  CA  GLY A 117     -16.031   1.029   2.107  1.00  3.00           C  
ATOM    905  C   GLY A 117     -15.891  -0.465   1.889  1.00  0.00           C  
ATOM    906  O   GLY A 117     -15.328  -0.899   0.883  1.00  0.00           O  
ATOM    907  N   ILE A 118     -16.469  -1.260   2.703  1.00  3.00           N  
ATOM    908  CA  ILE A 118     -16.312  -2.711   2.721  1.00  0.00           C  
ATOM    909  C   ILE A 118     -16.906  -3.305   1.440  1.00  0.00           C  
ATOM    910  O   ILE A 118     -16.266  -4.145   0.795  1.00  0.00           O  
ATOM    911  CB  ILE A 118     -17.000  -3.332   3.959  1.00  3.00           C  
ATOM    912  CG1 ILE A 118     -16.297  -2.877   5.242  1.00  7.00           C  
ATOM    913  CD1 ILE A 118     -17.047  -3.250   6.520  1.00  2.00           C  
ATOM    914  CG2 ILE A 118     -17.031  -4.859   3.857  1.00  4.00           C  
ATOM    915  N   THR A 119     -18.125  -2.822   1.041  1.00  4.00           N  
ATOM    916  CA  THR A 119     -18.797  -3.363  -0.140  1.00  4.00           C  
ATOM    917  C   THR A 119     -17.984  -3.059  -1.400  1.00  0.00           C  
ATOM    918  O   THR A 119     -17.750  -3.945  -2.225  1.00  8.00           O  
ATOM    919  CB  THR A 119     -20.219  -2.797  -0.289  1.00  3.00           C  
ATOM    920  OG1 THR A 119     -20.969  -3.098   0.892  1.00  2.00           O  
ATOM    921  CG2 THR A 119     -20.922  -3.398  -1.497  1.00  2.00           C  
ATOM    922  N   GLU A 120     -17.547  -1.866  -1.448  1.00  5.00           N  
ATOM    923  CA  GLU A 120     -16.734  -1.449  -2.586  1.00  5.00           C  
ATOM    924  C   GLU A 120     -15.414  -2.219  -2.633  1.00  0.00           C  
ATOM    925  O   GLU A 120     -15.000  -2.688  -3.695  1.00 12.00           O  
ATOM    926  CB  GLU A 120     -16.453   0.056  -2.529  1.00  3.00           C  
ATOM    927  CG  GLU A 120     -15.688   0.588  -3.730  1.00  4.00           C  
ATOM    928  CD  GLU A 120     -15.539   2.102  -3.725  1.00  2.00           C  
ATOM    929  OE1 GLU A 120     -14.969   2.658  -4.691  1.00  2.00           O  
ATOM    930  OE2 GLU A 120     -15.984   2.732  -2.742  1.00  2.00           O  
ATOM    931  N   ALA A 121     -14.734  -2.342  -1.562  1.00  0.00           N  
ATOM    932  CA  ALA A 121     -13.469  -3.068  -1.478  1.00  0.00           C  
ATOM    933  C   ALA A 121     -13.656  -4.535  -1.859  1.00  0.00           C  
ATOM    934  O   ALA A 121     -12.820  -5.105  -2.566  1.00  0.00           O  
ATOM    935  CB  ALA A 121     -12.883  -2.957  -0.072  1.00  3.00           C  
ATOM    936  N   ASP A 122     -14.742  -5.105  -1.436  1.00  0.00           N  
ATOM    937  CA  ASP A 122     -15.031  -6.500  -1.758  1.00 13.00           C  
ATOM    938  C   ASP A 122     -15.141  -6.703  -3.268  1.00  7.00           C  
ATOM    939  O   ASP A 122     -14.594  -7.660  -3.812  1.00  9.00           O  
ATOM    940  CB  ASP A 122     -16.312  -6.957  -1.069  1.00  4.00           C  
ATOM    941  CG  ASP A 122     -16.125  -7.266   0.405  1.00  3.00           C  
ATOM    942  OD1 ASP A 122     -14.969  -7.301   0.874  1.00 18.00           O  
ATOM    943  OD2 ASP A 122     -17.141  -7.480   1.103  1.00  2.00           O  
ATOM    944  N   GLU A 123     -15.828  -5.812  -3.879  1.00  0.00           N  
ATOM    945  CA  GLU A 123     -15.977  -5.883  -5.332  1.00  8.00           C  
ATOM    946  C   GLU A 123     -14.633  -5.707  -6.027  1.00  9.00           C  
ATOM    947  O   GLU A 123     -14.305  -6.445  -6.961  1.00 13.00           O  
ATOM    948  CB  GLU A 123     -16.969  -4.824  -5.824  1.00  6.00           C  
ATOM    949  CG  GLU A 123     -18.422  -5.125  -5.465  1.00  4.00           C  
ATOM    950  CD  GLU A 123     -19.375  -4.031  -5.895  1.00  2.00           C  
ATOM    951  OE1 GLU A 123     -20.609  -4.191  -5.699  1.00  1.00           O  
ATOM    952  OE2 GLU A 123     -18.906  -3.008  -6.438  1.00  3.00           O  
ATOM    953  N   GLU A 124     -13.844  -4.805  -5.508  1.00  0.00           N  
ATOM    954  CA  GLU A 124     -12.531  -4.547  -6.094  1.00 11.00           C  
ATOM    955  C   GLU A 124     -11.609  -5.750  -5.938  1.00 60.00           C  
ATOM    956  O   GLU A 124     -10.898  -6.117  -6.875  1.00 25.00           O  
ATOM    957  CB  GLU A 124     -11.891  -3.311  -5.457  1.00 27.00           C  
ATOM    958  CG  GLU A 124     -12.570  -2.002  -5.840  1.00  6.00           C  
ATOM    959  CD  GLU A 124     -11.969  -0.790  -5.141  1.00 14.00           C  
ATOM    960  OE1 GLU A 124     -12.414   0.349  -5.418  1.00  4.00           O  
ATOM    961  OE2 GLU A 124     -11.055  -0.981  -4.309  1.00  0.00           O  
ATOM    962  N   ILE A 125     -11.680  -6.336  -4.773  1.00  0.00           N  
ATOM    963  CA  ILE A 125     -10.820  -7.480  -4.488  1.00  0.00           C  
ATOM    964  C   ILE A 125     -11.250  -8.672  -5.344  1.00  0.00           C  
ATOM    965  O   ILE A 125     -10.406  -9.383  -5.898  1.00  0.00           O  
ATOM    966  CB  ILE A 125     -10.859  -7.855  -2.988  1.00 19.00           C  
ATOM    967  CG1 ILE A 125     -10.156  -6.785  -2.150  1.00  0.00           C  
ATOM    968  CD1 ILE A 125     -10.398  -6.906  -0.653  1.00 34.00           C  
ATOM    969  CG2 ILE A 125     -10.234  -9.234  -2.760  1.00 13.00           C  
ATOM    970  N   LYS A 126     -12.531  -8.844  -5.527  1.00 14.00           N  
ATOM    971  CA  LYS A 126     -13.047  -9.898  -6.395  1.00  7.00           C  
ATOM    972  C   LYS A 126     -12.594  -9.695  -7.840  1.00 17.00           C  
ATOM    973  O   LYS A 126     -12.125 -10.625  -8.492  1.00  9.00           O  
ATOM    974  CB  LYS A 126     -14.570  -9.953  -6.324  1.00  6.00           C  
ATOM    975  CG  LYS A 126     -15.188 -11.125  -7.082  1.00  5.00           C  
ATOM    976  CD  LYS A 126     -16.703 -11.141  -6.953  1.00  4.00           C  
ATOM    977  CE  LYS A 126     -17.328 -12.266  -7.770  1.00  2.00           C  
ATOM    978  NZ  LYS A 126     -18.812 -12.289  -7.641  1.00  1.00           N  
ATOM    979  N   ASN A 127     -12.734  -8.531  -8.328  1.00  0.00           N  
ATOM    980  CA  ASN A 127     -12.336  -8.211  -9.695  1.00 17.00           C  
ATOM    981  C   ASN A 127     -10.828  -8.367  -9.898  1.00 16.00           C  
ATOM    982  O   ASN A 127     -10.383  -8.844 -10.938  1.00  0.00           O  
ATOM    983  CB  ASN A 127     -12.781  -6.797 -10.070  1.00  8.00           C  
ATOM    984  CG  ASN A 127     -14.281  -6.691 -10.281  1.00  4.00           C  
ATOM    985  OD1 ASN A 127     -14.945  -7.684 -10.586  1.00  5.00           O  
ATOM    986  ND2 ASN A 127     -14.812  -5.488 -10.109  1.00  3.00           N  
ATOM    987  N   GLN A 128     -10.109  -7.926  -8.930  1.00 20.00           N  
ATOM    988  CA  GLN A 128      -8.656  -8.062  -8.945  1.00 18.00           C  
ATOM    989  C   GLN A 128      -8.242  -9.531  -9.070  1.00  0.00           C  
ATOM    990  O   GLN A 128      -7.359  -9.867  -9.867  1.00  0.00           O  
ATOM    991  CB  GLN A 128      -8.039  -7.453  -7.688  1.00 37.00           C  
ATOM    992  CG  GLN A 128      -6.551  -7.711  -7.539  1.00 29.00           C  
ATOM    993  CD  GLN A 128      -5.977  -7.141  -6.254  1.00 60.00           C  
ATOM    994  OE1 GLN A 128      -5.988  -5.922  -6.047  1.00 41.00           O  
ATOM    995  NE2 GLN A 128      -5.477  -8.008  -5.387  1.00  1.00           N  
ATOM    996  N   LYS A 129      -8.836 -10.383  -8.344  1.00  0.00           N  
ATOM    997  CA  LYS A 129      -8.555 -11.812  -8.383  1.00  0.00           C  
ATOM    998  C   LYS A 129      -8.867 -12.398  -9.758  1.00  9.00           C  
ATOM    999  O   LYS A 129      -8.094 -13.195 -10.297  1.00  0.00           O  
ATOM   1000  CB  LYS A 129      -9.359 -12.555  -7.309  1.00  8.00           C  
ATOM   1001  CG  LYS A 129      -8.875 -12.289  -5.887  1.00  0.00           C  
ATOM   1002  CD  LYS A 129      -9.664 -13.094  -4.867  1.00  4.00           C  
ATOM   1003  CE  LYS A 129      -9.172 -12.844  -3.449  1.00 14.00           C  
ATOM   1004  NZ  LYS A 129      -9.922 -13.664  -2.449  1.00  5.00           N  
ATOM   1005  N   ARG A 130      -9.938 -11.984 -10.258  1.00  0.00           N  
ATOM   1006  CA  ARG A 130     -10.359 -12.453 -11.578  1.00  6.00           C  
ATOM   1007  C   ARG A 130      -9.352 -12.039 -12.648  1.00  0.00           C  
ATOM   1008  O   ARG A 130      -9.000 -12.836 -13.523  1.00  5.00           O  
ATOM   1009  CB  ARG A 130     -11.742 -11.906 -11.930  1.00  7.00           C  
ATOM   1010  CG  ARG A 130     -12.312 -12.461 -13.227  1.00  3.00           C  
ATOM   1011  CD  ARG A 130     -13.703 -11.906 -13.516  1.00  3.00           C  
ATOM   1012  NE  ARG A 130     -13.664 -10.484 -13.820  1.00  4.00           N  
ATOM   1013  CZ  ARG A 130     -13.742  -9.969 -15.039  1.00  3.00           C  
ATOM   1014  NH1 ARG A 130     -13.867 -10.750 -16.109  1.00  2.00           N  
ATOM   1015  NH2 ARG A 130     -13.695  -8.648 -15.203  1.00  2.00           N  
ATOM   1016  N   LYS A 131      -8.781 -10.867 -12.484  1.00  0.00           N  
ATOM   1017  CA  LYS A 131      -7.867 -10.305 -13.477  1.00  5.00           C  
ATOM   1018  C   LYS A 131      -6.469 -10.883 -13.320  1.00  0.00           C  
ATOM   1019  O   LYS A 131      -5.793 -11.172 -14.312  1.00  4.00           O  
ATOM   1020  CB  LYS A 131      -7.820  -8.781 -13.359  1.00  6.00           C  
ATOM   1021  CG  LYS A 131      -9.062  -8.078 -13.883  1.00  4.00           C  
ATOM   1022  CD  LYS A 131      -8.953  -6.566 -13.734  1.00  5.00           C  
ATOM   1023  CE  LYS A 131     -10.242  -5.867 -14.156  1.00  3.00           C  
ATOM   1024  NZ  LYS A 131     -10.188  -4.398 -13.898  1.00  2.00           N  
ATOM   1025  N   LEU A 132      -6.078 -11.125 -12.109  1.00  0.00           N  
ATOM   1026  CA  LEU A 132      -4.684 -11.453 -11.836  1.00  0.00           C  
ATOM   1027  C   LEU A 132      -4.465 -12.961 -11.828  1.00  0.00           C  
ATOM   1028  O   LEU A 132      -3.348 -13.430 -12.055  1.00  0.00           O  
ATOM   1029  CB  LEU A 132      -4.246 -10.859 -10.492  1.00  0.00           C  
ATOM   1030  CG  LEU A 132      -4.184  -9.328 -10.414  1.00 21.00           C  
ATOM   1031  CD1 LEU A 132      -3.729  -8.891  -9.031  1.00 36.00           C  
ATOM   1032  CD2 LEU A 132      -3.258  -8.773 -11.492  1.00 12.00           C  
ATOM   1033  N   LEU A 133      -5.570 -13.703 -11.648  1.00  0.00           N  
ATOM   1034  CA  LEU A 133      -5.480 -15.156 -11.547  1.00  0.00           C  
ATOM   1035  C   LEU A 133      -4.891 -15.750 -12.820  1.00  0.00           C  
ATOM   1036  O   LEU A 133      -3.982 -16.578 -12.758  1.00  0.00           O  
ATOM   1037  CB  LEU A 133      -6.859 -15.766 -11.281  1.00  0.00           C  
ATOM   1038  CG  LEU A 133      -6.891 -17.266 -10.969  1.00  4.00           C  
ATOM   1039  CD1 LEU A 133      -6.086 -17.562  -9.711  1.00 20.00           C  
ATOM   1040  CD2 LEU A 133      -8.328 -17.750 -10.820  1.00  3.00           C  
ATOM   1041  N   PRO A 134      -5.328 -15.367 -13.984  1.00  0.00           N  
ATOM   1042  CA  PRO A 134      -4.750 -15.938 -15.195  1.00  5.00           C  
ATOM   1043  C   PRO A 134      -3.268 -15.617 -15.359  1.00  4.00           C  
ATOM   1044  O   PRO A 134      -2.529 -16.391 -15.984  1.00  4.00           O  
ATOM   1045  CB  PRO A 134      -5.574 -15.297 -16.312  1.00  2.00           C  
ATOM   1046  CG  PRO A 134      -6.863 -14.906 -15.672  1.00  3.00           C  
ATOM   1047  CD  PRO A 134      -6.582 -14.531 -14.242  1.00  6.00           C  
ATOM   1048  N   ILE A 135      -2.867 -14.469 -14.852  1.00  0.00           N  
ATOM   1049  CA  ILE A 135      -1.477 -14.039 -14.953  1.00  5.00           C  
ATOM   1050  C   ILE A 135      -0.592 -14.953 -14.109  1.00  0.00           C  
ATOM   1051  O   ILE A 135       0.496 -15.344 -14.539  1.00 27.00           O  
ATOM   1052  CB  ILE A 135      -1.305 -12.570 -14.508  1.00  0.00           C  
ATOM   1053  CG1 ILE A 135      -2.088 -11.633 -15.445  1.00  3.00           C  
ATOM   1054  CD1 ILE A 135      -2.143 -10.188 -14.969  1.00  3.00           C  
ATOM   1055  CG2 ILE A 135       0.177 -12.188 -14.469  1.00 24.00           C  
ATOM   1056  N   ILE A 136      -1.183 -15.430 -13.039  1.00  0.00           N  
ATOM   1057  CA  ILE A 136      -0.431 -16.281 -12.125  1.00  4.00           C  
ATOM   1058  C   ILE A 136      -0.507 -17.734 -12.578  1.00  0.00           C  
ATOM   1059  O   ILE A 136       0.417 -18.516 -12.344  1.00 29.00           O  
ATOM   1060  CB  ILE A 136      -0.956 -16.141 -10.672  1.00 60.00           C  
ATOM   1061  CG1 ILE A 136      -0.771 -14.711 -10.172  1.00  2.00           C  
ATOM   1062  CD1 ILE A 136      -1.518 -14.406  -8.875  1.00  4.00           C  
ATOM   1063  CG2 ILE A 136      -0.254 -17.141  -9.750  1.00 34.00           C  
ATOM   1064  N   SER A 137      -1.596 -18.203 -13.320  1.00 52.00           N  
ATOM   1065  CA  SER A 137      -1.844 -19.594 -13.695  1.00 25.00           C  
ATOM   1066  C   SER A 137      -1.287 -19.906 -15.078  1.00 23.00           C  
ATOM   1067  O   SER A 137      -1.149 -21.078 -15.453  1.00  8.00           O  
ATOM   1068  CB  SER A 137      -3.342 -19.906 -13.656  1.00  8.00           C  
ATOM   1069  OG  SER A 137      -4.051 -19.047 -14.539  1.00  3.00           O  
ATOM   1070  N   SER A 138      -1.016 -18.953 -16.000  1.00  5.00           N  
ATOM   1071  CA  SER A 138      -0.555 -19.281 -17.344  1.00  3.00           C  
ATOM   1072  C   SER A 138       0.815 -19.953 -17.312  1.00  0.00           C  
ATOM   1073  O   SER A 138       1.656 -19.625 -16.469  1.00 27.00           O  
ATOM   1074  CB  SER A 138      -0.496 -18.016 -18.203  1.00  3.00           C  
ATOM   1075  OG  SER A 138       0.499 -17.125 -17.734  1.00  6.00           O  
ATOM   1076  N   GLN A 139       1.007 -21.297 -17.609  1.00  9.00           N  
ATOM   1077  CA  GLN A 139       1.931 -22.375 -17.891  1.00  9.00           C  
ATOM   1078  C   GLN A 139       3.127 -21.875 -18.703  1.00  3.00           C  
ATOM   1079  O   GLN A 139       4.188 -22.516 -18.703  1.00  3.00           O  
ATOM   1080  CB  GLN A 139       1.217 -23.500 -18.656  1.00  3.00           C  
ATOM   1081  CG  GLN A 139       0.490 -24.484 -17.750  1.00  4.00           C  
ATOM   1082  CD  GLN A 139      -0.195 -25.594 -18.531  1.00  2.00           C  
ATOM   1083  OE1 GLN A 139      -0.293 -25.547 -19.766  1.00  1.00           O  
ATOM   1084  NE2 GLN A 139      -0.675 -26.609 -17.812  1.00  1.00           N  
ATOM   1085  N   ASP A 140       3.244 -20.547 -19.016  1.00  5.00           N  
ATOM   1086  CA  ASP A 140       4.520 -20.094 -19.578  1.00  3.00           C  
ATOM   1087  C   ASP A 140       5.352 -19.359 -18.516  1.00  8.00           C  
ATOM   1088  O   ASP A 140       6.441 -18.875 -18.812  1.00  4.00           O  
ATOM   1089  CB  ASP A 140       4.297 -19.188 -20.781  1.00  3.00           C  
ATOM   1090  CG  ASP A 140       4.352 -19.938 -22.109  1.00  2.00           C  
ATOM   1091  OD1 ASP A 140       4.918 -21.062 -22.156  1.00  2.00           O  
ATOM   1092  OD2 ASP A 140       3.832 -19.406 -23.109  1.00  1.00           O  
ATOM   1093  N   CYS A 141       5.336 -19.781 -17.188  1.00 15.00           N  
ATOM   1094  CA  CYS A 141       5.645 -19.078 -15.945  1.00 14.00           C  
ATOM   1095  C   CYS A 141       6.668 -19.844 -15.117  1.00 12.00           C  
ATOM   1096  O   CYS A 141       7.055 -19.406 -14.031  1.00  0.00           O  
ATOM   1097  CB  CYS A 141       4.371 -18.859 -15.117  1.00 17.00           C  
ATOM   1098  SG  CYS A 141       4.340 -17.281 -14.234  1.00 24.00           S  
ATOM   1099  N   ASP A 142       7.285 -20.891 -15.617  1.00  7.00           N  
ATOM   1100  CA  ASP A 142       8.250 -21.375 -14.633  1.00  9.00           C  
ATOM   1101  C   ASP A 142       9.344 -20.328 -14.383  1.00  7.00           C  
ATOM   1102  O   ASP A 142       9.750 -20.125 -13.242  1.00  0.00           O  
ATOM   1103  CB  ASP A 142       8.875 -22.688 -15.094  1.00  3.00           C  
ATOM   1104  CG  ASP A 142       8.773 -23.797 -14.055  1.00  3.00           C  
ATOM   1105  OD1 ASP A 142       8.289 -23.531 -12.930  1.00  4.00           O  
ATOM   1106  OD2 ASP A 142       9.188 -24.938 -14.352  1.00  1.00           O  
ATOM   1107  N   GLU A 143       9.469 -19.359 -15.289  1.00  7.00           N  
ATOM   1108  CA  GLU A 143      10.516 -18.375 -15.023  1.00  7.00           C  
ATOM   1109  C   GLU A 143       9.938 -17.125 -14.344  1.00  5.00           C  
ATOM   1110  O   GLU A 143      10.570 -16.547 -13.453  1.00  5.00           O  
ATOM   1111  CB  GLU A 143      11.227 -17.969 -16.312  1.00  4.00           C  
ATOM   1112  CG  GLU A 143      12.203 -19.016 -16.828  1.00  3.00           C  
ATOM   1113  CD  GLU A 143      13.297 -18.438 -17.703  1.00  2.00           C  
ATOM   1114  OE1 GLU A 143      14.289 -19.156 -17.984  1.00  1.00           O  
ATOM   1115  OE2 GLU A 143      13.164 -17.266 -18.125  1.00  1.00           O  
ATOM   1116  N   HIS A 144       8.617 -16.766 -14.688  1.00  7.00           N  
ATOM   1117  CA  HIS A 144       8.008 -15.570 -14.102  1.00  6.00           C  
ATOM   1118  C   HIS A 144       7.551 -15.836 -12.672  1.00  0.00           C  
ATOM   1119  O   HIS A 144       7.746 -15.000 -11.789  1.00  0.00           O  
ATOM   1120  CB  HIS A 144       6.824 -15.102 -14.953  1.00  8.00           C  
ATOM   1121  CG  HIS A 144       6.875 -13.648 -15.289  1.00  7.00           C  
ATOM   1122  ND1 HIS A 144       6.094 -12.703 -14.648  1.00 26.00           N  
ATOM   1123  CD2 HIS A 144       7.609 -12.969 -16.203  1.00  3.00           C  
ATOM   1124  CE1 HIS A 144       6.352 -11.516 -15.156  1.00 13.00           C  
ATOM   1125  NE2 HIS A 144       7.270 -11.648 -16.094  1.00  2.00           N  
ATOM   1126  N   LEU A 145       6.945 -17.078 -12.438  1.00  0.00           N  
ATOM   1127  CA  LEU A 145       6.562 -17.469 -11.086  1.00  0.00           C  
ATOM   1128  C   LEU A 145       7.797 -17.719 -10.219  1.00  0.00           C  
ATOM   1129  O   LEU A 145       7.816 -17.359  -9.039  1.00  0.00           O  
ATOM   1130  CB  LEU A 145       5.691 -18.734 -11.117  1.00 18.00           C  
ATOM   1131  CG  LEU A 145       4.211 -18.516 -11.438  1.00  0.00           C  
ATOM   1132  CD1 LEU A 145       3.545 -19.859 -11.766  1.00 13.00           C  
ATOM   1133  CD2 LEU A 145       3.504 -17.844 -10.266  1.00 13.00           C  
ATOM   1134  N   LYS A 146       8.945 -18.406 -10.836  1.00 19.00           N  
ATOM   1135  CA  LYS A 146      10.195 -18.547 -10.094  1.00 15.00           C  
ATOM   1136  C   LYS A 146      10.812 -17.188  -9.789  1.00  7.00           C  
ATOM   1137  O   LYS A 146      11.375 -16.969  -8.711  1.00  0.00           O  
ATOM   1138  CB  LYS A 146      11.188 -19.406 -10.867  1.00  5.00           C  
ATOM   1139  CG  LYS A 146      10.859 -20.906 -10.844  1.00  6.00           C  
ATOM   1140  CD  LYS A 146      11.906 -21.719 -11.594  1.00  3.00           C  
ATOM   1141  CE  LYS A 146      11.539 -23.188 -11.633  1.00  2.00           C  
ATOM   1142  NZ  LYS A 146      12.539 -23.984 -12.406  1.00  1.00           N  
ATOM   1143  N   SER A 147      10.570 -16.281 -10.789  1.00  7.00           N  
ATOM   1144  CA  SER A 147      11.094 -14.953 -10.500  1.00  4.00           C  
ATOM   1145  C   SER A 147      10.242 -14.234  -9.461  1.00  7.00           C  
ATOM   1146  O   SER A 147      10.766 -13.516  -8.609  1.00  4.00           O  
ATOM   1147  CB  SER A 147      11.164 -14.117 -11.773  1.00  3.00           C  
ATOM   1148  OG  SER A 147       9.922 -13.500 -12.039  1.00  7.00           O  
ATOM   1149  N   ILE A 148       8.906 -14.562  -9.453  1.00  0.00           N  
ATOM   1150  CA  ILE A 148       8.016 -13.953  -8.469  1.00  0.00           C  
ATOM   1151  C   ILE A 148       8.117 -14.703  -7.145  1.00  0.00           C  
ATOM   1152  O   ILE A 148       8.164 -14.086  -6.078  1.00  0.00           O  
ATOM   1153  CB  ILE A 148       6.555 -13.938  -8.961  1.00  0.00           C  
ATOM   1154  CG1 ILE A 148       6.422 -13.070 -10.219  1.00 18.00           C  
ATOM   1155  CD1 ILE A 148       5.062 -13.156 -10.898  1.00 35.00           C  
ATOM   1156  CG2 ILE A 148       5.613 -13.445  -7.859  1.00  1.00           C  
ATOM   1157  N   SER A 149       8.117 -16.047  -7.246  1.00  0.00           N  
ATOM   1158  CA  SER A 149       8.234 -16.875  -6.043  1.00  0.00           C  
ATOM   1159  C   SER A 149       9.539 -16.578  -5.301  1.00  9.00           C  
ATOM   1160  O   SER A 149       9.570 -16.594  -4.070  1.00 15.00           O  
ATOM   1161  CB  SER A 149       8.148 -18.359  -6.391  1.00 26.00           C  
ATOM   1162  OG  SER A 149       9.281 -18.766  -7.145  1.00  8.00           O  
ATOM   1163  N   ASN A 150      10.664 -16.328  -6.121  1.00  0.00           N  
ATOM   1164  CA  ASN A 150      11.930 -16.062  -5.449  1.00  6.00           C  
ATOM   1165  C   ASN A 150      11.906 -14.711  -4.742  1.00  3.00           C  
ATOM   1166  O   ASN A 150      12.750 -14.445  -3.879  1.00  3.00           O  
ATOM   1167  CB  ASN A 150      13.086 -16.125  -6.445  1.00  2.00           C  
ATOM   1168  CG  ASN A 150      13.391 -17.547  -6.898  1.00  2.00           C  
ATOM   1169  OD1 ASN A 150      13.109 -18.516  -6.188  1.00  3.00           O  
ATOM   1170  ND2 ASN A 150      13.969 -17.672  -8.086  1.00  2.00           N  
ATOM   1171  N   THR A 151      10.914 -13.852  -5.039  1.00  0.00           N  
ATOM   1172  CA  THR A 151      10.859 -12.562  -4.352  1.00  4.00           C  
ATOM   1173  C   THR A 151       9.859 -12.609  -3.197  1.00  6.00           C  
ATOM   1174  O   THR A 151       9.773 -11.672  -2.408  1.00 27.00           O  
ATOM   1175  CB  THR A 151      10.477 -11.430  -5.316  1.00 14.00           C  
ATOM   1176  OG1 THR A 151      11.133 -11.648  -6.578  1.00  3.00           O  
ATOM   1177  CG2 THR A 151      10.898 -10.070  -4.766  1.00 20.00           C  
ATOM   1178  N   PHE A 152       9.125 -13.742  -3.150  1.00  0.00           N  
ATOM   1179  CA  PHE A 152       8.188 -13.922  -2.053  1.00  0.00           C  
ATOM   1180  C   PHE A 152       8.922 -14.148  -0.738  1.00  7.00           C  
ATOM   1181  O   PHE A 152       9.938 -14.844  -0.702  1.00  7.00           O  
ATOM   1182  CB  PHE A 152       7.246 -15.102  -2.336  1.00  0.00           C  
ATOM   1183  CG  PHE A 152       6.336 -14.883  -3.514  1.00  0.00           C  
ATOM   1184  CD1 PHE A 152       5.629 -13.695  -3.650  1.00  4.00           C  
ATOM   1185  CD2 PHE A 152       6.191 -15.859  -4.484  1.00  0.00           C  
ATOM   1186  CE1 PHE A 152       4.785 -13.484  -4.738  1.00  0.00           C  
ATOM   1187  CE2 PHE A 152       5.352 -15.664  -5.578  1.00 10.00           C  
ATOM   1188  CZ  PHE A 152       4.648 -14.477  -5.703  1.00  1.00           C  
ATOM   1189  N   PRO A 153       8.641 -13.281   0.304  1.00  8.00           N  
ATOM   1190  CA  PRO A 153       9.117 -13.766   1.604  1.00  4.00           C  
ATOM   1191  C   PRO A 153       8.820 -15.242   1.833  1.00  0.00           C  
ATOM   1192  O   PRO A 153       7.789 -15.750   1.377  1.00  0.00           O  
ATOM   1193  CB  PRO A 153       8.352 -12.891   2.602  1.00  3.00           C  
ATOM   1194  CG  PRO A 153       7.801 -11.766   1.784  1.00 15.00           C  
ATOM   1195  CD  PRO A 153       7.738 -12.211   0.350  1.00 36.00           C  
ATOM   1196  N   GLN A 154       9.836 -16.016   2.113  1.00  4.00           N  
ATOM   1197  CA  GLN A 154       9.734 -17.453   2.312  1.00  9.00           C  
ATOM   1198  C   GLN A 154       8.445 -17.828   3.051  1.00  6.00           C  
ATOM   1199  O   GLN A 154       7.816 -18.844   2.750  1.00  8.00           O  
ATOM   1200  CB  GLN A 154      10.945 -17.984   3.080  1.00  4.00           C  
ATOM   1201  CG  GLN A 154      12.219 -18.047   2.246  1.00  4.00           C  
ATOM   1202  CD  GLN A 154      13.312 -18.859   2.912  1.00  2.00           C  
ATOM   1203  OE1 GLN A 154      13.281 -19.094   4.121  1.00  1.00           O  
ATOM   1204  NE2 GLN A 154      14.297 -19.297   2.123  1.00  1.00           N  
ATOM   1205  N   GLU A 155       7.965 -16.922   3.873  1.00  4.00           N  
ATOM   1206  CA  GLU A 155       6.789 -17.188   4.699  1.00  4.00           C  
ATOM   1207  C   GLU A 155       5.512 -17.156   3.871  1.00  0.00           C  
ATOM   1208  O   GLU A 155       4.516 -17.797   4.223  1.00  6.00           O  
ATOM   1209  CB  GLU A 155       6.703 -16.188   5.852  1.00  2.00           C  
ATOM   1210  CG  GLU A 155       6.637 -14.734   5.398  1.00  8.00           C  
ATOM   1211  CD  GLU A 155       7.996 -14.055   5.359  1.00  2.00           C  
ATOM   1212  OE1 GLU A 155       8.047 -12.805   5.434  1.00  5.00           O  
ATOM   1213  OE2 GLU A 155       9.016 -14.773   5.250  1.00  2.00           O  
ATOM   1214  N   LEU A 156       5.570 -16.562   2.705  1.00  0.00           N  
ATOM   1215  CA  LEU A 156       4.383 -16.375   1.886  1.00  0.00           C  
ATOM   1216  C   LEU A 156       4.301 -17.422   0.786  1.00  0.00           C  
ATOM   1217  O   LEU A 156       3.238 -17.625   0.196  1.00  0.00           O  
ATOM   1218  CB  LEU A 156       4.379 -14.969   1.269  1.00  0.00           C  
ATOM   1219  CG  LEU A 156       4.000 -13.812   2.201  1.00 43.00           C  
ATOM   1220  CD1 LEU A 156       4.309 -12.477   1.543  1.00 60.00           C  
ATOM   1221  CD2 LEU A 156       2.527 -13.898   2.586  1.00 26.00           C  
ATOM   1222  N   LEU A 157       5.484 -18.000   0.547  1.00  0.00           N  
ATOM   1223  CA  LEU A 157       5.543 -19.031  -0.488  1.00  0.00           C  
ATOM   1224  C   LEU A 157       4.660 -20.219  -0.128  1.00 10.00           C  
ATOM   1225  O   LEU A 157       4.039 -20.828  -1.006  1.00  0.00           O  
ATOM   1226  CB  LEU A 157       6.988 -19.500  -0.693  1.00  7.00           C  
ATOM   1227  CG  LEU A 157       7.898 -18.562  -1.492  1.00  0.00           C  
ATOM   1228  CD1 LEU A 157       9.344 -19.047  -1.432  1.00  5.00           C  
ATOM   1229  CD2 LEU A 157       7.422 -18.453  -2.938  1.00 26.00           C  
ATOM   1230  N   LYS A 158       4.523 -20.484   1.188  1.00  0.00           N  
ATOM   1231  CA  LYS A 158       3.699 -21.578   1.673  1.00  6.00           C  
ATOM   1232  C   LYS A 158       2.219 -21.328   1.405  1.00  0.00           C  
ATOM   1233  O   LYS A 158       1.449 -22.266   1.191  1.00  3.00           O  
ATOM   1234  CB  LYS A 158       3.932 -21.812   3.168  1.00  3.00           C  
ATOM   1235  CG  LYS A 158       5.324 -22.312   3.510  1.00  4.00           C  
ATOM   1236  CD  LYS A 158       5.488 -22.531   5.008  1.00  2.00           C  
ATOM   1237  CE  LYS A 158       6.910 -22.953   5.363  1.00  2.00           C  
ATOM   1238  NZ  LYS A 158       7.074 -23.156   6.832  1.00  1.00           N  
ATOM   1239  N   ASP A 159       1.835 -20.031   1.325  1.00  0.00           N  
ATOM   1240  CA  ASP A 159       0.430 -19.688   1.139  1.00  4.00           C  
ATOM   1241  C   ASP A 159       0.075 -19.609  -0.345  1.00 60.00           C  
ATOM   1242  O   ASP A 159      -1.049 -19.938  -0.737  1.00 10.00           O  
ATOM   1243  CB  ASP A 159       0.107 -18.359   1.825  1.00 35.00           C  
ATOM   1244  CG  ASP A 159       0.222 -18.438   3.338  1.00  4.00           C  
ATOM   1245  OD1 ASP A 159       0.059 -19.531   3.910  1.00  2.00           O  
ATOM   1246  OD2 ASP A 159       0.475 -17.375   3.963  1.00 10.00           O  
ATOM   1247  N   VAL A 160       1.067 -19.297  -1.165  1.00  0.00           N  
ATOM   1248  CA  VAL A 160       0.865 -19.047  -2.588  1.00 60.00           C  
ATOM   1249  C   VAL A 160       1.011 -20.344  -3.375  1.00  0.00           C  
ATOM   1250  O   VAL A 160       0.297 -20.562  -4.355  1.00  0.00           O  
ATOM   1251  CB  VAL A 160       1.856 -17.984  -3.119  1.00  5.00           C  
ATOM   1252  CG1 VAL A 160       1.713 -17.812  -4.633  1.00  3.00           C  
ATOM   1253  CG2 VAL A 160       1.638 -16.641  -2.412  1.00 26.00           C  
ATOM   1254  N   MET A 161       1.911 -21.250  -2.869  1.00  0.00           N  
ATOM   1255  CA  MET A 161       2.240 -22.453  -3.639  1.00 16.00           C  
ATOM   1256  C   MET A 161       1.012 -23.344  -3.818  1.00  6.00           C  
ATOM   1257  O   MET A 161       0.775 -23.859  -4.906  1.00  0.00           O  
ATOM   1258  CB  MET A 161       3.357 -23.234  -2.957  1.00  5.00           C  
ATOM   1259  CG  MET A 161       4.754 -22.828  -3.398  1.00 26.00           C  
ATOM   1260  SD  MET A 161       6.027 -24.078  -2.934  1.00  3.00           S  
ATOM   1261  CE  MET A 161       6.289 -24.875  -4.539  1.00  3.00           C  
ATOM   1262  N   PRO A 162       0.148 -23.438  -2.795  1.00  0.00           N  
ATOM   1263  CA  PRO A 162      -1.032 -24.266  -3.070  1.00  5.00           C  
ATOM   1264  C   PRO A 162      -2.000 -23.594  -4.047  1.00  5.00           C  
ATOM   1265  O   PRO A 162      -2.812 -24.281  -4.676  1.00  6.00           O  
ATOM   1266  CB  PRO A 162      -1.676 -24.422  -1.691  1.00  3.00           C  
ATOM   1267  CG  PRO A 162      -0.631 -23.969  -0.724  1.00  2.00           C  
ATOM   1268  CD  PRO A 162       0.368 -23.125  -1.464  1.00  5.00           C  
ATOM   1269  N   MET A 163      -2.031 -22.328  -4.148  1.00  0.00           N  
ATOM   1270  CA  MET A 163      -2.898 -21.609  -5.078  1.00  5.00           C  
ATOM   1271  C   MET A 163      -2.371 -21.719  -6.504  1.00 60.00           C  
ATOM   1272  O   MET A 163      -3.146 -21.688  -7.461  1.00 14.00           O  
ATOM   1273  CB  MET A 163      -3.025 -20.141  -4.672  1.00 28.00           C  
ATOM   1274  CG  MET A 163      -4.105 -19.875  -3.639  1.00  4.00           C  
ATOM   1275  SD  MET A 163      -4.418 -18.094  -3.381  1.00 35.00           S  
ATOM   1276  CE  MET A 163      -6.230 -18.078  -3.355  1.00  6.00           C  
ATOM   1277  N   LEU A 164      -1.098 -22.016  -6.719  1.00  0.00           N  
ATOM   1278  CA  LEU A 164      -0.413 -22.109  -8.000  1.00 26.00           C  
ATOM   1279  C   LEU A 164      -0.353 -23.562  -8.469  1.00 14.00           C  
ATOM   1280  O   LEU A 164      -0.073 -23.828  -9.641  1.00 10.00           O  
ATOM   1281  CB  LEU A 164       1.003 -21.547  -7.902  1.00 13.00           C  
ATOM   1282  CG  LEU A 164       1.107 -20.031  -7.641  1.00  3.00           C  
ATOM   1283  CD1 LEU A 164       2.547 -19.656  -7.312  1.00 31.00           C  
ATOM   1284  CD2 LEU A 164       0.602 -19.250  -8.844  1.00 49.00           C  
ATOM   1285  N   THR A 165      -0.598 -24.531  -7.613  1.00  0.00           N  
ATOM   1286  CA  THR A 165      -0.598 -25.953  -7.988  1.00  4.00           C  
ATOM   1287  C   THR A 165      -2.023 -26.469  -8.141  1.00  0.00           C  
ATOM   1288  O   THR A 165      -2.879 -26.219  -7.289  1.00  8.00           O  
ATOM   1289  CB  THR A 165       0.152 -26.797  -6.945  1.00  4.00           C  
ATOM   1290  OG1 THR A 165      -0.299 -26.453  -5.633  1.00  5.00           O  
ATOM   1291  CG2 THR A 165       1.658 -26.578  -7.031  1.00  3.00           C  
ATOM   1292  N   PRO A 166      -2.590 -26.234  -9.438  1.00  9.00           N  
ATOM   1293  CA  PRO A 166      -3.930 -26.828  -9.492  1.00  4.00           C  
ATOM   1294  C   PRO A 166      -3.980 -28.234  -8.906  1.00  3.00           C  
ATOM   1295  O   PRO A 166      -3.039 -29.016  -9.078  1.00  4.00           O  
ATOM   1296  CB  PRO A 166      -4.234 -26.859 -10.992  1.00  2.00           C  
ATOM   1297  CG  PRO A 166      -2.977 -26.375 -11.648  1.00  3.00           C  
ATOM   1298  CD  PRO A 166      -1.946 -26.141 -10.586  1.00  5.00           C  
ATOM   1299  N   GLU A 167      -4.113 -28.375  -7.617  1.00  8.00           N  
ATOM   1300  CA  GLU A 167      -4.551 -29.672  -7.109  1.00  4.00           C  
ATOM   1301  C   GLU A 167      -4.684 -30.688  -8.234  1.00  0.00           C  
ATOM   1302  O   GLU A 167      -5.297 -30.406  -9.273  1.00  2.00           O  
ATOM   1303  CB  GLU A 167      -5.879 -29.531  -6.363  1.00  2.00           C  
ATOM   1304  CG  GLU A 167      -5.742 -28.938  -4.969  1.00  3.00           C  
ATOM   1305  CD  GLU A 167      -7.078 -28.719  -4.281  1.00  2.00           C  
ATOM   1306  OE1 GLU A 167      -7.094 -28.250  -3.117  1.00  1.00           O  
ATOM   1307  OE2 GLU A 167      -8.125 -29.000  -4.906  1.00  1.00           O  
ATOM   1308  N   ALA A 168      -3.641 -31.469  -8.680  1.00  3.00           N  
ATOM   1309  CA  ALA A 168      -3.787 -32.812  -9.219  1.00  2.00           C  
ATOM   1310  C   ALA A 168      -5.141 -33.406  -8.844  1.00  1.00           C  
ATOM   1311  O   ALA A 168      -5.605 -33.250  -7.715  1.00  2.00           O  
ATOM   1312  CB  ALA A 168      -2.656 -33.719  -8.727  1.00  1.00           C  
TER 
END 
HETATM    1  C3  UNL A   1       2.493  -3.141  -1.282  1.00  0.00           C  
HETATM    2  C5  UNL A   1       3.190  -2.598  -2.535  1.00  0.00           C  
HETATM    3  C7  UNL A   1       2.242  -2.457  -3.712  1.00  0.00           C  
HETATM    4  C11 UNL A   1       1.056  -3.383  -3.695  1.00  0.00           C  
HETATM    5  C12 UNL A   1       2.474  -1.516  -4.651  1.00  0.00           C  
HETATM    6  C15 UNL A   1       1.703  -1.229  -5.880  1.00  0.00           C  
HETATM    7  O2  UNL A   1       1.745  -1.961  -6.859  1.00  0.00           O  
HETATM    8  O1  UNL A   1       0.917  -0.138  -5.734  1.00  0.00           O  
HETATM    9  C16 UNL A   1      -0.463  -0.441  -5.527  1.00  0.00           C  
HETATM   10  C6  UNL A   1       2.263  -2.054  -0.268  1.00  0.00           C  
HETATM   11  C2  UNL A   1       1.243  -1.171  -0.227  1.00  0.00           C  
HETATM   12  C8  UNL A   1       0.084  -1.164  -1.186  1.00  0.00           C  
HETATM   13  C1  UNL A   1       1.189  -0.115   0.865  1.00  0.00           C  
HETATM   14  C4  UNL A   1       0.919  -0.712   2.250  1.00  0.00           C  
HETATM   15  C9  UNL A   1       1.260   0.264   3.345  1.00  0.00           C  
HETATM   16  C10 UNL A   1       1.296   0.033   4.672  1.00  0.00           C  
HETATM   17  C13 UNL A   1       1.695   1.124   5.631  1.00  0.00           C  
HETATM   18  C14 UNL A   1       0.945  -1.272   5.331  1.00  0.00           C  
CONECT    1    2   10                                                 
CONECT    2    3    1                                                 
CONECT    3    5    4    2                                            
CONECT    4    3                                                      
CONECT    5    6    3                                                 
CONECT    6    7    8    5                                            
CONECT    7    6                                                      
CONECT    8    6    9                                                 
CONECT    9    8                                                      
CONECT   10    1   11                                                 
CONECT   11   12   10   13                                            
CONECT   12   11                                                      
CONECT   13   11   14                                                 
CONECT   14   13   15                                                 
CONECT   15   14   16                                                 
CONECT   16   15   18   17                                            
CONECT   17   16                                                      
CONECT   18   16                                                      
MASTER        0    0    0    0    0    0    0    0   18    0   18    0
END
