# Supplementary material for: Methoprene-Tolerant (Met) Acts as Methyl Farnesoate Receptor to Regulate Larva Metamorphosis in Mud Crab, Scylla paramamosain
Source: Int J Mol Sci. 2024 Nov 27;25(23):12746. doi: 10.3390/ijms252312746 (PMC11640826; doi:10.3390/ijms252312746)
Supplement: Supplementary file 1 [file ijms-25-12746-s001.zip › Supplementary file S1/Sp-PPF(T333A).pdb]

MODEL     1                                                                     
ATOM      1  N   PRO A   1      -4.312  31.500  -1.013  1.00 49.97           N  
ATOM      2  CA  PRO A   1      -5.559  30.828  -1.367  1.00 49.97           C  
ATOM      3  C   PRO A   1      -5.406  29.312  -1.419  1.00 49.97           C  
ATOM      4  CB  PRO A   1      -5.887  31.391  -2.752  1.00 49.97           C  
ATOM      5  O   PRO A   1      -4.621  28.781  -2.215  1.00 49.97           O  
ATOM      6  CG  PRO A   1      -4.613  32.000  -3.227  1.00 49.97           C  
ATOM      7  CD  PRO A   1      -3.547  31.750  -2.201  1.00 49.97           C  
ATOM      8  N   ILE A   2      -5.191  28.656  -0.263  1.00 50.06           N  
ATOM      9  CA  ILE A   2      -5.188  27.203  -0.195  1.00 50.06           C  
ATOM     10  C   ILE A   2      -6.594  26.656  -0.458  1.00 50.06           C  
ATOM     11  CB  ILE A   2      -4.672  26.703   1.173  1.00 50.06           C  
ATOM     12  O   ILE A   2      -7.539  27.000   0.256  1.00 50.06           O  
ATOM     13  CG1 ILE A   2      -3.264  27.234   1.444  1.00 50.06           C  
ATOM     14  CG2 ILE A   2      -4.688  25.172   1.229  1.00 50.06           C  
ATOM     15  CD1 ILE A   2      -2.805  27.078   2.887  1.00 50.06           C  
ATOM     16  N   THR A   3      -7.219  26.969  -1.567  1.00 47.56           N  
ATOM     17  CA  THR A   3      -8.602  27.328  -1.854  1.00 47.56           C  
ATOM     18  C   THR A   3      -9.398  26.094  -2.305  1.00 47.56           C  
ATOM     19  CB  THR A   3      -8.688  28.422  -2.936  1.00 47.56           C  
ATOM     20  O   THR A   3      -8.852  25.203  -2.945  1.00 47.56           O  
ATOM     21  CG2 THR A   3      -9.102  29.750  -2.332  1.00 47.56           C  
ATOM     22  OG1 THR A   3      -7.402  28.562  -3.557  1.00 47.56           O  
ATOM     23  N   GLU A   4      -9.547  25.078  -1.571  1.00 52.47           N  
ATOM     24  CA  GLU A   4     -10.664  24.141  -1.569  1.00 52.47           C  
ATOM     25  C   GLU A   4     -10.234  22.766  -2.072  1.00 52.47           C  
ATOM     26  CB  GLU A   4     -11.820  24.672  -2.424  1.00 52.47           C  
ATOM     27  O   GLU A   4     -10.727  21.734  -1.591  1.00 52.47           O  
ATOM     28  CG  GLU A   4     -12.742  25.625  -1.682  1.00 52.47           C  
ATOM     29  CD  GLU A   4     -14.102  25.781  -2.338  1.00 52.47           C  
ATOM     30  OE1 GLU A   4     -14.969  26.500  -1.791  1.00 52.47           O  
ATOM     31  OE2 GLU A   4     -14.312  25.156  -3.406  1.00 52.47           O  
ATOM     32  N   LEU A   5      -9.164  22.750  -2.891  1.00 47.16           N  
ATOM     33  CA  LEU A   5      -8.648  21.422  -3.260  1.00 47.16           C  
ATOM     34  C   LEU A   5      -7.844  20.828  -2.113  1.00 47.16           C  
ATOM     35  CB  LEU A   5      -7.777  21.531  -4.512  1.00 47.16           C  
ATOM     36  O   LEU A   5      -7.910  19.609  -1.878  1.00 47.16           O  
ATOM     37  CG  LEU A   5      -8.516  21.734  -5.836  1.00 47.16           C  
ATOM     38  CD1 LEU A   5      -7.527  22.109  -6.938  1.00 47.16           C  
ATOM     39  CD2 LEU A   5      -9.305  20.500  -6.219  1.00 47.16           C  
ATOM     40  N   SER A   6      -7.160  21.703  -1.327  1.00 54.28           N  
ATOM     41  CA  SER A   6      -6.426  21.250  -0.151  1.00 54.28           C  
ATOM     42  C   SER A   6      -7.375  20.750   0.936  1.00 54.28           C  
ATOM     43  CB  SER A   6      -5.547  22.375   0.401  1.00 54.28           C  
ATOM     44  O   SER A   6      -7.086  19.766   1.617  1.00 54.28           O  
ATOM     45  OG  SER A   6      -5.031  22.016   1.675  1.00 54.28           O  
ATOM     46  N   LEU A   7      -8.570  21.359   0.998  1.00 54.50           N  
ATOM     47  CA  LEU A   7      -9.508  20.969   2.039  1.00 54.50           C  
ATOM     48  C   LEU A   7     -10.156  19.625   1.699  1.00 54.50           C  
ATOM     49  CB  LEU A   7     -10.586  22.031   2.227  1.00 54.50           C  
ATOM     50  O   LEU A   7     -10.359  18.781   2.582  1.00 54.50           O  
ATOM     51  CG  LEU A   7     -11.469  21.891   3.467  1.00 54.50           C  
ATOM     52  CD1 LEU A   7     -10.641  22.078   4.734  1.00 54.50           C  
ATOM     53  CD2 LEU A   7     -12.617  22.906   3.424  1.00 54.50           C  
ATOM     54  N   VAL A   8     -10.578  19.391   0.383  1.00 54.97           N  
ATOM     55  CA  VAL A   8     -11.172  18.109   0.000  1.00 54.97           C  
ATOM     56  C   VAL A   8     -10.133  17.000   0.127  1.00 54.97           C  
ATOM     57  CB  VAL A   8     -11.734  18.156  -1.438  1.00 54.97           C  
ATOM     58  O   VAL A   8     -10.453  15.891   0.560  1.00 54.97           O  
ATOM     59  CG1 VAL A   8     -12.297  16.797  -1.842  1.00 54.97           C  
ATOM     60  CG2 VAL A   8     -12.805  19.234  -1.559  1.00 54.97           C  
ATOM     61  N   GLU A   9      -8.852  17.375  -0.168  1.00 53.41           N  
ATOM     62  CA  GLU A   9      -7.789  16.391   0.007  1.00 53.41           C  
ATOM     63  C   GLU A   9      -7.555  16.078   1.484  1.00 53.41           C  
ATOM     64  CB  GLU A   9      -6.492  16.875  -0.643  1.00 53.41           C  
ATOM     65  O   GLU A   9      -7.215  14.961   1.846  1.00 53.41           O  
ATOM     66  CG  GLU A   9      -6.418  16.609  -2.141  1.00 53.41           C  
ATOM     67  CD  GLU A   9      -5.172  17.188  -2.789  1.00 53.41           C  
ATOM     68  OE1 GLU A   9      -4.977  17.000  -4.012  1.00 53.41           O  
ATOM     69  OE2 GLU A   9      -4.383  17.844  -2.072  1.00 53.41           O  
ATOM     70  N   SER A  10      -7.914  17.094   2.328  1.00 56.12           N  
ATOM     71  CA  SER A  10      -7.734  16.906   3.766  1.00 56.12           C  
ATOM     72  C   SER A  10      -8.852  16.062   4.363  1.00 56.12           C  
ATOM     73  CB  SER A  10      -7.672  18.266   4.473  1.00 56.12           C  
ATOM     74  O   SER A  10      -8.672  15.422   5.395  1.00 56.12           O  
ATOM     75  OG  SER A  10      -8.969  18.703   4.832  1.00 56.12           O  
ATOM     76  N   THR A  11      -9.938  15.883   3.600  1.00 61.03           N  
ATOM     77  CA  THR A  11     -11.047  15.133   4.180  1.00 61.03           C  
ATOM     78  C   THR A  11     -10.977  13.664   3.785  1.00 61.03           C  
ATOM     79  CB  THR A  11     -12.406  15.719   3.746  1.00 61.03           C  
ATOM     80  O   THR A  11     -11.680  12.828   4.352  1.00 61.03           O  
ATOM     81  CG2 THR A  11     -12.570  17.156   4.238  1.00 61.03           C  
ATOM     82  OG1 THR A  11     -12.492  15.703   2.316  1.00 61.03           O  
ATOM     83  N   LEU A  12     -10.148  13.406   2.723  1.00 67.38           N  
ATOM     84  CA  LEU A  12     -10.109  12.000   2.338  1.00 67.38           C  
ATOM     85  C   LEU A  12      -9.312  11.188   3.350  1.00 67.38           C  
ATOM     86  CB  LEU A  12      -9.492  11.844   0.944  1.00 67.38           C  
ATOM     87  O   LEU A  12      -8.305  11.656   3.881  1.00 67.38           O  
ATOM     88  CG  LEU A  12     -10.305  12.414  -0.222  1.00 67.38           C  
ATOM     89  CD1 LEU A  12      -9.555  12.227  -1.533  1.00 67.38           C  
ATOM     90  CD2 LEU A  12     -11.680  11.750  -0.292  1.00 67.38           C  
ATOM     91  N   ASP A  13      -9.961  10.125   3.928  1.00 88.44           N  
ATOM     92  CA  ASP A  13      -9.273   9.211   4.824  1.00 88.44           C  
ATOM     93  C   ASP A  13      -8.195   8.422   4.086  1.00 88.44           C  
ATOM     94  CB  ASP A  13     -10.266   8.250   5.477  1.00 88.44           C  
ATOM     95  O   ASP A  13      -8.438   7.312   3.613  1.00 88.44           O  
ATOM     96  CG  ASP A  13     -11.141   8.914   6.527  1.00 88.44           C  
ATOM     97  OD1 ASP A  13     -10.734   9.961   7.082  1.00 88.44           O  
ATOM     98  OD2 ASP A  13     -12.242   8.391   6.801  1.00 88.44           O  
ATOM     99  N   GLU A  14      -7.020   9.086   3.771  1.00 95.00           N  
ATOM    100  CA  GLU A  14      -5.895   8.461   3.080  1.00 95.00           C  
ATOM    101  C   GLU A  14      -4.574   8.781   3.777  1.00 95.00           C  
ATOM    102  CB  GLU A  14      -5.844   8.922   1.619  1.00 95.00           C  
ATOM    103  O   GLU A  14      -4.500   9.711   4.582  1.00 95.00           O  
ATOM    104  CG  GLU A  14      -5.520  10.398   1.450  1.00 95.00           C  
ATOM    105  CD  GLU A  14      -5.613  10.867   0.008  1.00 95.00           C  
ATOM    106  OE1 GLU A  14      -5.016  11.914  -0.326  1.00 95.00           O  
ATOM    107  OE2 GLU A  14      -6.285  10.188  -0.795  1.00 95.00           O  
ATOM    108  N   TYR A  15      -3.631   7.980   3.551  1.00 97.44           N  
ATOM    109  CA  TYR A  15      -2.268   8.227   4.000  1.00 97.44           C  
ATOM    110  C   TYR A  15      -1.256   7.773   2.955  1.00 97.44           C  
ATOM    111  CB  TYR A  15      -2.000   7.516   5.332  1.00 97.44           C  
ATOM    112  O   TYR A  15      -1.594   7.012   2.047  1.00 97.44           O  
ATOM    113  CG  TYR A  15      -2.021   6.012   5.227  1.00 97.44           C  
ATOM    114  CD1 TYR A  15      -3.221   5.305   5.293  1.00 97.44           C  
ATOM    115  CD2 TYR A  15      -0.843   5.289   5.062  1.00 97.44           C  
ATOM    116  CE1 TYR A  15      -3.244   3.918   5.203  1.00 97.44           C  
ATOM    117  CE2 TYR A  15      -0.855   3.902   4.969  1.00 97.44           C  
ATOM    118  OH  TYR A  15      -2.078   1.853   4.949  1.00 97.44           O  
ATOM    119  CZ  TYR A  15      -2.059   3.227   5.039  1.00 97.44           C  
ATOM    120  N   ILE A  16      -0.047   8.250   3.098  1.00 98.31           N  
ATOM    121  CA  ILE A  16       0.980   8.008   2.092  1.00 98.31           C  
ATOM    122  C   ILE A  16       2.086   7.141   2.686  1.00 98.31           C  
ATOM    123  CB  ILE A  16       1.570   9.328   1.553  1.00 98.31           C  
ATOM    124  O   ILE A  16       2.473   7.320   3.842  1.00 98.31           O  
ATOM    125  CG1 ILE A  16       0.487  10.148   0.836  1.00 98.31           C  
ATOM    126  CG2 ILE A  16       2.754   9.055   0.620  1.00 98.31           C  
ATOM    127  CD1 ILE A  16       0.893  11.578   0.528  1.00 98.31           C  
ATOM    128  N   THR A  17       2.537   6.223   1.834  1.00 98.56           N  
ATOM    129  CA  THR A  17       3.688   5.406   2.205  1.00 98.56           C  
ATOM    130  C   THR A  17       4.707   5.363   1.069  1.00 98.56           C  
ATOM    131  CB  THR A  17       3.262   3.973   2.568  1.00 98.56           C  
ATOM    132  O   THR A  17       4.344   5.480  -0.103  1.00 98.56           O  
ATOM    133  CG2 THR A  17       2.350   3.963   3.791  1.00 98.56           C  
ATOM    134  OG1 THR A  17       2.562   3.391   1.461  1.00 98.56           O  
ATOM    135  N   ARG A  18       5.945   5.285   1.501  1.00 98.62           N  
ATOM    136  CA  ARG A  18       7.039   4.996   0.583  1.00 98.62           C  
ATOM    137  C   ARG A  18       7.680   3.646   0.901  1.00 98.62           C  
ATOM    138  CB  ARG A  18       8.094   6.102   0.640  1.00 98.62           C  
ATOM    139  O   ARG A  18       7.938   3.334   2.064  1.00 98.62           O  
ATOM    140  CG  ARG A  18       9.180   5.969  -0.417  1.00 98.62           C  
ATOM    141  CD  ARG A  18      10.141   7.148  -0.387  1.00 98.62           C  
ATOM    142  NE  ARG A  18      10.523   7.496   0.978  1.00 98.62           N  
ATOM    143  NH1 ARG A  18      11.539   9.492   0.405  1.00 98.62           N  
ATOM    144  NH2 ARG A  18      11.477   8.820   2.596  1.00 98.62           N  
ATOM    145  CZ  ARG A  18      11.180   8.602   1.323  1.00 98.62           C  
ATOM    146  N   HIS A  19       7.969   2.939  -0.182  1.00 98.44           N  
ATOM    147  CA  HIS A  19       8.453   1.577   0.009  1.00 98.44           C  
ATOM    148  C   HIS A  19       9.742   1.336  -0.776  1.00 98.44           C  
ATOM    149  CB  HIS A  19       7.387   0.563  -0.406  1.00 98.44           C  
ATOM    150  O   HIS A  19       9.953   1.941  -1.829  1.00 98.44           O  
ATOM    151  CG  HIS A  19       6.059   0.790   0.243  1.00 98.44           C  
ATOM    152  CD2 HIS A  19       4.996   1.536  -0.142  1.00 98.44           C  
ATOM    153  ND1 HIS A  19       5.711   0.211   1.443  1.00 98.44           N  
ATOM    154  CE1 HIS A  19       4.484   0.592   1.770  1.00 98.44           C  
ATOM    155  NE2 HIS A  19       4.031   1.396   0.824  1.00 98.44           N  
ATOM    156  N   GLY A  20      10.500   0.498  -0.198  1.00 95.00           N  
ATOM    157  CA  GLY A  20      11.570  -0.080  -0.987  1.00 95.00           C  
ATOM    158  C   GLY A  20      11.086  -1.059  -2.037  1.00 95.00           C  
ATOM    159  O   GLY A  20       9.875  -1.291  -2.162  1.00 95.00           O  
ATOM    160  N   LEU A  21      11.984  -1.711  -2.771  1.00 92.31           N  
ATOM    161  CA  LEU A  21      11.633  -2.570  -3.898  1.00 92.31           C  
ATOM    162  C   LEU A  21      11.000  -3.871  -3.414  1.00 92.31           C  
ATOM    163  CB  LEU A  21      12.875  -2.877  -4.742  1.00 92.31           C  
ATOM    164  O   LEU A  21      10.258  -4.520  -4.156  1.00 92.31           O  
ATOM    165  CG  LEU A  21      13.617  -1.671  -5.316  1.00 92.31           C  
ATOM    166  CD1 LEU A  21      14.766  -2.131  -6.207  1.00 92.31           C  
ATOM    167  CD2 LEU A  21      12.664  -0.770  -6.090  1.00 92.31           C  
ATOM    168  N   THR A  22      11.273  -4.203  -2.131  1.00 90.81           N  
ATOM    169  CA  THR A  22      10.742  -5.457  -1.598  1.00 90.81           C  
ATOM    170  C   THR A  22       9.461  -5.211  -0.807  1.00 90.81           C  
ATOM    171  CB  THR A  22      11.781  -6.156  -0.699  1.00 90.81           C  
ATOM    172  O   THR A  22       8.891  -6.145  -0.236  1.00 90.81           O  
ATOM    173  CG2 THR A  22      13.070  -6.434  -1.461  1.00 90.81           C  
ATOM    174  OG1 THR A  22      12.070  -5.320   0.427  1.00 90.81           O  
ATOM    175  N   GLY A  23       9.133  -3.941  -0.698  1.00 93.19           N  
ATOM    176  CA  GLY A  23       7.867  -3.627  -0.057  1.00 93.19           C  
ATOM    177  C   GLY A  23       8.023  -3.176   1.382  1.00 93.19           C  
ATOM    178  O   GLY A  23       7.031  -3.012   2.098  1.00 93.19           O  
ATOM    179  N   ASN A  24       9.250  -3.080   1.874  1.00 96.31           N  
ATOM    180  CA  ASN A  24       9.453  -2.531   3.211  1.00 96.31           C  
ATOM    181  C   ASN A  24       9.102  -1.048   3.266  1.00 96.31           C  
ATOM    182  CB  ASN A  24      10.898  -2.752   3.672  1.00 96.31           C  
ATOM    183  O   ASN A  24       9.336  -0.314   2.305  1.00 96.31           O  
ATOM    184  CG  ASN A  24      11.914  -2.135   2.730  1.00 96.31           C  
ATOM    185  ND2 ASN A  24      12.609  -1.109   3.203  1.00 96.31           N  
ATOM    186  OD1 ASN A  24      12.062  -2.574   1.588  1.00 96.31           O  
ATOM    187  N   ILE A  25       8.625  -0.645   4.414  1.00 98.50           N  
ATOM    188  CA  ILE A  25       8.156   0.727   4.578  1.00 98.50           C  
ATOM    189  C   ILE A  25       9.336   1.640   4.910  1.00 98.50           C  
ATOM    190  CB  ILE A  25       7.074   0.826   5.680  1.00 98.50           C  
ATOM    191  O   ILE A  25       9.969   1.489   5.957  1.00 98.50           O  
ATOM    192  CG1 ILE A  25       5.891  -0.093   5.352  1.00 98.50           C  
ATOM    193  CG2 ILE A  25       6.609   2.275   5.852  1.00 98.50           C  
ATOM    194  CD1 ILE A  25       4.922  -0.292   6.508  1.00 98.50           C  
ATOM    195  N   LEU A  26       9.633   2.531   3.994  1.00 98.31           N  
ATOM    196  CA  LEU A  26      10.719   3.484   4.195  1.00 98.31           C  
ATOM    197  C   LEU A  26      10.211   4.754   4.875  1.00 98.31           C  
ATOM    198  CB  LEU A  26      11.375   3.838   2.859  1.00 98.31           C  
ATOM    199  O   LEU A  26      10.953   5.414   5.598  1.00 98.31           O  
ATOM    200  CG  LEU A  26      11.945   2.668   2.055  1.00 98.31           C  
ATOM    201  CD1 LEU A  26      12.555   3.168   0.750  1.00 98.31           C  
ATOM    202  CD2 LEU A  26      12.984   1.906   2.877  1.00 98.31           C  
ATOM    203  N   TYR A  27       8.992   5.012   4.562  1.00 98.56           N  
ATOM    204  CA  TYR A  27       8.352   6.207   5.102  1.00 98.56           C  
ATOM    205  C   TYR A  27       6.836   6.059   5.094  1.00 98.56           C  
ATOM    206  CB  TYR A  27       8.758   7.445   4.297  1.00 98.56           C  
ATOM    207  O   TYR A  27       6.273   5.426   4.199  1.00 98.56           O  
ATOM    208  CG  TYR A  27       7.953   8.680   4.625  1.00 98.56           C  
ATOM    209  CD1 TYR A  27       6.832   9.023   3.875  1.00 98.56           C  
ATOM    210  CD2 TYR A  27       8.312   9.500   5.691  1.00 98.56           C  
ATOM    211  CE1 TYR A  27       6.086  10.156   4.176  1.00 98.56           C  
ATOM    212  CE2 TYR A  27       7.570  10.633   6.000  1.00 98.56           C  
ATOM    213  OH  TYR A  27       5.727  12.078   5.539  1.00 98.56           O  
ATOM    214  CZ  TYR A  27       6.461  10.953   5.238  1.00 98.56           C  
ATOM    215  N   THR A  28       6.180   6.691   6.031  1.00 98.62           N  
ATOM    216  CA  THR A  28       4.734   6.891   6.043  1.00 98.62           C  
ATOM    217  C   THR A  28       4.371   8.172   6.789  1.00 98.62           C  
ATOM    218  CB  THR A  28       4.012   5.691   6.691  1.00 98.62           C  
ATOM    219  O   THR A  28       5.051   8.555   7.746  1.00 98.62           O  
ATOM    220  CG2 THR A  28       4.363   5.570   8.172  1.00 98.62           C  
ATOM    221  OG1 THR A  28       2.594   5.871   6.562  1.00 98.62           O  
ATOM    222  N   ASP A  29       3.396   8.859   6.328  1.00 97.81           N  
ATOM    223  CA  ASP A  29       3.006  10.070   7.039  1.00 97.81           C  
ATOM    224  C   ASP A  29       2.154   9.742   8.266  1.00 97.81           C  
ATOM    225  CB  ASP A  29       2.246  11.016   6.105  1.00 97.81           C  
ATOM    226  O   ASP A  29       1.836   8.578   8.508  1.00 97.81           O  
ATOM    227  CG  ASP A  29       0.899  10.461   5.672  1.00 97.81           C  
ATOM    228  OD1 ASP A  29       0.239   9.766   6.473  1.00 97.81           O  
ATOM    229  OD2 ASP A  29       0.497  10.727   4.520  1.00 97.81           O  
ATOM    230  N   HIS A  30       1.856  10.688   9.172  1.00 95.94           N  
ATOM    231  CA  HIS A  30       1.265  10.531  10.500  1.00 95.94           C  
ATOM    232  C   HIS A  30      -0.190  10.086  10.398  1.00 95.94           C  
ATOM    233  CB  HIS A  30       1.360  11.836  11.289  1.00 95.94           C  
ATOM    234  O   HIS A  30      -0.756   9.586  11.375  1.00 95.94           O  
ATOM    235  CG  HIS A  30       0.590  12.969  10.680  1.00 95.94           C  
ATOM    236  CD2 HIS A  30      -0.614  13.492  11.000  1.00 95.94           C  
ATOM    237  ND1 HIS A  30       1.053  13.688   9.602  1.00 95.94           N  
ATOM    238  CE1 HIS A  30       0.164  14.609   9.281  1.00 95.94           C  
ATOM    239  NE2 HIS A  30      -0.856  14.516  10.117  1.00 95.94           N  
ATOM    240  N   ARG A  31      -0.815  10.203   9.266  1.00 96.50           N  
ATOM    241  CA  ARG A  31      -2.236   9.922   9.094  1.00 96.50           C  
ATOM    242  C   ARG A  31      -2.512   8.430   9.180  1.00 96.50           C  
ATOM    243  CB  ARG A  31      -2.734  10.477   7.754  1.00 96.50           C  
ATOM    244  O   ARG A  31      -3.646   8.008   9.422  1.00 96.50           O  
ATOM    245  CG  ARG A  31      -2.764  11.992   7.688  1.00 96.50           C  
ATOM    246  CD  ARG A  31      -3.373  12.484   6.383  1.00 96.50           C  
ATOM    247  NE  ARG A  31      -2.412  12.430   5.281  1.00 96.50           N  
ATOM    248  NH1 ARG A  31      -3.869  13.266   3.695  1.00 96.50           N  
ATOM    249  NH2 ARG A  31      -1.724  12.711   3.109  1.00 96.50           N  
ATOM    250  CZ  ARG A  31      -2.670  12.805   4.031  1.00 96.50           C  
ATOM    251  N   ILE A  32      -1.515   7.609   8.992  1.00 97.56           N  
ATOM    252  CA  ILE A  32      -1.704   6.172   9.156  1.00 97.56           C  
ATOM    253  C   ILE A  32      -2.275   5.879  10.539  1.00 97.56           C  
ATOM    254  CB  ILE A  32      -0.382   5.402   8.945  1.00 97.56           C  
ATOM    255  O   ILE A  32      -2.990   4.895  10.734  1.00 97.56           O  
ATOM    256  CG1 ILE A  32      -0.640   3.891   8.945  1.00 97.56           C  
ATOM    257  CG2 ILE A  32       0.641   5.781  10.023  1.00 97.56           C  
ATOM    258  CD1 ILE A  32       0.572   3.055   8.555  1.00 97.56           C  
ATOM    259  N   SER A  33      -1.908   6.707  11.531  1.00 96.56           N  
ATOM    260  CA  SER A  33      -2.369   6.535  12.898  1.00 96.56           C  
ATOM    261  C   SER A  33      -3.883   6.695  13.000  1.00 96.56           C  
ATOM    262  CB  SER A  33      -1.680   7.535  13.828  1.00 96.56           C  
ATOM    263  O   SER A  33      -4.547   5.949  13.719  1.00 96.56           O  
ATOM    264  OG  SER A  33      -0.281   7.305  13.867  1.00 96.56           O  
ATOM    265  N   PHE A  34      -4.375   7.555  12.203  1.00 94.06           N  
ATOM    266  CA  PHE A  34      -5.812   7.801  12.219  1.00 94.06           C  
ATOM    267  C   PHE A  34      -6.559   6.691  11.492  1.00 94.06           C  
ATOM    268  CB  PHE A  34      -6.137   9.156  11.586  1.00 94.06           C  
ATOM    269  O   PHE A  34      -7.641   6.277  11.914  1.00 94.06           O  
ATOM    270  CG  PHE A  34      -5.625  10.336  12.367  1.00 94.06           C  
ATOM    271  CD1 PHE A  34      -6.312  10.797  13.484  1.00 94.06           C  
ATOM    272  CD2 PHE A  34      -4.453  10.977  11.992  1.00 94.06           C  
ATOM    273  CE1 PHE A  34      -5.844  11.883  14.211  1.00 94.06           C  
ATOM    274  CE2 PHE A  34      -3.979  12.070  12.719  1.00 94.06           C  
ATOM    275  CZ  PHE A  34      -4.676  12.523  13.828  1.00 94.06           C  
ATOM    276  N   VAL A  35      -5.938   6.172  10.523  1.00 95.38           N  
ATOM    277  CA  VAL A  35      -6.609   5.191   9.672  1.00 95.38           C  
ATOM    278  C   VAL A  35      -6.477   3.801  10.297  1.00 95.38           C  
ATOM    279  CB  VAL A  35      -6.035   5.191   8.242  1.00 95.38           C  
ATOM    280  O   VAL A  35      -7.465   3.070  10.414  1.00 95.38           O  
ATOM    281  CG1 VAL A  35      -6.539   3.979   7.457  1.00 95.38           C  
ATOM    282  CG2 VAL A  35      -6.402   6.484   7.520  1.00 95.38           C  
ATOM    283  N   ALA A  36      -5.355   3.430  10.805  1.00 95.62           N  
ATOM    284  CA  ALA A  36      -5.098   2.043  11.188  1.00 95.62           C  
ATOM    285  C   ALA A  36      -4.656   1.944  12.641  1.00 95.62           C  
ATOM    286  CB  ALA A  36      -4.047   1.424  10.266  1.00 95.62           C  
ATOM    287  O   ALA A  36      -4.496   0.845  13.180  1.00 95.62           O  
ATOM    288  N   GLY A  37      -4.453   3.061  13.273  1.00 96.94           N  
ATOM    289  CA  GLY A  37      -4.020   3.068  14.664  1.00 96.94           C  
ATOM    290  C   GLY A  37      -2.557   2.697  14.828  1.00 96.94           C  
ATOM    291  O   GLY A  37      -2.119   2.359  15.930  1.00 96.94           O  
ATOM    292  N   LEU A  38      -1.802   2.734  13.758  1.00 97.38           N  
ATOM    293  CA  LEU A  38      -0.375   2.434  13.758  1.00 97.38           C  
ATOM    294  C   LEU A  38       0.452   3.715  13.773  1.00 97.38           C  
ATOM    295  CB  LEU A  38      -0.006   1.587  12.539  1.00 97.38           C  
ATOM    296  O   LEU A  38       0.079   4.707  13.141  1.00 97.38           O  
ATOM    297  CG  LEU A  38      -0.723   0.242  12.398  1.00 97.38           C  
ATOM    298  CD1 LEU A  38      -0.529  -0.323  11.000  1.00 97.38           C  
ATOM    299  CD2 LEU A  38      -0.219  -0.740  13.453  1.00 97.38           C  
ATOM    300  N   MET A  39       1.562   3.572  14.484  1.00 97.75           N  
ATOM    301  CA  MET A  39       2.477   4.711  14.492  1.00 97.75           C  
ATOM    302  C   MET A  39       3.547   4.551  13.414  1.00 97.75           C  
ATOM    303  CB  MET A  39       3.133   4.867  15.859  1.00 97.75           C  
ATOM    304  O   MET A  39       4.102   3.465  13.242  1.00 97.75           O  
ATOM    305  CG  MET A  39       2.160   5.238  16.969  1.00 97.75           C  
ATOM    306  SD  MET A  39       1.349   6.859  16.672  1.00 97.75           S  
ATOM    307  CE  MET A  39      -0.389   6.391  16.906  1.00 97.75           C  
ATOM    308  N   PRO A  40       3.883   5.719  12.766  1.00 97.88           N  
ATOM    309  CA  PRO A  40       4.949   5.645  11.766  1.00 97.88           C  
ATOM    310  C   PRO A  40       6.219   4.984  12.297  1.00 97.88           C  
ATOM    311  CB  PRO A  40       5.207   7.113  11.414  1.00 97.88           C  
ATOM    312  O   PRO A  40       6.801   4.125  11.625  1.00 97.88           O  
ATOM    313  CG  PRO A  40       3.881   7.785  11.586  1.00 97.88           C  
ATOM    314  CD  PRO A  40       3.191   7.184  12.773  1.00 97.88           C  
ATOM    315  N   SER A  41       6.602   5.305  13.484  1.00 97.56           N  
ATOM    316  CA  SER A  41       7.836   4.777  14.062  1.00 97.56           C  
ATOM    317  C   SER A  41       7.754   3.266  14.250  1.00 97.56           C  
ATOM    318  CB  SER A  41       8.133   5.449  15.406  1.00 97.56           C  
ATOM    319  O   SER A  41       8.781   2.582  14.281  1.00 97.56           O  
ATOM    320  OG  SER A  41       7.059   5.266  16.312  1.00 97.56           O  
ATOM    321  N   ASP A  42       6.566   2.762  14.320  1.00 96.69           N  
ATOM    322  CA  ASP A  42       6.383   1.337  14.578  1.00 96.69           C  
ATOM    323  C   ASP A  42       6.406   0.533  13.281  1.00 96.69           C  
ATOM    324  CB  ASP A  42       5.066   1.095  15.320  1.00 96.69           C  
ATOM    325  O   ASP A  42       6.711  -0.662  13.289  1.00 96.69           O  
ATOM    326  CG  ASP A  42       5.070   1.653  16.734  1.00 96.69           C  
ATOM    327  OD1 ASP A  42       6.160   1.802  17.328  1.00 96.69           O  
ATOM    328  OD2 ASP A  42       3.975   1.946  17.266  1.00 96.69           O  
ATOM    329  N   VAL A  43       6.148   1.250  12.258  1.00 97.75           N  
ATOM    330  CA  VAL A  43       5.938   0.438  11.070  1.00 97.75           C  
ATOM    331  C   VAL A  43       7.121   0.604  10.117  1.00 97.75           C  
ATOM    332  CB  VAL A  43       4.621   0.811  10.352  1.00 97.75           C  
ATOM    333  O   VAL A  43       7.359  -0.248   9.258  1.00 97.75           O  
ATOM    334  CG1 VAL A  43       3.420   0.530  11.250  1.00 97.75           C  
ATOM    335  CG2 VAL A  43       4.645   2.277   9.922  1.00 97.75           C  
ATOM    336  N   ILE A  44       7.832   1.733  10.242  1.00 98.25           N  
ATOM    337  CA  ILE A  44       8.977   1.990   9.375  1.00 98.25           C  
ATOM    338  C   ILE A  44       9.992   0.857   9.516  1.00 98.25           C  
ATOM    339  CB  ILE A  44       9.641   3.346   9.703  1.00 98.25           C  
ATOM    340  O   ILE A  44      10.328   0.448  10.633  1.00 98.25           O  
ATOM    341  CG1 ILE A  44       8.742   4.504   9.250  1.00 98.25           C  
ATOM    342  CG2 ILE A  44      11.023   3.441   9.055  1.00 98.25           C  
ATOM    343  CD1 ILE A  44       9.227   5.875   9.711  1.00 98.25           C  
ATOM    344  N   GLY A  45      10.438   0.322   8.359  1.00 96.31           N  
ATOM    345  CA  GLY A  45      11.414  -0.750   8.359  1.00 96.31           C  
ATOM    346  C   GLY A  45      10.797  -2.129   8.250  1.00 96.31           C  
ATOM    347  O   GLY A  45      11.492  -3.111   7.980  1.00 96.31           O  
ATOM    348  N   LYS A  46       9.539  -2.205   8.453  1.00 97.44           N  
ATOM    349  CA  LYS A  46       8.828  -3.479   8.383  1.00 97.44           C  
ATOM    350  C   LYS A  46       8.211  -3.686   7.008  1.00 97.44           C  
ATOM    351  CB  LYS A  46       7.754  -3.555   9.461  1.00 97.44           C  
ATOM    352  O   LYS A  46       8.047  -2.730   6.242  1.00 97.44           O  
ATOM    353  CG  LYS A  46       8.289  -3.438  10.883  1.00 97.44           C  
ATOM    354  CD  LYS A  46       7.184  -3.621  11.914  1.00 97.44           C  
ATOM    355  CE  LYS A  46       7.723  -3.529  13.336  1.00 97.44           C  
ATOM    356  NZ  LYS A  46       6.641  -3.697  14.352  1.00 97.44           N  
ATOM    357  N   SER A  47       7.871  -4.914   6.746  1.00 95.94           N  
ATOM    358  CA  SER A  47       7.199  -5.223   5.492  1.00 95.94           C  
ATOM    359  C   SER A  47       5.734  -4.801   5.527  1.00 95.94           C  
ATOM    360  CB  SER A  47       7.297  -6.719   5.184  1.00 95.94           C  
ATOM    361  O   SER A  47       4.992  -5.191   6.430  1.00 95.94           O  
ATOM    362  OG  SER A  47       6.551  -7.047   4.023  1.00 95.94           O  
ATOM    363  N   ALA A  48       5.301  -4.020   4.477  1.00 96.94           N  
ATOM    364  CA  ALA A  48       3.902  -3.607   4.375  1.00 96.94           C  
ATOM    365  C   ALA A  48       2.982  -4.820   4.258  1.00 96.94           C  
ATOM    366  CB  ALA A  48       3.707  -2.674   3.186  1.00 96.94           C  
ATOM    367  O   ALA A  48       1.837  -4.785   4.711  1.00 96.94           O  
ATOM    368  N   PHE A  49       3.430  -5.891   3.752  1.00 95.50           N  
ATOM    369  CA  PHE A  49       2.650  -7.094   3.494  1.00 95.50           C  
ATOM    370  C   PHE A  49       2.270  -7.781   4.797  1.00 95.50           C  
ATOM    371  CB  PHE A  49       3.432  -8.062   2.600  1.00 95.50           C  
ATOM    372  O   PHE A  49       1.278  -8.516   4.855  1.00 95.50           O  
ATOM    373  CG  PHE A  49       3.842  -7.469   1.277  1.00 95.50           C  
ATOM    374  CD1 PHE A  49       2.885  -7.062   0.356  1.00 95.50           C  
ATOM    375  CD2 PHE A  49       5.184  -7.320   0.957  1.00 95.50           C  
ATOM    376  CE1 PHE A  49       3.262  -6.512  -0.868  1.00 95.50           C  
ATOM    377  CE2 PHE A  49       5.570  -6.770  -0.264  1.00 95.50           C  
ATOM    378  CZ  PHE A  49       4.605  -6.371  -1.175  1.00 95.50           C  
ATOM    379  N   SER A  50       3.004  -7.566   5.820  1.00 94.88           N  
ATOM    380  CA  SER A  50       2.760  -8.195   7.113  1.00 94.88           C  
ATOM    381  C   SER A  50       1.495  -7.641   7.766  1.00 94.88           C  
ATOM    382  CB  SER A  50       3.955  -7.988   8.047  1.00 94.88           C  
ATOM    383  O   SER A  50       0.943  -8.258   8.680  1.00 94.88           O  
ATOM    384  OG  SER A  50       4.082  -6.625   8.406  1.00 94.88           O  
ATOM    385  N   TYR A  51       1.036  -6.539   7.281  1.00 96.94           N  
ATOM    386  CA  TYR A  51      -0.137  -5.902   7.867  1.00 96.94           C  
ATOM    387  C   TYR A  51      -1.396  -6.254   7.086  1.00 96.94           C  
ATOM    388  CB  TYR A  51       0.043  -4.383   7.914  1.00 96.94           C  
ATOM    389  O   TYR A  51      -2.510  -5.934   7.516  1.00 96.94           O  
ATOM    390  CG  TYR A  51       1.173  -3.932   8.812  1.00 96.94           C  
ATOM    391  CD1 TYR A  51       0.986  -3.793  10.180  1.00 96.94           C  
ATOM    392  CD2 TYR A  51       2.426  -3.641   8.281  1.00 96.94           C  
ATOM    393  CE1 TYR A  51       2.023  -3.377  11.008  1.00 96.94           C  
ATOM    394  CE2 TYR A  51       3.471  -3.223   9.102  1.00 96.94           C  
ATOM    395  OH  TYR A  51       4.289  -2.682  11.273  1.00 96.94           O  
ATOM    396  CZ  TYR A  51       3.260  -3.094  10.461  1.00 96.94           C  
ATOM    397  N   MET A  52      -1.181  -6.918   5.980  1.00 97.44           N  
ATOM    398  CA  MET A  52      -2.309  -7.250   5.117  1.00 97.44           C  
ATOM    399  C   MET A  52      -2.961  -8.562   5.547  1.00 97.44           C  
ATOM    400  CB  MET A  52      -1.857  -7.344   3.656  1.00 97.44           C  
ATOM    401  O   MET A  52      -2.293  -9.438   6.094  1.00 97.44           O  
ATOM    402  CG  MET A  52      -1.345  -6.035   3.086  1.00 97.44           C  
ATOM    403  SD  MET A  52      -0.836  -6.180   1.329  1.00 97.44           S  
ATOM    404  CE  MET A  52      -0.165  -4.520   1.049  1.00 97.44           C  
ATOM    405  N   HIS A  53      -4.305  -8.586   5.301  1.00 95.81           N  
ATOM    406  CA  HIS A  53      -4.949  -9.883   5.438  1.00 95.81           C  
ATOM    407  C   HIS A  53      -4.254 -10.938   4.582  1.00 95.81           C  
ATOM    408  CB  HIS A  53      -6.430  -9.789   5.059  1.00 95.81           C  
ATOM    409  O   HIS A  53      -3.893 -10.672   3.436  1.00 95.81           O  
ATOM    410  CG  HIS A  53      -7.227 -10.992   5.457  1.00 95.81           C  
ATOM    411  CD2 HIS A  53      -8.086 -11.188   6.480  1.00 95.81           C  
ATOM    412  ND1 HIS A  53      -7.180 -12.180   4.754  1.00 95.81           N  
ATOM    413  CE1 HIS A  53      -7.980 -13.055   5.336  1.00 95.81           C  
ATOM    414  NE2 HIS A  53      -8.539 -12.484   6.387  1.00 95.81           N  
ATOM    415  N   PRO A  54      -4.012 -12.141   5.113  1.00 90.94           N  
ATOM    416  CA  PRO A  54      -3.254 -13.188   4.418  1.00 90.94           C  
ATOM    417  C   PRO A  54      -3.834 -13.523   3.047  1.00 90.94           C  
ATOM    418  CB  PRO A  54      -3.359 -14.383   5.367  1.00 90.94           C  
ATOM    419  O   PRO A  54      -3.084 -13.805   2.109  1.00 90.94           O  
ATOM    420  CG  PRO A  54      -3.504 -13.781   6.727  1.00 90.94           C  
ATOM    421  CD  PRO A  54      -4.320 -12.531   6.609  1.00 90.94           C  
ATOM    422  N   ASP A  55      -5.117 -13.453   2.875  1.00 90.19           N  
ATOM    423  CA  ASP A  55      -5.750 -13.805   1.609  1.00 90.19           C  
ATOM    424  C   ASP A  55      -5.512 -12.727   0.556  1.00 90.19           C  
ATOM    425  CB  ASP A  55      -7.254 -14.023   1.806  1.00 90.19           C  
ATOM    426  O   ASP A  55      -5.688 -12.969  -0.640  1.00 90.19           O  
ATOM    427  CG  ASP A  55      -7.570 -15.297   2.568  1.00 90.19           C  
ATOM    428  OD1 ASP A  55      -6.656 -16.125   2.781  1.00 90.19           O  
ATOM    429  OD2 ASP A  55      -8.742 -15.477   2.957  1.00 90.19           O  
ATOM    430  N   ASP A  56      -5.168 -11.594   0.991  1.00 95.06           N  
ATOM    431  CA  ASP A  56      -5.047 -10.461   0.073  1.00 95.06           C  
ATOM    432  C   ASP A  56      -3.588 -10.211  -0.298  1.00 95.06           C  
ATOM    433  CB  ASP A  56      -5.660  -9.203   0.689  1.00 95.06           C  
ATOM    434  O   ASP A  56      -3.305  -9.508  -1.270  1.00 95.06           O  
ATOM    435  CG  ASP A  56      -7.145  -9.352   0.989  1.00 95.06           C  
ATOM    436  OD1 ASP A  56      -7.789 -10.273   0.436  1.00 95.06           O  
ATOM    437  OD2 ASP A  56      -7.672  -8.547   1.784  1.00 95.06           O  
ATOM    438  N   ARG A  57      -2.617 -10.797   0.390  1.00 92.00           N  
ATOM    439  CA  ARG A  57      -1.194 -10.500   0.271  1.00 92.00           C  
ATOM    440  C   ARG A  57      -0.684 -10.820  -1.130  1.00 92.00           C  
ATOM    441  CB  ARG A  57      -0.392 -11.281   1.313  1.00 92.00           C  
ATOM    442  O   ARG A  57       0.005 -10.000  -1.747  1.00 92.00           O  
ATOM    443  CG  ARG A  57      -0.550 -10.758   2.732  1.00 92.00           C  
ATOM    444  CD  ARG A  57       0.312 -11.531   3.719  1.00 92.00           C  
ATOM    445  NE  ARG A  57      -0.151 -11.359   5.094  1.00 92.00           N  
ATOM    446  NH1 ARG A  57       1.395 -12.805   6.016  1.00 92.00           N  
ATOM    447  NH2 ARG A  57      -0.127 -11.734   7.355  1.00 92.00           N  
ATOM    448  CZ  ARG A  57       0.373 -11.961   6.152  1.00 92.00           C  
ATOM    449  N   VAL A  58      -1.059 -11.906  -1.665  1.00 86.06           N  
ATOM    450  CA  VAL A  58      -0.521 -12.375  -2.938  1.00 86.06           C  
ATOM    451  C   VAL A  58      -0.927 -11.422  -4.059  1.00 86.06           C  
ATOM    452  CB  VAL A  58      -1.001 -13.805  -3.258  1.00 86.06           C  
ATOM    453  O   VAL A  58      -0.131 -11.133  -4.953  1.00 86.06           O  
ATOM    454  CG1 VAL A  58      -2.514 -13.836  -3.467  1.00 86.06           C  
ATOM    455  CG2 VAL A  58      -0.279 -14.352  -4.492  1.00 86.06           C  
ATOM    456  N   TRP A  59      -2.014 -10.875  -3.967  1.00 90.25           N  
ATOM    457  CA  TRP A  59      -2.512 -10.008  -5.027  1.00 90.25           C  
ATOM    458  C   TRP A  59      -1.806  -8.656  -4.996  1.00 90.25           C  
ATOM    459  CB  TRP A  59      -4.023  -9.805  -4.895  1.00 90.25           C  
ATOM    460  O   TRP A  59      -1.559  -8.055  -6.047  1.00 90.25           O  
ATOM    461  CG  TRP A  59      -4.797 -11.086  -4.762  1.00 90.25           C  
ATOM    462  CD1 TRP A  59      -5.621 -11.445  -3.730  1.00 90.25           C  
ATOM    463  CD2 TRP A  59      -4.812 -12.172  -5.688  1.00 90.25           C  
ATOM    464  CE2 TRP A  59      -5.668 -13.164  -5.152  1.00 90.25           C  
ATOM    465  CE3 TRP A  59      -4.184 -12.414  -6.918  1.00 90.25           C  
ATOM    466  NE1 TRP A  59      -6.148 -12.695  -3.961  1.00 90.25           N  
ATOM    467  CH2 TRP A  59      -5.285 -14.578  -7.012  1.00 90.25           C  
ATOM    468  CZ2 TRP A  59      -5.910 -14.375  -5.809  1.00 90.25           C  
ATOM    469  CZ3 TRP A  59      -4.430 -13.617  -7.566  1.00 90.25           C  
ATOM    470  N   SER A  60      -1.451  -8.266  -3.828  1.00 93.38           N  
ATOM    471  CA  SER A  60      -0.675  -7.035  -3.691  1.00 93.38           C  
ATOM    472  C   SER A  60       0.736  -7.211  -4.242  1.00 93.38           C  
ATOM    473  CB  SER A  60      -0.610  -6.602  -2.227  1.00 93.38           C  
ATOM    474  O   SER A  60       1.274  -6.305  -4.883  1.00 93.38           O  
ATOM    475  OG  SER A  60      -1.903  -6.297  -1.734  1.00 93.38           O  
ATOM    476  N   ILE A  61       1.272  -8.305  -4.043  1.00 90.38           N  
ATOM    477  CA  ILE A  61       2.607  -8.609  -4.543  1.00 90.38           C  
ATOM    478  C   ILE A  61       2.586  -8.656  -6.070  1.00 90.38           C  
ATOM    479  CB  ILE A  61       3.125  -9.953  -3.977  1.00 90.38           C  
ATOM    480  O   ILE A  61       3.455  -8.078  -6.727  1.00 90.38           O  
ATOM    481  CG1 ILE A  61       3.375  -9.836  -2.469  1.00 90.38           C  
ATOM    482  CG2 ILE A  61       4.395 -10.391  -4.711  1.00 90.38           C  
ATOM    483  CD1 ILE A  61       3.627 -11.164  -1.777  1.00 90.38           C  
ATOM    484  N   VAL A  62       1.634  -9.328  -6.574  1.00 88.50           N  
ATOM    485  CA  VAL A  62       1.490  -9.430  -8.023  1.00 88.50           C  
ATOM    486  C   VAL A  62       1.288  -8.039  -8.617  1.00 88.50           C  
ATOM    487  CB  VAL A  62       0.316 -10.352  -8.414  1.00 88.50           C  
ATOM    488  O   VAL A  62       1.919  -7.684  -9.617  1.00 88.50           O  
ATOM    489  CG1 VAL A  62       0.054 -10.281  -9.914  1.00 88.50           C  
ATOM    490  CG2 VAL A  62       0.602 -11.789  -7.980  1.00 88.50           C  
ATOM    491  N   ALA A  63       0.439  -7.301  -8.000  1.00 92.31           N  
ATOM    492  CA  ALA A  63       0.189  -5.941  -8.469  1.00 92.31           C  
ATOM    493  C   ALA A  63       1.471  -5.113  -8.461  1.00 92.31           C  
ATOM    494  CB  ALA A  63      -0.880  -5.270  -7.609  1.00 92.31           C  
ATOM    495  O   ALA A  63       1.727  -4.340  -9.383  1.00 92.31           O  
ATOM    496  N   GLN A  64       2.217  -5.223  -7.422  1.00 91.00           N  
ATOM    497  CA  GLN A  64       3.500  -4.531  -7.328  1.00 91.00           C  
ATOM    498  C   GLN A  64       4.418  -4.918  -8.484  1.00 91.00           C  
ATOM    499  CB  GLN A  64       4.180  -4.844  -5.992  1.00 91.00           C  
ATOM    500  O   GLN A  64       5.012  -4.051  -9.125  1.00 91.00           O  
ATOM    501  CG  GLN A  64       5.555  -4.211  -5.840  1.00 91.00           C  
ATOM    502  CD  GLN A  64       6.246  -4.609  -4.551  1.00 91.00           C  
ATOM    503  NE2 GLN A  64       6.117  -3.771  -3.525  1.00 91.00           N  
ATOM    504  OE1 GLN A  64       6.887  -5.660  -4.473  1.00 91.00           O  
ATOM    505  N   LYS A  65       4.523  -6.074  -8.773  1.00 89.00           N  
ATOM    506  CA  LYS A  65       5.383  -6.543  -9.859  1.00 89.00           C  
ATOM    507  C   LYS A  65       4.906  -6.008 -11.211  1.00 89.00           C  
ATOM    508  CB  LYS A  65       5.430  -8.070  -9.891  1.00 89.00           C  
ATOM    509  O   LYS A  65       5.719  -5.609 -12.047  1.00 89.00           O  
ATOM    510  CG  LYS A  65       6.258  -8.680  -8.766  1.00 89.00           C  
ATOM    511  CD  LYS A  65       6.500 -10.172  -9.000  1.00 89.00           C  
ATOM    512  CE  LYS A  65       7.414 -10.766  -7.941  1.00 89.00           C  
ATOM    513  NZ  LYS A  65       7.824 -12.156  -8.273  1.00 89.00           N  
ATOM    514  N   LEU A  66       3.623  -6.168 -11.383  1.00 90.19           N  
ATOM    515  CA  LEU A  66       3.068  -5.645 -12.625  1.00 90.19           C  
ATOM    516  C   LEU A  66       3.377  -4.156 -12.773  1.00 90.19           C  
ATOM    517  CB  LEU A  66       1.556  -5.871 -12.680  1.00 90.19           C  
ATOM    518  O   LEU A  66       3.656  -3.684 -13.875  1.00 90.19           O  
ATOM    519  CG  LEU A  66       1.093  -7.312 -12.898  1.00 90.19           C  
ATOM    520  CD1 LEU A  66      -0.425  -7.402 -12.789  1.00 90.19           C  
ATOM    521  CD2 LEU A  66       1.564  -7.816 -14.258  1.00 90.19           C  
ATOM    522  N   MET A  67       3.332  -3.494 -11.648  1.00 93.12           N  
ATOM    523  CA  MET A  67       3.684  -2.076 -11.664  1.00 93.12           C  
ATOM    524  C   MET A  67       5.129  -1.878 -12.109  1.00 93.12           C  
ATOM    525  CB  MET A  67       3.471  -1.453 -10.289  1.00 93.12           C  
ATOM    526  O   MET A  67       5.414  -1.007 -12.938  1.00 93.12           O  
ATOM    527  CG  MET A  67       3.822   0.025 -10.219  1.00 93.12           C  
ATOM    528  SD  MET A  67       3.617   0.722  -8.531  1.00 93.12           S  
ATOM    529  CE  MET A  67       4.969  -0.128  -7.672  1.00 93.12           C  
ATOM    530  N   PHE A  68       6.055  -2.676 -11.641  1.00 89.25           N  
ATOM    531  CA  PHE A  68       7.473  -2.564 -11.953  1.00 89.25           C  
ATOM    532  C   PHE A  68       7.727  -2.854 -13.430  1.00 89.25           C  
ATOM    533  CB  PHE A  68       8.297  -3.521 -11.086  1.00 89.25           C  
ATOM    534  O   PHE A  68       8.695  -2.359 -14.008  1.00 89.25           O  
ATOM    535  CG  PHE A  68       8.578  -2.996  -9.703  1.00 89.25           C  
ATOM    536  CD1 PHE A  68       8.398  -1.649  -9.406  1.00 89.25           C  
ATOM    537  CD2 PHE A  68       9.023  -3.848  -8.703  1.00 89.25           C  
ATOM    538  CE1 PHE A  68       8.664  -1.159  -8.133  1.00 89.25           C  
ATOM    539  CE2 PHE A  68       9.281  -3.365  -7.422  1.00 89.25           C  
ATOM    540  CZ  PHE A  68       9.102  -2.021  -7.137  1.00 89.25           C  
ATOM    541  N   SER A  69       6.805  -3.605 -14.016  1.00 88.38           N  
ATOM    542  CA  SER A  69       7.008  -4.008 -15.406  1.00 88.38           C  
ATOM    543  C   SER A  69       6.180  -3.150 -16.359  1.00 88.38           C  
ATOM    544  CB  SER A  69       6.648  -5.484 -15.594  1.00 88.38           C  
ATOM    545  O   SER A  69       6.273  -3.299 -17.578  1.00 88.38           O  
ATOM    546  OG  SER A  69       7.453  -6.305 -14.766  1.00 88.38           O  
ATOM    547  N   SER A  70       5.391  -2.283 -15.742  1.00 88.06           N  
ATOM    548  CA  SER A  70       4.461  -1.497 -16.547  1.00 88.06           C  
ATOM    549  C   SER A  70       5.152  -0.277 -17.156  1.00 88.06           C  
ATOM    550  CB  SER A  70       3.264  -1.054 -15.711  1.00 88.06           C  
ATOM    551  O   SER A  70       6.121   0.236 -16.594  1.00 88.06           O  
ATOM    552  OG  SER A  70       3.604   0.050 -14.891  1.00 88.06           O  
ATOM    553  N   THR A  71       4.668   0.181 -18.281  1.00 87.12           N  
ATOM    554  CA  THR A  71       5.211   1.358 -18.953  1.00 87.12           C  
ATOM    555  C   THR A  71       4.797   2.633 -18.234  1.00 87.12           C  
ATOM    556  CB  THR A  71       4.754   1.430 -20.422  1.00 87.12           C  
ATOM    557  O   THR A  71       5.520   3.631 -18.250  1.00 87.12           O  
ATOM    558  CG2 THR A  71       5.344   0.285 -21.234  1.00 87.12           C  
ATOM    559  OG1 THR A  71       3.324   1.352 -20.469  1.00 87.12           O  
ATOM    560  N   GLN A  72       3.676   2.568 -17.547  1.00 91.19           N  
ATOM    561  CA  GLN A  72       3.152   3.750 -16.875  1.00 91.19           C  
ATOM    562  C   GLN A  72       3.756   3.900 -15.477  1.00 91.19           C  
ATOM    563  CB  GLN A  72       1.626   3.682 -16.781  1.00 91.19           C  
ATOM    564  O   GLN A  72       3.713   4.984 -14.891  1.00 91.19           O  
ATOM    565  CG  GLN A  72       0.922   3.781 -18.125  1.00 91.19           C  
ATOM    566  CD  GLN A  72      -0.587   3.674 -18.000  1.00 91.19           C  
ATOM    567  NE2 GLN A  72      -1.226   3.139 -19.047  1.00 91.19           N  
ATOM    568  OE1 GLN A  72      -1.174   4.066 -17.000  1.00 91.19           O  
ATOM    569  N   GLY A  73       4.355   2.824 -14.961  1.00 91.31           N  
ATOM    570  CA  GLY A  73       4.969   2.855 -13.648  1.00 91.31           C  
ATOM    571  C   GLY A  73       3.963   3.064 -12.523  1.00 91.31           C  
ATOM    572  O   GLY A  73       4.270   3.715 -11.523  1.00 91.31           O  
ATOM    573  N   GLN A  74       2.746   2.662 -12.805  1.00 95.75           N  
ATOM    574  CA  GLN A  74       1.682   2.811 -11.820  1.00 95.75           C  
ATOM    575  C   GLN A  74       0.909   1.507 -11.641  1.00 95.75           C  
ATOM    576  CB  GLN A  74       0.728   3.936 -12.227  1.00 95.75           C  
ATOM    577  O   GLN A  74       0.890   0.664 -12.547  1.00 95.75           O  
ATOM    578  CG  GLN A  74      -0.030   3.664 -13.516  1.00 95.75           C  
ATOM    579  CD  GLN A  74      -0.904   4.832 -13.938  1.00 95.75           C  
ATOM    580  NE2 GLN A  74      -2.062   4.527 -14.516  1.00 95.75           N  
ATOM    581  OE1 GLN A  74      -0.540   5.996 -13.750  1.00 95.75           O  
ATOM    582  N   GLY A  75       0.344   1.323 -10.492  1.00 94.94           N  
ATOM    583  CA  GLY A  75      -0.488   0.172 -10.180  1.00 94.94           C  
ATOM    584  C   GLY A  75      -1.510   0.452  -9.094  1.00 94.94           C  
ATOM    585  O   GLY A  75      -1.393   1.437  -8.367  1.00 94.94           O  
ATOM    586  N   ILE A  76      -2.570  -0.423  -9.164  1.00 96.81           N  
ATOM    587  CA  ILE A  76      -3.629  -0.275  -8.172  1.00 96.81           C  
ATOM    588  C   ILE A  76      -3.973  -1.639  -7.574  1.00 96.81           C  
ATOM    589  CB  ILE A  76      -4.891   0.378  -8.781  1.00 96.81           C  
ATOM    590  O   ILE A  76      -3.980  -2.648  -8.281  1.00 96.81           O  
ATOM    591  CG1 ILE A  76      -5.906   0.708  -7.676  1.00 96.81           C  
ATOM    592  CG2 ILE A  76      -5.512  -0.535  -9.844  1.00 96.81           C  
ATOM    593  CD1 ILE A  76      -6.988   1.688  -8.109  1.00 96.81           C  
ATOM    594  N   VAL A  77      -4.230  -1.602  -6.215  1.00 97.81           N  
ATOM    595  CA  VAL A  77      -4.641  -2.836  -5.551  1.00 97.81           C  
ATOM    596  C   VAL A  77      -5.477  -2.506  -4.320  1.00 97.81           C  
ATOM    597  CB  VAL A  77      -3.418  -3.695  -5.152  1.00 97.81           C  
ATOM    598  O   VAL A  77      -5.242  -1.496  -3.652  1.00 97.81           O  
ATOM    599  CG1 VAL A  77      -2.596  -2.996  -4.074  1.00 97.81           C  
ATOM    600  CG2 VAL A  77      -3.871  -5.074  -4.676  1.00 97.81           C  
ATOM    601  N   SER A  78      -6.457  -3.340  -4.113  1.00 98.44           N  
ATOM    602  CA  SER A  78      -7.270  -3.205  -2.906  1.00 98.44           C  
ATOM    603  C   SER A  78      -7.094  -4.406  -1.984  1.00 98.44           C  
ATOM    604  CB  SER A  78      -8.742  -3.039  -3.268  1.00 98.44           C  
ATOM    605  O   SER A  78      -6.898  -5.531  -2.451  1.00 98.44           O  
ATOM    606  OG  SER A  78      -8.961  -1.829  -3.973  1.00 98.44           O  
ATOM    607  N   TYR A  79      -7.082  -4.148  -0.622  1.00 98.56           N  
ATOM    608  CA  TYR A  79      -6.840  -5.195   0.364  1.00 98.56           C  
ATOM    609  C   TYR A  79      -7.363  -4.789   1.734  1.00 98.56           C  
ATOM    610  CB  TYR A  79      -5.344  -5.520   0.452  1.00 98.56           C  
ATOM    611  O   TYR A  79      -7.742  -3.631   1.942  1.00 98.56           O  
ATOM    612  CG  TYR A  79      -4.477  -4.309   0.713  1.00 98.56           C  
ATOM    613  CD1 TYR A  79      -3.912  -3.594  -0.340  1.00 98.56           C  
ATOM    614  CD2 TYR A  79      -4.223  -3.883   2.012  1.00 98.56           C  
ATOM    615  CE1 TYR A  79      -3.111  -2.480  -0.104  1.00 98.56           C  
ATOM    616  CE2 TYR A  79      -3.424  -2.770   2.258  1.00 98.56           C  
ATOM    617  OH  TYR A  79      -2.082  -0.976   1.435  1.00 98.56           O  
ATOM    618  CZ  TYR A  79      -2.875  -2.076   1.196  1.00 98.56           C  
ATOM    619  N   ARG A  80      -7.492  -5.793   2.514  1.00 98.44           N  
ATOM    620  CA  ARG A  80      -7.809  -5.570   3.922  1.00 98.44           C  
ATOM    621  C   ARG A  80      -6.539  -5.426   4.750  1.00 98.44           C  
ATOM    622  CB  ARG A  80      -8.664  -6.715   4.469  1.00 98.44           C  
ATOM    623  O   ARG A  80      -5.641  -6.270   4.672  1.00 98.44           O  
ATOM    624  CG  ARG A  80     -10.031  -6.832   3.807  1.00 98.44           C  
ATOM    625  CD  ARG A  80     -10.680  -8.180   4.090  1.00 98.44           C  
ATOM    626  NE  ARG A  80     -10.016  -9.258   3.363  1.00 98.44           N  
ATOM    627  NH1 ARG A  80     -11.688 -10.812   3.734  1.00 98.44           N  
ATOM    628  NH2 ARG A  80      -9.828 -11.391   2.529  1.00 98.44           N  
ATOM    629  CZ  ARG A  80     -10.516 -10.484   3.211  1.00 98.44           C  
ATOM    630  N   LEU A  81      -6.543  -4.367   5.602  1.00 98.31           N  
ATOM    631  CA  LEU A  81      -5.391  -4.090   6.449  1.00 98.31           C  
ATOM    632  C   LEU A  81      -5.738  -4.273   7.922  1.00 98.31           C  
ATOM    633  CB  LEU A  81      -4.883  -2.664   6.211  1.00 98.31           C  
ATOM    634  O   LEU A  81      -6.746  -3.750   8.398  1.00 98.31           O  
ATOM    635  CG  LEU A  81      -3.562  -2.291   6.887  1.00 98.31           C  
ATOM    636  CD1 LEU A  81      -2.383  -2.680   6.000  1.00 98.31           C  
ATOM    637  CD2 LEU A  81      -3.527  -0.801   7.211  1.00 98.31           C  
ATOM    638  N   LYS A  82      -4.879  -4.973   8.625  1.00 97.81           N  
ATOM    639  CA  LYS A  82      -5.086  -5.176  10.055  1.00 97.81           C  
ATOM    640  C   LYS A  82      -4.695  -3.934  10.844  1.00 97.81           C  
ATOM    641  CB  LYS A  82      -4.285  -6.387  10.539  1.00 97.81           C  
ATOM    642  O   LYS A  82      -3.555  -3.469  10.758  1.00 97.81           O  
ATOM    643  CG  LYS A  82      -4.574  -6.773  11.984  1.00 97.81           C  
ATOM    644  CD  LYS A  82      -3.785  -8.008  12.398  1.00 97.81           C  
ATOM    645  CE  LYS A  82      -4.047  -8.375  13.852  1.00 97.81           C  
ATOM    646  NZ  LYS A  82      -3.301  -9.609  14.258  1.00 97.81           N  
ATOM    647  N   CYS A  83      -5.652  -3.447  11.672  1.00 96.00           N  
ATOM    648  CA  CYS A  83      -5.406  -2.295  12.531  1.00 96.00           C  
ATOM    649  C   CYS A  83      -4.781  -2.727  13.852  1.00 96.00           C  
ATOM    650  CB  CYS A  83      -6.707  -1.534  12.797  1.00 96.00           C  
ATOM    651  O   CYS A  83      -4.734  -3.918  14.164  1.00 96.00           O  
ATOM    652  SG  CYS A  83      -7.469  -0.861  11.305  1.00 96.00           S  
ATOM    653  N   CYS A  84      -4.266  -1.697  14.625  1.00 94.94           N  
ATOM    654  CA  CYS A  84      -3.590  -1.945  15.891  1.00 94.94           C  
ATOM    655  C   CYS A  84      -4.512  -2.664  16.875  1.00 94.94           C  
ATOM    656  CB  CYS A  84      -3.104  -0.632  16.516  1.00 94.94           C  
ATOM    657  O   CYS A  84      -4.062  -3.516  17.641  1.00 94.94           O  
ATOM    658  SG  CYS A  84      -2.180  -0.845  18.047  1.00 94.94           S  
ATOM    659  N   ASP A  85      -5.848  -2.432  16.797  1.00 93.94           N  
ATOM    660  CA  ASP A  85      -6.801  -2.990  17.750  1.00 93.94           C  
ATOM    661  C   ASP A  85      -7.316  -4.348  17.281  1.00 93.94           C  
ATOM    662  CB  ASP A  85      -7.973  -2.027  17.969  1.00 93.94           C  
ATOM    663  O   ASP A  85      -8.219  -4.918  17.891  1.00 93.94           O  
ATOM    664  CG  ASP A  85      -8.805  -1.813  16.719  1.00 93.94           C  
ATOM    665  OD1 ASP A  85      -8.516  -2.445  15.680  1.00 93.94           O  
ATOM    666  OD2 ASP A  85      -9.750  -1.003  16.766  1.00 93.94           O  
ATOM    667  N   GLY A  86      -6.832  -4.820  16.141  1.00 93.75           N  
ATOM    668  CA  GLY A  86      -7.219  -6.141  15.664  1.00 93.75           C  
ATOM    669  C   GLY A  86      -8.297  -6.102  14.594  1.00 93.75           C  
ATOM    670  O   GLY A  86      -8.555  -7.105  13.930  1.00 93.75           O  
ATOM    671  N   SER A  87      -8.945  -4.957  14.453  1.00 95.88           N  
ATOM    672  CA  SER A  87      -9.953  -4.824  13.406  1.00 95.88           C  
ATOM    673  C   SER A  87      -9.297  -4.668  12.031  1.00 95.88           C  
ATOM    674  CB  SER A  87     -10.867  -3.631  13.680  1.00 95.88           C  
ATOM    675  O   SER A  87      -8.078  -4.539  11.930  1.00 95.88           O  
ATOM    676  OG  SER A  87     -10.141  -2.414  13.594  1.00 95.88           O  
ATOM    677  N   LEU A  88     -10.203  -4.738  10.984  1.00 96.94           N  
ATOM    678  CA  LEU A  88      -9.711  -4.562   9.625  1.00 96.94           C  
ATOM    679  C   LEU A  88     -10.266  -3.279   9.008  1.00 96.94           C  
ATOM    680  CB  LEU A  88     -10.102  -5.766   8.758  1.00 96.94           C  
ATOM    681  O   LEU A  88     -11.414  -2.908   9.258  1.00 96.94           O  
ATOM    682  CG  LEU A  88      -9.477  -7.105   9.148  1.00 96.94           C  
ATOM    683  CD1 LEU A  88     -10.133  -8.242   8.359  1.00 96.94           C  
ATOM    684  CD2 LEU A  88      -7.973  -7.086   8.914  1.00 96.94           C  
ATOM    685  N   VAL A  89      -9.375  -2.600   8.281  1.00 97.56           N  
ATOM    686  CA  VAL A  89      -9.789  -1.506   7.414  1.00 97.56           C  
ATOM    687  C   VAL A  89      -9.516  -1.874   5.957  1.00 97.56           C  
ATOM    688  CB  VAL A  89      -9.070  -0.189   7.773  1.00 97.56           C  
ATOM    689  O   VAL A  89      -8.570  -2.613   5.664  1.00 97.56           O  
ATOM    690  CG1 VAL A  89      -7.566  -0.303   7.508  1.00 97.56           C  
ATOM    691  CG2 VAL A  89      -9.664   0.979   6.992  1.00 97.56           C  
ATOM    692  N   THR A  90     -10.398  -1.444   5.062  1.00 98.38           N  
ATOM    693  CA  THR A  90     -10.211  -1.752   3.648  1.00 98.38           C  
ATOM    694  C   THR A  90      -9.594  -0.566   2.914  1.00 98.38           C  
ATOM    695  CB  THR A  90     -11.547  -2.135   2.980  1.00 98.38           C  
ATOM    696  O   THR A  90     -10.070   0.565   3.041  1.00 98.38           O  
ATOM    697  CG2 THR A  90     -12.102  -3.428   3.566  1.00 98.38           C  
ATOM    698  OG1 THR A  90     -12.500  -1.081   3.188  1.00 98.38           O  
ATOM    699  N   LEU A  91      -8.547  -0.932   2.150  1.00 98.50           N  
ATOM    700  CA  LEU A  91      -7.785   0.122   1.485  1.00 98.50           C  
ATOM    701  C   LEU A  91      -7.695  -0.138  -0.015  1.00 98.50           C  
ATOM    702  CB  LEU A  91      -6.383   0.230   2.084  1.00 98.50           C  
ATOM    703  O   LEU A  91      -7.637  -1.292  -0.447  1.00 98.50           O  
ATOM    704  CG  LEU A  91      -6.301   0.634   3.557  1.00 98.50           C  
ATOM    705  CD1 LEU A  91      -4.855   0.593   4.039  1.00 98.50           C  
ATOM    706  CD2 LEU A  91      -6.898   2.021   3.764  1.00 98.50           C  
ATOM    707  N   ARG A  92      -7.789   0.972  -0.736  1.00 98.44           N  
ATOM    708  CA  ARG A  92      -7.332   1.027  -2.121  1.00 98.44           C  
ATOM    709  C   ARG A  92      -6.008   1.771  -2.234  1.00 98.44           C  
ATOM    710  CB  ARG A  92      -8.391   1.696  -3.008  1.00 98.44           C  
ATOM    711  O   ARG A  92      -5.926   2.957  -1.902  1.00 98.44           O  
ATOM    712  CG  ARG A  92      -7.992   1.792  -4.473  1.00 98.44           C  
ATOM    713  CD  ARG A  92      -9.016   2.568  -5.285  1.00 98.44           C  
ATOM    714  NE  ARG A  92     -10.328   1.927  -5.250  1.00 98.44           N  
ATOM    715  NH1 ARG A  92     -11.445   3.783  -4.445  1.00 98.44           N  
ATOM    716  NH2 ARG A  92     -12.594   1.842  -4.859  1.00 98.44           N  
ATOM    717  CZ  ARG A  92     -11.453   2.520  -4.852  1.00 98.44           C  
ATOM    718  N   SER A  93      -5.039   1.047  -2.797  1.00 98.31           N  
ATOM    719  CA  SER A  93      -3.713   1.648  -2.906  1.00 98.31           C  
ATOM    720  C   SER A  93      -3.338   1.901  -4.363  1.00 98.31           C  
ATOM    721  CB  SER A  93      -2.660   0.753  -2.250  1.00 98.31           C  
ATOM    722  O   SER A  93      -3.439   1.002  -5.199  1.00 98.31           O  
ATOM    723  OG  SER A  93      -2.863   0.685  -0.848  1.00 98.31           O  
ATOM    724  N   ARG A  94      -2.916   3.094  -4.562  1.00 98.19           N  
ATOM    725  CA  ARG A  94      -2.352   3.486  -5.848  1.00 98.19           C  
ATOM    726  C   ARG A  94      -0.847   3.713  -5.738  1.00 98.19           C  
ATOM    727  CB  ARG A  94      -3.035   4.750  -6.375  1.00 98.19           C  
ATOM    728  O   ARG A  94      -0.399   4.605  -5.016  1.00 98.19           O  
ATOM    729  CG  ARG A  94      -4.512   4.566  -6.688  1.00 98.19           C  
ATOM    730  CD  ARG A  94      -5.160   5.871  -7.129  1.00 98.19           C  
ATOM    731  NE  ARG A  94      -6.551   5.676  -7.523  1.00 98.19           N  
ATOM    732  NH1 ARG A  94      -7.438   6.859  -5.750  1.00 98.19           N  
ATOM    733  NH2 ARG A  94      -8.828   5.910  -7.305  1.00 98.19           N  
ATOM    734  CZ  ARG A  94      -7.602   6.148  -6.859  1.00 98.19           C  
ATOM    735  N   GLY A  95      -0.134   2.916  -6.551  1.00 98.12           N  
ATOM    736  CA  GLY A  95       1.317   2.975  -6.477  1.00 98.12           C  
ATOM    737  C   GLY A  95       1.949   3.680  -7.664  1.00 98.12           C  
ATOM    738  O   GLY A  95       1.445   3.590  -8.781  1.00 98.12           O  
ATOM    739  N   TYR A  96       3.104   4.348  -7.340  1.00 97.88           N  
ATOM    740  CA  TYR A  96       3.869   5.062  -8.352  1.00 97.88           C  
ATOM    741  C   TYR A  96       5.363   4.828  -8.172  1.00 97.88           C  
ATOM    742  CB  TYR A  96       3.566   6.562  -8.297  1.00 97.88           C  
ATOM    743  O   TYR A  96       5.902   5.020  -7.082  1.00 97.88           O  
ATOM    744  CG  TYR A  96       2.098   6.891  -8.391  1.00 97.88           C  
ATOM    745  CD1 TYR A  96       1.511   7.191  -9.625  1.00 97.88           C  
ATOM    746  CD2 TYR A  96       1.291   6.902  -7.262  1.00 97.88           C  
ATOM    747  CE1 TYR A  96       0.157   7.492  -9.719  1.00 97.88           C  
ATOM    748  CE2 TYR A  96      -0.064   7.203  -7.344  1.00 97.88           C  
ATOM    749  OH  TYR A  96      -1.962   7.797  -8.664  1.00 97.88           O  
ATOM    750  CZ  TYR A  96      -0.621   7.500  -8.578  1.00 97.88           C  
ATOM    751  N   LEU A  97       6.023   4.465  -9.312  1.00 97.25           N  
ATOM    752  CA  LEU A  97       7.457   4.207  -9.250  1.00 97.25           C  
ATOM    753  C   LEU A  97       8.234   5.512  -9.125  1.00 97.25           C  
ATOM    754  CB  LEU A  97       7.914   3.441 -10.492  1.00 97.25           C  
ATOM    755  O   LEU A  97       7.855   6.527  -9.711  1.00 97.25           O  
ATOM    756  CG  LEU A  97       7.348   2.031 -10.664  1.00 97.25           C  
ATOM    757  CD1 LEU A  97       7.965   1.359 -11.891  1.00 97.25           C  
ATOM    758  CD2 LEU A  97       7.594   1.199  -9.414  1.00 97.25           C  
ATOM    759  N   GLU A  98       9.172   5.445  -8.305  1.00 95.81           N  
ATOM    760  CA  GLU A  98      10.164   6.516  -8.242  1.00 95.81           C  
ATOM    761  C   GLU A  98      11.492   6.070  -8.859  1.00 95.81           C  
ATOM    762  CB  GLU A  98      10.375   6.965  -6.797  1.00 95.81           C  
ATOM    763  O   GLU A  98      12.078   5.078  -8.422  1.00 95.81           O  
ATOM    764  CG  GLU A  98       9.188   7.703  -6.203  1.00 95.81           C  
ATOM    765  CD  GLU A  98       9.469   8.266  -4.816  1.00 95.81           C  
ATOM    766  OE1 GLU A  98       9.086   9.430  -4.551  1.00 95.81           O  
ATOM    767  OE2 GLU A  98      10.062   7.539  -3.994  1.00 95.81           O  
ATOM    768  N   VAL A  99      11.945   6.844  -9.891  1.00 93.06           N  
ATOM    769  CA  VAL A  99      13.125   6.461 -10.656  1.00 93.06           C  
ATOM    770  C   VAL A  99      14.242   7.480 -10.438  1.00 93.06           C  
ATOM    771  CB  VAL A  99      12.812   6.328 -12.164  1.00 93.06           C  
ATOM    772  O   VAL A  99      13.977   8.680 -10.312  1.00 93.06           O  
ATOM    773  CG1 VAL A  99      14.062   5.938 -12.945  1.00 93.06           C  
ATOM    774  CG2 VAL A  99      11.695   5.309 -12.383  1.00 93.06           C  
ATOM    775  N   ASP A 100      15.406   6.945 -10.258  1.00 91.38           N  
ATOM    776  CA  ASP A 100      16.594   7.801 -10.227  1.00 91.38           C  
ATOM    777  C   ASP A 100      16.781   8.508 -11.570  1.00 91.38           C  
ATOM    778  CB  ASP A 100      17.828   6.980  -9.883  1.00 91.38           C  
ATOM    779  O   ASP A 100      17.000   7.855 -12.594  1.00 91.38           O  
ATOM    780  CG  ASP A 100      19.062   7.840  -9.680  1.00 91.38           C  
ATOM    781  OD1 ASP A 100      19.391   8.656 -10.570  1.00 91.38           O  
ATOM    782  OD2 ASP A 100      19.734   7.688  -8.633  1.00 91.38           O  
ATOM    783  N   LYS A 101      16.812   9.852 -11.531  1.00 89.81           N  
ATOM    784  CA  LYS A 101      16.844  10.633 -12.773  1.00 89.81           C  
ATOM    785  C   LYS A 101      18.188  10.500 -13.469  1.00 89.81           C  
ATOM    786  CB  LYS A 101      16.531  12.102 -12.492  1.00 89.81           C  
ATOM    787  O   LYS A 101      18.281  10.609 -14.695  1.00 89.81           O  
ATOM    788  CG  LYS A 101      15.109  12.367 -12.031  1.00 89.81           C  
ATOM    789  CD  LYS A 101      14.836  13.852 -11.867  1.00 89.81           C  
ATOM    790  CE  LYS A 101      13.406  14.117 -11.414  1.00 89.81           C  
ATOM    791  NZ  LYS A 101      13.133  15.578 -11.258  1.00 89.81           N  
ATOM    792  N   GLN A 102      19.188  10.117 -12.719  1.00 92.88           N  
ATOM    793  CA  GLN A 102      20.531  10.016 -13.289  1.00 92.88           C  
ATOM    794  C   GLN A 102      20.766   8.641 -13.898  1.00 92.88           C  
ATOM    795  CB  GLN A 102      21.594  10.305 -12.219  1.00 92.88           C  
ATOM    796  O   GLN A 102      21.250   8.531 -15.031  1.00 92.88           O  
ATOM    797  CG  GLN A 102      21.578  11.742 -11.711  1.00 92.88           C  
ATOM    798  CD  GLN A 102      22.688  12.016 -10.711  1.00 92.88           C  
ATOM    799  NE2 GLN A 102      22.609  13.172 -10.055  1.00 92.88           N  
ATOM    800  OE1 GLN A 102      23.594  11.203 -10.531  1.00 92.88           O  
ATOM    801  N   THR A 103      20.344   7.586 -13.203  1.00 93.19           N  
ATOM    802  CA  THR A 103      20.641   6.223 -13.617  1.00 93.19           C  
ATOM    803  C   THR A 103      19.453   5.621 -14.375  1.00 93.19           C  
ATOM    804  CB  THR A 103      20.984   5.332 -12.414  1.00 93.19           C  
ATOM    805  O   THR A 103      19.609   4.652 -15.125  1.00 93.19           O  
ATOM    806  CG2 THR A 103      22.125   5.930 -11.609  1.00 93.19           C  
ATOM    807  OG1 THR A 103      19.828   5.207 -11.570  1.00 93.19           O  
ATOM    808  N   GLY A 104      18.281   6.129 -14.180  1.00 89.25           N  
ATOM    809  CA  GLY A 104      17.078   5.551 -14.781  1.00 89.25           C  
ATOM    810  C   GLY A 104      16.594   4.320 -14.047  1.00 89.25           C  
ATOM    811  O   GLY A 104      15.641   3.668 -14.484  1.00 89.25           O  
ATOM    812  N   GLN A 105      17.188   4.055 -12.938  1.00 92.06           N  
ATOM    813  CA  GLN A 105      16.828   2.863 -12.172  1.00 92.06           C  
ATOM    814  C   GLN A 105      15.734   3.174 -11.156  1.00 92.06           C  
ATOM    815  CB  GLN A 105      18.047   2.279 -11.469  1.00 92.06           C  
ATOM    816  O   GLN A 105      15.734   4.242 -10.539  1.00 92.06           O  
ATOM    817  CG  GLN A 105      19.062   1.644 -12.406  1.00 92.06           C  
ATOM    818  CD  GLN A 105      20.125   0.851 -11.680  1.00 92.06           C  
ATOM    819  NE2 GLN A 105      21.188   0.468 -12.391  1.00 92.06           N  
ATOM    820  OE1 GLN A 105      20.016   0.586 -10.477  1.00 92.06           O  
ATOM    821  N   VAL A 106      14.875   2.154 -11.000  1.00 91.81           N  
ATOM    822  CA  VAL A 106      13.820   2.309 -10.000  1.00 91.81           C  
ATOM    823  C   VAL A 106      14.430   2.256  -8.602  1.00 91.81           C  
ATOM    824  CB  VAL A 106      12.727   1.226 -10.148  1.00 91.81           C  
ATOM    825  O   VAL A 106      15.094   1.281  -8.242  1.00 91.81           O  
ATOM    826  CG1 VAL A 106      11.680   1.363  -9.047  1.00 91.81           C  
ATOM    827  CG2 VAL A 106      12.078   1.312 -11.531  1.00 91.81           C  
ATOM    828  N   GLU A 107      14.141   3.238  -7.750  1.00 93.19           N  
ATOM    829  CA  GLU A 107      14.711   3.346  -6.410  1.00 93.19           C  
ATOM    830  C   GLU A 107      13.695   2.934  -5.348  1.00 93.19           C  
ATOM    831  CB  GLU A 107      15.195   4.770  -6.145  1.00 93.19           C  
ATOM    832  O   GLU A 107      14.047   2.279  -4.363  1.00 93.19           O  
ATOM    833  CG  GLU A 107      15.961   4.926  -4.840  1.00 93.19           C  
ATOM    834  CD  GLU A 107      16.406   6.352  -4.570  1.00 93.19           C  
ATOM    835  OE1 GLU A 107      16.969   6.621  -3.484  1.00 93.19           O  
ATOM    836  OE2 GLU A 107      16.203   7.211  -5.457  1.00 93.19           O  
ATOM    837  N   SER A 108      12.484   3.301  -5.535  1.00 97.06           N  
ATOM    838  CA  SER A 108      11.383   3.096  -4.602  1.00 97.06           C  
ATOM    839  C   SER A 108      10.039   3.332  -5.277  1.00 97.06           C  
ATOM    840  CB  SER A 108      11.523   4.020  -3.393  1.00 97.06           C  
ATOM    841  O   SER A 108       9.977   3.596  -6.480  1.00 97.06           O  
ATOM    842  OG  SER A 108      11.391   5.375  -3.775  1.00 97.06           O  
ATOM    843  N   PHE A 109       9.039   3.117  -4.488  1.00 97.94           N  
ATOM    844  CA  PHE A 109       7.715   3.475  -4.992  1.00 97.94           C  
ATOM    845  C   PHE A 109       6.848   4.039  -3.873  1.00 97.94           C  
ATOM    846  CB  PHE A 109       7.031   2.260  -5.625  1.00 97.94           C  
ATOM    847  O   PHE A 109       7.062   3.736  -2.699  1.00 97.94           O  
ATOM    848  CG  PHE A 109       6.793   1.128  -4.660  1.00 97.94           C  
ATOM    849  CD1 PHE A 109       7.801   0.212  -4.379  1.00 97.94           C  
ATOM    850  CD2 PHE A 109       5.562   0.979  -4.039  1.00 97.94           C  
ATOM    851  CE1 PHE A 109       7.582  -0.836  -3.488  1.00 97.94           C  
ATOM    852  CE2 PHE A 109       5.336  -0.065  -3.146  1.00 97.94           C  
ATOM    853  CZ  PHE A 109       6.348  -0.973  -2.873  1.00 97.94           C  
ATOM    854  N   VAL A 110       5.895   4.910  -4.285  1.00 98.38           N  
ATOM    855  CA  VAL A 110       5.008   5.598  -3.354  1.00 98.38           C  
ATOM    856  C   VAL A 110       3.578   5.090  -3.529  1.00 98.38           C  
ATOM    857  CB  VAL A 110       5.059   7.129  -3.549  1.00 98.38           C  
ATOM    858  O   VAL A 110       3.145   4.816  -4.652  1.00 98.38           O  
ATOM    859  CG1 VAL A 110       3.994   7.816  -2.693  1.00 98.38           C  
ATOM    860  CG2 VAL A 110       6.449   7.664  -3.211  1.00 98.38           C  
ATOM    861  N   CYS A 111       2.990   4.988  -2.424  1.00 98.56           N  
ATOM    862  CA  CYS A 111       1.597   4.562  -2.479  1.00 98.56           C  
ATOM    863  C   CYS A 111       0.691   5.574  -1.787  1.00 98.56           C  
ATOM    864  CB  CYS A 111       1.428   3.189  -1.833  1.00 98.56           C  
ATOM    865  O   CYS A 111       1.024   6.082  -0.714  1.00 98.56           O  
ATOM    866  SG  CYS A 111       2.193   1.847  -2.766  1.00 98.56           S  
ATOM    867  N   ILE A 112      -0.407   5.820  -2.398  1.00 98.25           N  
ATOM    868  CA  ILE A 112      -1.520   6.531  -1.782  1.00 98.25           C  
ATOM    869  C   ILE A 112      -2.598   5.539  -1.356  1.00 98.25           C  
ATOM    870  CB  ILE A 112      -2.113   7.590  -2.740  1.00 98.25           C  
ATOM    871  O   ILE A 112      -3.215   4.883  -2.199  1.00 98.25           O  
ATOM    872  CG1 ILE A 112      -1.019   8.547  -3.223  1.00 98.25           C  
ATOM    873  CG2 ILE A 112      -3.252   8.359  -2.059  1.00 98.25           C  
ATOM    874  CD1 ILE A 112      -1.467   9.492  -4.332  1.00 98.25           C  
ATOM    875  N   ASN A 113      -2.820   5.523  -0.088  1.00 98.38           N  
ATOM    876  CA  ASN A 113      -3.729   4.543   0.498  1.00 98.38           C  
ATOM    877  C   ASN A 113      -5.035   5.188   0.953  1.00 98.38           C  
ATOM    878  CB  ASN A 113      -3.057   3.822   1.669  1.00 98.38           C  
ATOM    879  O   ASN A 113      -5.055   5.938   1.932  1.00 98.38           O  
ATOM    880  CG  ASN A 113      -1.688   3.279   1.312  1.00 98.38           C  
ATOM    881  ND2 ASN A 113      -0.643   3.936   1.801  1.00 98.38           N  
ATOM    882  OD1 ASN A 113      -1.569   2.277   0.602  1.00 98.38           O  
ATOM    883  N   THR A 114      -6.051   4.797   0.287  1.00 97.81           N  
ATOM    884  CA  THR A 114      -7.352   5.410   0.516  1.00 97.81           C  
ATOM    885  C   THR A 114      -8.312   4.414   1.156  1.00 97.81           C  
ATOM    886  CB  THR A 114      -7.957   5.941  -0.797  1.00 97.81           C  
ATOM    887  O   THR A 114      -8.438   3.277   0.698  1.00 97.81           O  
ATOM    888  CG2 THR A 114      -9.273   6.672  -0.541  1.00 97.81           C  
ATOM    889  OG1 THR A 114      -7.031   6.852  -1.409  1.00 97.81           O  
ATOM    890  N   VAL A 115      -8.969   4.887   2.215  1.00 97.69           N  
ATOM    891  CA  VAL A 115      -9.984   4.051   2.850  1.00 97.69           C  
ATOM    892  C   VAL A 115     -11.188   3.910   1.921  1.00 97.69           C  
ATOM    893  CB  VAL A 115     -10.430   4.637   4.211  1.00 97.69           C  
ATOM    894  O   VAL A 115     -11.672   4.898   1.365  1.00 97.69           O  
ATOM    895  CG1 VAL A 115     -11.570   3.814   4.801  1.00 97.69           C  
ATOM    896  CG2 VAL A 115      -9.242   4.688   5.176  1.00 97.69           C  
ATOM    897  N   VAL A 116     -11.555   2.666   1.743  1.00 96.94           N  
ATOM    898  CA  VAL A 116     -12.727   2.371   0.919  1.00 96.94           C  
ATOM    899  C   VAL A 116     -13.742   1.568   1.729  1.00 96.94           C  
ATOM    900  CB  VAL A 116     -12.336   1.600  -0.362  1.00 96.94           C  
ATOM    901  O   VAL A 116     -13.367   0.822   2.637  1.00 96.94           O  
ATOM    902  CG1 VAL A 116     -12.867   2.309  -1.604  1.00 96.94           C  
ATOM    903  CG2 VAL A 116     -10.820   1.438  -0.447  1.00 96.94           C  
ATOM    904  N   GLY A 117     -14.992   1.805   1.455  1.00 96.31           N  
ATOM    905  CA  GLY A 117     -16.031   1.029   2.107  1.00 96.31           C  
ATOM    906  C   GLY A 117     -15.891  -0.465   1.889  1.00 96.31           C  
ATOM    907  O   GLY A 117     -15.328  -0.899   0.883  1.00 96.31           O  
ATOM    908  N   ILE A 118     -16.469  -1.260   2.703  1.00 95.94           N  
ATOM    909  CA  ILE A 118     -16.312  -2.711   2.721  1.00 95.94           C  
ATOM    910  C   ILE A 118     -16.906  -3.305   1.440  1.00 95.94           C  
ATOM    911  CB  ILE A 118     -17.000  -3.332   3.959  1.00 95.94           C  
ATOM    912  O   ILE A 118     -16.266  -4.145   0.795  1.00 95.94           O  
ATOM    913  CG1 ILE A 118     -16.297  -2.877   5.242  1.00 95.94           C  
ATOM    914  CG2 ILE A 118     -17.031  -4.859   3.857  1.00 95.94           C  
ATOM    915  CD1 ILE A 118     -17.047  -3.250   6.520  1.00 95.94           C  
ATOM    916  N   THR A 119     -18.125  -2.822   1.041  1.00 96.88           N  
ATOM    917  CA  THR A 119     -18.797  -3.363  -0.140  1.00 96.88           C  
ATOM    918  C   THR A 119     -17.984  -3.059  -1.400  1.00 96.88           C  
ATOM    919  CB  THR A 119     -20.219  -2.797  -0.289  1.00 96.88           C  
ATOM    920  O   THR A 119     -17.750  -3.945  -2.225  1.00 96.88           O  
ATOM    921  CG2 THR A 119     -20.922  -3.398  -1.497  1.00 96.88           C  
ATOM    922  OG1 THR A 119     -20.969  -3.098   0.892  1.00 96.88           O  
ATOM    923  N   GLU A 120     -17.547  -1.866  -1.448  1.00 97.12           N  
ATOM    924  CA  GLU A 120     -16.734  -1.449  -2.586  1.00 97.12           C  
ATOM    925  C   GLU A 120     -15.414  -2.219  -2.633  1.00 97.12           C  
ATOM    926  CB  GLU A 120     -16.453   0.056  -2.529  1.00 97.12           C  
ATOM    927  O   GLU A 120     -15.000  -2.688  -3.695  1.00 97.12           O  
ATOM    928  CG  GLU A 120     -15.688   0.588  -3.730  1.00 97.12           C  
ATOM    929  CD  GLU A 120     -15.539   2.102  -3.725  1.00 97.12           C  
ATOM    930  OE1 GLU A 120     -14.969   2.658  -4.691  1.00 97.12           O  
ATOM    931  OE2 GLU A 120     -15.984   2.732  -2.742  1.00 97.12           O  
ATOM    932  N   ALA A 121     -14.734  -2.342  -1.562  1.00 96.88           N  
ATOM    933  CA  ALA A 121     -13.469  -3.068  -1.478  1.00 96.88           C  
ATOM    934  C   ALA A 121     -13.656  -4.535  -1.859  1.00 96.88           C  
ATOM    935  CB  ALA A 121     -12.883  -2.957  -0.072  1.00 96.88           C  
ATOM    936  O   ALA A 121     -12.820  -5.105  -2.566  1.00 96.88           O  
ATOM    937  N   ASP A 122     -14.742  -5.105  -1.436  1.00 97.00           N  
ATOM    938  CA  ASP A 122     -15.031  -6.500  -1.758  1.00 97.00           C  
ATOM    939  C   ASP A 122     -15.141  -6.703  -3.268  1.00 97.00           C  
ATOM    940  CB  ASP A 122     -16.312  -6.957  -1.069  1.00 97.00           C  
ATOM    941  O   ASP A 122     -14.594  -7.660  -3.812  1.00 97.00           O  
ATOM    942  CG  ASP A 122     -16.125  -7.266   0.405  1.00 97.00           C  
ATOM    943  OD1 ASP A 122     -14.969  -7.301   0.874  1.00 97.00           O  
ATOM    944  OD2 ASP A 122     -17.141  -7.480   1.103  1.00 97.00           O  
ATOM    945  N   GLU A 123     -15.828  -5.812  -3.879  1.00 97.75           N  
ATOM    946  CA  GLU A 123     -15.977  -5.883  -5.332  1.00 97.75           C  
ATOM    947  C   GLU A 123     -14.633  -5.707  -6.027  1.00 97.75           C  
ATOM    948  CB  GLU A 123     -16.969  -4.824  -5.824  1.00 97.75           C  
ATOM    949  O   GLU A 123     -14.305  -6.445  -6.961  1.00 97.75           O  
ATOM    950  CG  GLU A 123     -18.422  -5.125  -5.465  1.00 97.75           C  
ATOM    951  CD  GLU A 123     -19.375  -4.031  -5.895  1.00 97.75           C  
ATOM    952  OE1 GLU A 123     -20.609  -4.191  -5.699  1.00 97.75           O  
ATOM    953  OE2 GLU A 123     -18.906  -3.008  -6.438  1.00 97.75           O  
ATOM    954  N   GLU A 124     -13.844  -4.805  -5.508  1.00 98.06           N  
ATOM    955  CA  GLU A 124     -12.531  -4.547  -6.094  1.00 98.06           C  
ATOM    956  C   GLU A 124     -11.609  -5.750  -5.938  1.00 98.06           C  
ATOM    957  CB  GLU A 124     -11.891  -3.311  -5.457  1.00 98.06           C  
ATOM    958  O   GLU A 124     -10.898  -6.117  -6.875  1.00 98.06           O  
ATOM    959  CG  GLU A 124     -12.570  -2.002  -5.840  1.00 98.06           C  
ATOM    960  CD  GLU A 124     -11.969  -0.790  -5.141  1.00 98.06           C  
ATOM    961  OE1 GLU A 124     -12.414   0.349  -5.418  1.00 98.06           O  
ATOM    962  OE2 GLU A 124     -11.055  -0.981  -4.309  1.00 98.06           O  
ATOM    963  N   ILE A 125     -11.680  -6.336  -4.773  1.00 96.31           N  
ATOM    964  CA  ILE A 125     -10.820  -7.480  -4.488  1.00 96.31           C  
ATOM    965  C   ILE A 125     -11.250  -8.672  -5.344  1.00 96.31           C  
ATOM    966  CB  ILE A 125     -10.859  -7.855  -2.988  1.00 96.31           C  
ATOM    967  O   ILE A 125     -10.406  -9.383  -5.898  1.00 96.31           O  
ATOM    968  CG1 ILE A 125     -10.156  -6.785  -2.150  1.00 96.31           C  
ATOM    969  CG2 ILE A 125     -10.234  -9.234  -2.760  1.00 96.31           C  
ATOM    970  CD1 ILE A 125     -10.398  -6.906  -0.653  1.00 96.31           C  
ATOM    971  N   LYS A 126     -12.531  -8.844  -5.527  1.00 93.94           N  
ATOM    972  CA  LYS A 126     -13.047  -9.898  -6.395  1.00 93.94           C  
ATOM    973  C   LYS A 126     -12.594  -9.695  -7.840  1.00 93.94           C  
ATOM    974  CB  LYS A 126     -14.570  -9.953  -6.324  1.00 93.94           C  
ATOM    975  O   LYS A 126     -12.125 -10.625  -8.492  1.00 93.94           O  
ATOM    976  CG  LYS A 126     -15.188 -11.125  -7.082  1.00 93.94           C  
ATOM    977  CD  LYS A 126     -16.703 -11.141  -6.953  1.00 93.94           C  
ATOM    978  CE  LYS A 126     -17.328 -12.266  -7.770  1.00 93.94           C  
ATOM    979  NZ  LYS A 126     -18.812 -12.289  -7.641  1.00 93.94           N  
ATOM    980  N   ASN A 127     -12.734  -8.531  -8.328  1.00 94.25           N  
ATOM    981  CA  ASN A 127     -12.336  -8.211  -9.695  1.00 94.25           C  
ATOM    982  C   ASN A 127     -10.828  -8.367  -9.898  1.00 94.25           C  
ATOM    983  CB  ASN A 127     -12.781  -6.797 -10.070  1.00 94.25           C  
ATOM    984  O   ASN A 127     -10.383  -8.844 -10.938  1.00 94.25           O  
ATOM    985  CG  ASN A 127     -14.281  -6.691 -10.281  1.00 94.25           C  
ATOM    986  ND2 ASN A 127     -14.812  -5.488 -10.109  1.00 94.25           N  
ATOM    987  OD1 ASN A 127     -14.945  -7.684 -10.586  1.00 94.25           O  
ATOM    988  N   GLN A 128     -10.109  -7.926  -8.930  1.00 93.56           N  
ATOM    989  CA  GLN A 128      -8.656  -8.062  -8.945  1.00 93.56           C  
ATOM    990  C   GLN A 128      -8.242  -9.531  -9.070  1.00 93.56           C  
ATOM    991  CB  GLN A 128      -8.039  -7.453  -7.688  1.00 93.56           C  
ATOM    992  O   GLN A 128      -7.359  -9.867  -9.867  1.00 93.56           O  
ATOM    993  CG  GLN A 128      -6.551  -7.711  -7.539  1.00 93.56           C  
ATOM    994  CD  GLN A 128      -5.977  -7.141  -6.254  1.00 93.56           C  
ATOM    995  NE2 GLN A 128      -5.477  -8.008  -5.387  1.00 93.56           N  
ATOM    996  OE1 GLN A 128      -5.988  -5.922  -6.047  1.00 93.56           O  
ATOM    997  N   LYS A 129      -8.836 -10.383  -8.344  1.00 88.19           N  
ATOM    998  CA  LYS A 129      -8.555 -11.812  -8.383  1.00 88.19           C  
ATOM    999  C   LYS A 129      -8.867 -12.398  -9.758  1.00 88.19           C  
ATOM   1000  CB  LYS A 129      -9.359 -12.555  -7.309  1.00 88.19           C  
ATOM   1001  O   LYS A 129      -8.094 -13.195 -10.297  1.00 88.19           O  
ATOM   1002  CG  LYS A 129      -8.875 -12.289  -5.887  1.00 88.19           C  
ATOM   1003  CD  LYS A 129      -9.664 -13.094  -4.867  1.00 88.19           C  
ATOM   1004  CE  LYS A 129      -9.172 -12.844  -3.449  1.00 88.19           C  
ATOM   1005  NZ  LYS A 129      -9.922 -13.664  -2.449  1.00 88.19           N  
ATOM   1006  N   ARG A 130      -9.938 -11.984 -10.258  1.00 88.00           N  
ATOM   1007  CA  ARG A 130     -10.359 -12.453 -11.578  1.00 88.00           C  
ATOM   1008  C   ARG A 130      -9.352 -12.039 -12.648  1.00 88.00           C  
ATOM   1009  CB  ARG A 130     -11.742 -11.906 -11.930  1.00 88.00           C  
ATOM   1010  O   ARG A 130      -9.000 -12.836 -13.523  1.00 88.00           O  
ATOM   1011  CG  ARG A 130     -12.312 -12.461 -13.227  1.00 88.00           C  
ATOM   1012  CD  ARG A 130     -13.703 -11.906 -13.516  1.00 88.00           C  
ATOM   1013  NE  ARG A 130     -13.664 -10.484 -13.820  1.00 88.00           N  
ATOM   1014  NH1 ARG A 130     -13.867 -10.750 -16.109  1.00 88.00           N  
ATOM   1015  NH2 ARG A 130     -13.695  -8.648 -15.203  1.00 88.00           N  
ATOM   1016  CZ  ARG A 130     -13.742  -9.969 -15.039  1.00 88.00           C  
ATOM   1017  N   LYS A 131      -8.781 -10.867 -12.484  1.00 87.25           N  
ATOM   1018  CA  LYS A 131      -7.867 -10.305 -13.477  1.00 87.25           C  
ATOM   1019  C   LYS A 131      -6.469 -10.883 -13.320  1.00 87.25           C  
ATOM   1020  CB  LYS A 131      -7.820  -8.781 -13.359  1.00 87.25           C  
ATOM   1021  O   LYS A 131      -5.793 -11.172 -14.312  1.00 87.25           O  
ATOM   1022  CG  LYS A 131      -9.062  -8.078 -13.883  1.00 87.25           C  
ATOM   1023  CD  LYS A 131      -8.953  -6.566 -13.734  1.00 87.25           C  
ATOM   1024  CE  LYS A 131     -10.242  -5.867 -14.156  1.00 87.25           C  
ATOM   1025  NZ  LYS A 131     -10.188  -4.398 -13.898  1.00 87.25           N  
ATOM   1026  N   LEU A 132      -6.078 -11.125 -12.109  1.00 82.25           N  
ATOM   1027  CA  LEU A 132      -4.684 -11.453 -11.836  1.00 82.25           C  
ATOM   1028  C   LEU A 132      -4.465 -12.961 -11.828  1.00 82.25           C  
ATOM   1029  CB  LEU A 132      -4.246 -10.859 -10.492  1.00 82.25           C  
ATOM   1030  O   LEU A 132      -3.348 -13.430 -12.055  1.00 82.25           O  
ATOM   1031  CG  LEU A 132      -4.184  -9.328 -10.414  1.00 82.25           C  
ATOM   1032  CD1 LEU A 132      -3.729  -8.891  -9.031  1.00 82.25           C  
ATOM   1033  CD2 LEU A 132      -3.258  -8.773 -11.492  1.00 82.25           C  
ATOM   1034  N   LEU A 133      -5.570 -13.703 -11.648  1.00 78.62           N  
ATOM   1035  CA  LEU A 133      -5.480 -15.156 -11.547  1.00 78.62           C  
ATOM   1036  C   LEU A 133      -4.891 -15.750 -12.820  1.00 78.62           C  
ATOM   1037  CB  LEU A 133      -6.859 -15.766 -11.281  1.00 78.62           C  
ATOM   1038  O   LEU A 133      -3.982 -16.578 -12.758  1.00 78.62           O  
ATOM   1039  CG  LEU A 133      -6.891 -17.266 -10.969  1.00 78.62           C  
ATOM   1040  CD1 LEU A 133      -6.086 -17.562  -9.711  1.00 78.62           C  
ATOM   1041  CD2 LEU A 133      -8.328 -17.750 -10.820  1.00 78.62           C  
ATOM   1042  N   PRO A 134      -5.328 -15.367 -13.984  1.00 77.19           N  
ATOM   1043  CA  PRO A 134      -4.750 -15.938 -15.195  1.00 77.19           C  
ATOM   1044  C   PRO A 134      -3.268 -15.617 -15.359  1.00 77.19           C  
ATOM   1045  CB  PRO A 134      -5.574 -15.297 -16.312  1.00 77.19           C  
ATOM   1046  O   PRO A 134      -2.529 -16.391 -15.984  1.00 77.19           O  
ATOM   1047  CG  PRO A 134      -6.863 -14.906 -15.672  1.00 77.19           C  
ATOM   1048  CD  PRO A 134      -6.582 -14.531 -14.242  1.00 77.19           C  
ATOM   1049  N   ILE A 135      -2.867 -14.469 -14.852  1.00 72.50           N  
ATOM   1050  CA  ILE A 135      -1.477 -14.039 -14.953  1.00 72.50           C  
ATOM   1051  C   ILE A 135      -0.592 -14.953 -14.109  1.00 72.50           C  
ATOM   1052  CB  ILE A 135      -1.305 -12.570 -14.508  1.00 72.50           C  
ATOM   1053  O   ILE A 135       0.496 -15.344 -14.539  1.00 72.50           O  
ATOM   1054  CG1 ILE A 135      -2.088 -11.633 -15.445  1.00 72.50           C  
ATOM   1055  CG2 ILE A 135       0.177 -12.188 -14.469  1.00 72.50           C  
ATOM   1056  CD1 ILE A 135      -2.143 -10.188 -14.969  1.00 72.50           C  
ATOM   1057  N   ILE A 136      -1.183 -15.430 -13.039  1.00 66.25           N  
ATOM   1058  CA  ILE A 136      -0.431 -16.281 -12.125  1.00 66.25           C  
ATOM   1059  C   ILE A 136      -0.507 -17.734 -12.578  1.00 66.25           C  
ATOM   1060  CB  ILE A 136      -0.956 -16.141 -10.672  1.00 66.25           C  
ATOM   1061  O   ILE A 136       0.417 -18.516 -12.344  1.00 66.25           O  
ATOM   1062  CG1 ILE A 136      -0.771 -14.711 -10.172  1.00 66.25           C  
ATOM   1063  CG2 ILE A 136      -0.254 -17.141  -9.750  1.00 66.25           C  
ATOM   1064  CD1 ILE A 136      -1.518 -14.406  -8.875  1.00 66.25           C  
ATOM   1065  N   SER A 137      -1.596 -18.203 -13.320  1.00 64.75           N  
ATOM   1066  CA  SER A 137      -1.844 -19.594 -13.695  1.00 64.75           C  
ATOM   1067  C   SER A 137      -1.287 -19.906 -15.078  1.00 64.75           C  
ATOM   1068  CB  SER A 137      -3.342 -19.906 -13.656  1.00 64.75           C  
ATOM   1069  O   SER A 137      -1.149 -21.078 -15.453  1.00 64.75           O  
ATOM   1070  OG  SER A 137      -4.051 -19.047 -14.539  1.00 64.75           O  
ATOM   1071  N   SER A 138      -1.016 -18.953 -16.000  1.00 58.50           N  
ATOM   1072  CA  SER A 138      -0.555 -19.281 -17.344  1.00 58.50           C  
ATOM   1073  C   SER A 138       0.815 -19.953 -17.312  1.00 58.50           C  
ATOM   1074  CB  SER A 138      -0.496 -18.016 -18.203  1.00 58.50           C  
ATOM   1075  O   SER A 138       1.656 -19.625 -16.469  1.00 58.50           O  
ATOM   1076  OG  SER A 138       0.499 -17.125 -17.734  1.00 58.50           O  
ATOM   1077  N   GLN A 139       1.007 -21.297 -17.609  1.00 48.09           N  
ATOM   1078  CA  GLN A 139       1.931 -22.375 -17.891  1.00 48.09           C  
ATOM   1079  C   GLN A 139       3.127 -21.875 -18.703  1.00 48.09           C  
ATOM   1080  CB  GLN A 139       1.217 -23.500 -18.656  1.00 48.09           C  
ATOM   1081  O   GLN A 139       4.188 -22.516 -18.703  1.00 48.09           O  
ATOM   1082  CG  GLN A 139       0.490 -24.484 -17.750  1.00 48.09           C  
ATOM   1083  CD  GLN A 139      -0.195 -25.594 -18.531  1.00 48.09           C  
ATOM   1084  NE2 GLN A 139      -0.675 -26.609 -17.812  1.00 48.09           N  
ATOM   1085  OE1 GLN A 139      -0.293 -25.547 -19.766  1.00 48.09           O  
ATOM   1086  N   ASP A 140       3.244 -20.547 -19.016  1.00 51.06           N  
ATOM   1087  CA  ASP A 140       4.520 -20.094 -19.578  1.00 51.06           C  
ATOM   1088  C   ASP A 140       5.352 -19.359 -18.516  1.00 51.06           C  
ATOM   1089  CB  ASP A 140       4.297 -19.188 -20.781  1.00 51.06           C  
ATOM   1090  O   ASP A 140       6.441 -18.875 -18.812  1.00 51.06           O  
ATOM   1091  CG  ASP A 140       4.352 -19.938 -22.109  1.00 51.06           C  
ATOM   1092  OD1 ASP A 140       4.918 -21.062 -22.156  1.00 51.06           O  
ATOM   1093  OD2 ASP A 140       3.832 -19.406 -23.109  1.00 51.06           O  
ATOM   1094  N   CYS A 141       5.336 -19.781 -17.188  1.00 46.84           N  
ATOM   1095  CA  CYS A 141       5.645 -19.078 -15.945  1.00 46.84           C  
ATOM   1096  C   CYS A 141       6.668 -19.844 -15.117  1.00 46.84           C  
ATOM   1097  CB  CYS A 141       4.371 -18.859 -15.117  1.00 46.84           C  
ATOM   1098  O   CYS A 141       7.055 -19.406 -14.031  1.00 46.84           O  
ATOM   1099  SG  CYS A 141       4.340 -17.281 -14.234  1.00 46.84           S  
ATOM   1100  N   ASP A 142       7.285 -20.891 -15.617  1.00 49.81           N  
ATOM   1101  CA  ASP A 142       8.250 -21.375 -14.633  1.00 49.81           C  
ATOM   1102  C   ASP A 142       9.344 -20.328 -14.383  1.00 49.81           C  
ATOM   1103  CB  ASP A 142       8.875 -22.688 -15.094  1.00 49.81           C  
ATOM   1104  O   ASP A 142       9.750 -20.125 -13.242  1.00 49.81           O  
ATOM   1105  CG  ASP A 142       8.773 -23.797 -14.055  1.00 49.81           C  
ATOM   1106  OD1 ASP A 142       8.289 -23.531 -12.930  1.00 49.81           O  
ATOM   1107  OD2 ASP A 142       9.188 -24.938 -14.352  1.00 49.81           O  
ATOM   1108  N   GLU A 143       9.469 -19.359 -15.289  1.00 53.94           N  
ATOM   1109  CA  GLU A 143      10.516 -18.375 -15.023  1.00 53.94           C  
ATOM   1110  C   GLU A 143       9.938 -17.125 -14.344  1.00 53.94           C  
ATOM   1111  CB  GLU A 143      11.227 -17.969 -16.312  1.00 53.94           C  
ATOM   1112  O   GLU A 143      10.570 -16.547 -13.453  1.00 53.94           O  
ATOM   1113  CG  GLU A 143      12.203 -19.016 -16.828  1.00 53.94           C  
ATOM   1114  CD  GLU A 143      13.297 -18.438 -17.703  1.00 53.94           C  
ATOM   1115  OE1 GLU A 143      14.289 -19.156 -17.984  1.00 53.94           O  
ATOM   1116  OE2 GLU A 143      13.164 -17.266 -18.125  1.00 53.94           O  
ATOM   1117  N   HIS A 144       8.617 -16.766 -14.688  1.00 50.41           N  
ATOM   1118  CA  HIS A 144       8.008 -15.570 -14.102  1.00 50.41           C  
ATOM   1119  C   HIS A 144       7.551 -15.836 -12.672  1.00 50.41           C  
ATOM   1120  CB  HIS A 144       6.824 -15.102 -14.953  1.00 50.41           C  
ATOM   1121  O   HIS A 144       7.746 -15.000 -11.789  1.00 50.41           O  
ATOM   1122  CG  HIS A 144       6.875 -13.648 -15.289  1.00 50.41           C  
ATOM   1123  CD2 HIS A 144       7.609 -12.969 -16.203  1.00 50.41           C  
ATOM   1124  ND1 HIS A 144       6.094 -12.703 -14.648  1.00 50.41           N  
ATOM   1125  CE1 HIS A 144       6.352 -11.516 -15.156  1.00 50.41           C  
ATOM   1126  NE2 HIS A 144       7.270 -11.648 -16.094  1.00 50.41           N  
ATOM   1127  N   LEU A 145       6.945 -17.078 -12.438  1.00 46.53           N  
ATOM   1128  CA  LEU A 145       6.562 -17.469 -11.086  1.00 46.53           C  
ATOM   1129  C   LEU A 145       7.797 -17.719 -10.219  1.00 46.53           C  
ATOM   1130  CB  LEU A 145       5.691 -18.734 -11.117  1.00 46.53           C  
ATOM   1131  O   LEU A 145       7.816 -17.359  -9.039  1.00 46.53           O  
ATOM   1132  CG  LEU A 145       4.211 -18.516 -11.438  1.00 46.53           C  
ATOM   1133  CD1 LEU A 145       3.545 -19.859 -11.766  1.00 46.53           C  
ATOM   1134  CD2 LEU A 145       3.504 -17.844 -10.266  1.00 46.53           C  
ATOM   1135  N   LYS A 146       8.945 -18.406 -10.836  1.00 51.34           N  
ATOM   1136  CA  LYS A 146      10.195 -18.547 -10.094  1.00 51.34           C  
ATOM   1137  C   LYS A 146      10.812 -17.188  -9.789  1.00 51.34           C  
ATOM   1138  CB  LYS A 146      11.188 -19.406 -10.867  1.00 51.34           C  
ATOM   1139  O   LYS A 146      11.375 -16.969  -8.711  1.00 51.34           O  
ATOM   1140  CG  LYS A 146      10.859 -20.906 -10.844  1.00 51.34           C  
ATOM   1141  CD  LYS A 146      11.906 -21.719 -11.594  1.00 51.34           C  
ATOM   1142  CE  LYS A 146      11.539 -23.188 -11.633  1.00 51.34           C  
ATOM   1143  NZ  LYS A 146      12.539 -23.984 -12.406  1.00 51.34           N  
ATOM   1144  N   SER A 147      10.570 -16.281 -10.789  1.00 55.38           N  
ATOM   1145  CA  SER A 147      11.094 -14.953 -10.500  1.00 55.38           C  
ATOM   1146  C   SER A 147      10.242 -14.234  -9.461  1.00 55.38           C  
ATOM   1147  CB  SER A 147      11.164 -14.117 -11.773  1.00 55.38           C  
ATOM   1148  O   SER A 147      10.766 -13.516  -8.609  1.00 55.38           O  
ATOM   1149  OG  SER A 147       9.922 -13.500 -12.039  1.00 55.38           O  
ATOM   1150  N   ILE A 148       8.906 -14.562  -9.453  1.00 49.69           N  
ATOM   1151  CA  ILE A 148       8.016 -13.953  -8.469  1.00 49.69           C  
ATOM   1152  C   ILE A 148       8.117 -14.703  -7.145  1.00 49.69           C  
ATOM   1153  CB  ILE A 148       6.555 -13.938  -8.961  1.00 49.69           C  
ATOM   1154  O   ILE A 148       8.164 -14.086  -6.078  1.00 49.69           O  
ATOM   1155  CG1 ILE A 148       6.422 -13.070 -10.219  1.00 49.69           C  
ATOM   1156  CG2 ILE A 148       5.613 -13.445  -7.859  1.00 49.69           C  
ATOM   1157  CD1 ILE A 148       5.062 -13.156 -10.898  1.00 49.69           C  
ATOM   1158  N   SER A 149       8.117 -16.047  -7.246  1.00 54.47           N  
ATOM   1159  CA  SER A 149       8.234 -16.875  -6.043  1.00 54.47           C  
ATOM   1160  C   SER A 149       9.539 -16.578  -5.301  1.00 54.47           C  
ATOM   1161  CB  SER A 149       8.148 -18.359  -6.391  1.00 54.47           C  
ATOM   1162  O   SER A 149       9.570 -16.594  -4.070  1.00 54.47           O  
ATOM   1163  OG  SER A 149       9.281 -18.766  -7.145  1.00 54.47           O  
ATOM   1164  N   ASN A 150      10.664 -16.328  -6.121  1.00 55.41           N  
ATOM   1165  CA  ASN A 150      11.930 -16.062  -5.449  1.00 55.41           C  
ATOM   1166  C   ASN A 150      11.906 -14.711  -4.742  1.00 55.41           C  
ATOM   1167  CB  ASN A 150      13.086 -16.125  -6.445  1.00 55.41           C  
ATOM   1168  O   ASN A 150      12.750 -14.445  -3.879  1.00 55.41           O  
ATOM   1169  CG  ASN A 150      13.391 -17.547  -6.898  1.00 55.41           C  
ATOM   1170  ND2 ASN A 150      13.969 -17.672  -8.086  1.00 55.41           N  
ATOM   1171  OD1 ASN A 150      13.109 -18.516  -6.188  1.00 55.41           O  
ATOM   1172  N   THR A 151      10.914 -13.852  -5.039  1.00 55.22           N  
ATOM   1173  CA  THR A 151      10.859 -12.562  -4.352  1.00 55.22           C  
ATOM   1174  C   THR A 151       9.859 -12.609  -3.197  1.00 55.22           C  
ATOM   1175  CB  THR A 151      10.477 -11.430  -5.316  1.00 55.22           C  
ATOM   1176  O   THR A 151       9.773 -11.672  -2.408  1.00 55.22           O  
ATOM   1177  CG2 THR A 151      10.898 -10.070  -4.766  1.00 55.22           C  
ATOM   1178  OG1 THR A 151      11.133 -11.648  -6.578  1.00 55.22           O  
ATOM   1179  N   PHE A 152       9.125 -13.742  -3.150  1.00 55.19           N  
ATOM   1180  CA  PHE A 152       8.188 -13.922  -2.053  1.00 55.19           C  
ATOM   1181  C   PHE A 152       8.922 -14.148  -0.738  1.00 55.19           C  
ATOM   1182  CB  PHE A 152       7.246 -15.102  -2.336  1.00 55.19           C  
ATOM   1183  O   PHE A 152       9.938 -14.844  -0.702  1.00 55.19           O  
ATOM   1184  CG  PHE A 152       6.336 -14.883  -3.514  1.00 55.19           C  
ATOM   1185  CD1 PHE A 152       5.629 -13.695  -3.650  1.00 55.19           C  
ATOM   1186  CD2 PHE A 152       6.191 -15.859  -4.484  1.00 55.19           C  
ATOM   1187  CE1 PHE A 152       4.785 -13.484  -4.738  1.00 55.19           C  
ATOM   1188  CE2 PHE A 152       5.352 -15.664  -5.578  1.00 55.19           C  
ATOM   1189  CZ  PHE A 152       4.648 -14.477  -5.703  1.00 55.19           C  
ATOM   1190  N   PRO A 153       8.641 -13.281   0.304  1.00 55.44           N  
ATOM   1191  CA  PRO A 153       9.117 -13.766   1.604  1.00 55.44           C  
ATOM   1192  C   PRO A 153       8.820 -15.242   1.833  1.00 55.44           C  
ATOM   1193  CB  PRO A 153       8.352 -12.891   2.602  1.00 55.44           C  
ATOM   1194  O   PRO A 153       7.789 -15.750   1.377  1.00 55.44           O  
ATOM   1195  CG  PRO A 153       7.801 -11.766   1.784  1.00 55.44           C  
ATOM   1196  CD  PRO A 153       7.738 -12.211   0.350  1.00 55.44           C  
ATOM   1197  N   GLN A 154       9.836 -16.016   2.113  1.00 57.28           N  
ATOM   1198  CA  GLN A 154       9.734 -17.453   2.312  1.00 57.28           C  
ATOM   1199  C   GLN A 154       8.445 -17.828   3.051  1.00 57.28           C  
ATOM   1200  CB  GLN A 154      10.945 -17.984   3.080  1.00 57.28           C  
ATOM   1201  O   GLN A 154       7.816 -18.844   2.750  1.00 57.28           O  
ATOM   1202  CG  GLN A 154      12.219 -18.047   2.246  1.00 57.28           C  
ATOM   1203  CD  GLN A 154      13.312 -18.859   2.912  1.00 57.28           C  
ATOM   1204  NE2 GLN A 154      14.297 -19.297   2.123  1.00 57.28           N  
ATOM   1205  OE1 GLN A 154      13.281 -19.094   4.121  1.00 57.28           O  
ATOM   1206  N   GLU A 155       7.965 -16.922   3.873  1.00 57.88           N  
ATOM   1207  CA  GLU A 155       6.789 -17.188   4.699  1.00 57.88           C  
ATOM   1208  C   GLU A 155       5.512 -17.156   3.871  1.00 57.88           C  
ATOM   1209  CB  GLU A 155       6.703 -16.188   5.852  1.00 57.88           C  
ATOM   1210  O   GLU A 155       4.516 -17.797   4.223  1.00 57.88           O  
ATOM   1211  CG  GLU A 155       6.637 -14.734   5.398  1.00 57.88           C  
ATOM   1212  CD  GLU A 155       7.996 -14.055   5.359  1.00 57.88           C  
ATOM   1213  OE1 GLU A 155       8.047 -12.805   5.434  1.00 57.88           O  
ATOM   1214  OE2 GLU A 155       9.016 -14.773   5.250  1.00 57.88           O  
ATOM   1215  N   LEU A 156       5.570 -16.562   2.705  1.00 54.00           N  
ATOM   1216  CA  LEU A 156       4.383 -16.375   1.886  1.00 54.00           C  
ATOM   1217  C   LEU A 156       4.301 -17.422   0.786  1.00 54.00           C  
ATOM   1218  CB  LEU A 156       4.379 -14.969   1.269  1.00 54.00           C  
ATOM   1219  O   LEU A 156       3.238 -17.625   0.196  1.00 54.00           O  
ATOM   1220  CG  LEU A 156       4.000 -13.812   2.201  1.00 54.00           C  
ATOM   1221  CD1 LEU A 156       4.309 -12.477   1.543  1.00 54.00           C  
ATOM   1222  CD2 LEU A 156       2.527 -13.898   2.586  1.00 54.00           C  
ATOM   1223  N   LEU A 157       5.484 -18.000   0.547  1.00 57.38           N  
ATOM   1224  CA  LEU A 157       5.543 -19.031  -0.488  1.00 57.38           C  
ATOM   1225  C   LEU A 157       4.660 -20.219  -0.128  1.00 57.38           C  
ATOM   1226  CB  LEU A 157       6.988 -19.500  -0.693  1.00 57.38           C  
ATOM   1227  O   LEU A 157       4.039 -20.828  -1.006  1.00 57.38           O  
ATOM   1228  CG  LEU A 157       7.898 -18.562  -1.492  1.00 57.38           C  
ATOM   1229  CD1 LEU A 157       9.344 -19.047  -1.432  1.00 57.38           C  
ATOM   1230  CD2 LEU A 157       7.422 -18.453  -2.938  1.00 57.38           C  
ATOM   1231  N   LYS A 158       4.523 -20.484   1.188  1.00 60.91           N  
ATOM   1232  CA  LYS A 158       3.699 -21.578   1.673  1.00 60.91           C  
ATOM   1233  C   LYS A 158       2.219 -21.328   1.405  1.00 60.91           C  
ATOM   1234  CB  LYS A 158       3.932 -21.812   3.168  1.00 60.91           C  
ATOM   1235  O   LYS A 158       1.449 -22.266   1.191  1.00 60.91           O  
ATOM   1236  CG  LYS A 158       5.324 -22.312   3.510  1.00 60.91           C  
ATOM   1237  CD  LYS A 158       5.488 -22.531   5.008  1.00 60.91           C  
ATOM   1238  CE  LYS A 158       6.910 -22.953   5.363  1.00 60.91           C  
ATOM   1239  NZ  LYS A 158       7.074 -23.156   6.832  1.00 60.91           N  
ATOM   1240  N   ASP A 159       1.835 -20.031   1.325  1.00 58.97           N  
ATOM   1241  CA  ASP A 159       0.430 -19.688   1.139  1.00 58.97           C  
ATOM   1242  C   ASP A 159       0.075 -19.609  -0.345  1.00 58.97           C  
ATOM   1243  CB  ASP A 159       0.107 -18.359   1.825  1.00 58.97           C  
ATOM   1244  O   ASP A 159      -1.049 -19.938  -0.737  1.00 58.97           O  
ATOM   1245  CG  ASP A 159       0.222 -18.438   3.338  1.00 58.97           C  
ATOM   1246  OD1 ASP A 159       0.059 -19.531   3.910  1.00 58.97           O  
ATOM   1247  OD2 ASP A 159       0.475 -17.375   3.963  1.00 58.97           O  
ATOM   1248  N   VAL A 160       1.067 -19.297  -1.165  1.00 52.50           N  
ATOM   1249  CA  VAL A 160       0.865 -19.047  -2.588  1.00 52.50           C  
ATOM   1250  C   VAL A 160       1.011 -20.344  -3.375  1.00 52.50           C  
ATOM   1251  CB  VAL A 160       1.856 -17.984  -3.119  1.00 52.50           C  
ATOM   1252  O   VAL A 160       0.297 -20.562  -4.355  1.00 52.50           O  
ATOM   1253  CG1 VAL A 160       1.713 -17.812  -4.633  1.00 52.50           C  
ATOM   1254  CG2 VAL A 160       1.638 -16.641  -2.412  1.00 52.50           C  
ATOM   1255  N   MET A 161       1.911 -21.250  -2.869  1.00 55.25           N  
ATOM   1256  CA  MET A 161       2.240 -22.453  -3.639  1.00 55.25           C  
ATOM   1257  C   MET A 161       1.012 -23.344  -3.818  1.00 55.25           C  
ATOM   1258  CB  MET A 161       3.357 -23.234  -2.957  1.00 55.25           C  
ATOM   1259  O   MET A 161       0.775 -23.859  -4.906  1.00 55.25           O  
ATOM   1260  CG  MET A 161       4.754 -22.828  -3.398  1.00 55.25           C  
ATOM   1261  SD  MET A 161       6.027 -24.078  -2.934  1.00 55.25           S  
ATOM   1262  CE  MET A 161       6.289 -24.875  -4.539  1.00 55.25           C  
ATOM   1263  N   PRO A 162       0.148 -23.438  -2.795  1.00 56.91           N  
ATOM   1264  CA  PRO A 162      -1.032 -24.266  -3.070  1.00 56.91           C  
ATOM   1265  C   PRO A 162      -2.000 -23.594  -4.047  1.00 56.91           C  
ATOM   1266  CB  PRO A 162      -1.676 -24.422  -1.691  1.00 56.91           C  
ATOM   1267  O   PRO A 162      -2.812 -24.281  -4.676  1.00 56.91           O  
ATOM   1268  CG  PRO A 162      -0.631 -23.969  -0.724  1.00 56.91           C  
ATOM   1269  CD  PRO A 162       0.368 -23.125  -1.464  1.00 56.91           C  
ATOM   1270  N   MET A 163      -2.031 -22.328  -4.148  1.00 52.34           N  
ATOM   1271  CA  MET A 163      -2.898 -21.609  -5.078  1.00 52.34           C  
ATOM   1272  C   MET A 163      -2.371 -21.719  -6.504  1.00 52.34           C  
ATOM   1273  CB  MET A 163      -3.025 -20.141  -4.672  1.00 52.34           C  
ATOM   1274  O   MET A 163      -3.146 -21.688  -7.461  1.00 52.34           O  
ATOM   1275  CG  MET A 163      -4.105 -19.875  -3.639  1.00 52.34           C  
ATOM   1276  SD  MET A 163      -4.418 -18.094  -3.381  1.00 52.34           S  
ATOM   1277  CE  MET A 163      -6.230 -18.078  -3.355  1.00 52.34           C  
ATOM   1278  N   LEU A 164      -1.098 -22.016  -6.719  1.00 47.97           N  
ATOM   1279  CA  LEU A 164      -0.413 -22.109  -8.000  1.00 47.97           C  
ATOM   1280  C   LEU A 164      -0.353 -23.562  -8.469  1.00 47.97           C  
ATOM   1281  CB  LEU A 164       1.003 -21.547  -7.902  1.00 47.97           C  
ATOM   1282  O   LEU A 164      -0.073 -23.828  -9.641  1.00 47.97           O  
ATOM   1283  CG  LEU A 164       1.107 -20.031  -7.641  1.00 47.97           C  
ATOM   1284  CD1 LEU A 164       2.547 -19.656  -7.312  1.00 47.97           C  
ATOM   1285  CD2 LEU A 164       0.602 -19.250  -8.844  1.00 47.97           C  
ATOM   1286  N   THR A 165      -0.598 -24.531  -7.613  1.00 42.94           N  
ATOM   1287  CA  THR A 165      -0.598 -25.953  -7.988  1.00 42.94           C  
ATOM   1288  C   THR A 165      -2.023 -26.469  -8.141  1.00 42.94           C  
ATOM   1289  CB  THR A 165       0.152 -26.797  -6.945  1.00 42.94           C  
ATOM   1290  O   THR A 165      -2.879 -26.219  -7.289  1.00 42.94           O  
ATOM   1291  CG2 THR A 165       1.658 -26.578  -7.031  1.00 42.94           C  
ATOM   1292  OG1 THR A 165      -0.299 -26.453  -5.633  1.00 42.94           O  
ATOM   1293  N   PRO A 166      -2.590 -26.234  -9.438  1.00 44.16           N  
ATOM   1294  CA  PRO A 166      -3.930 -26.828  -9.492  1.00 44.16           C  
ATOM   1295  C   PRO A 166      -3.980 -28.234  -8.906  1.00 44.16           C  
ATOM   1296  CB  PRO A 166      -4.234 -26.859 -10.992  1.00 44.16           C  
ATOM   1297  O   PRO A 166      -3.039 -29.016  -9.078  1.00 44.16           O  
ATOM   1298  CG  PRO A 166      -2.977 -26.375 -11.648  1.00 44.16           C  
ATOM   1299  CD  PRO A 166      -1.946 -26.141 -10.586  1.00 44.16           C  
ATOM   1300  N   GLU A 167      -4.113 -28.375  -7.617  1.00 41.19           N  
ATOM   1301  CA  GLU A 167      -4.551 -29.672  -7.109  1.00 41.19           C  
ATOM   1302  C   GLU A 167      -4.684 -30.688  -8.234  1.00 41.19           C  
ATOM   1303  CB  GLU A 167      -5.879 -29.531  -6.363  1.00 41.19           C  
ATOM   1304  O   GLU A 167      -5.297 -30.406  -9.273  1.00 41.19           O  
ATOM   1305  CG  GLU A 167      -5.742 -28.938  -4.969  1.00 41.19           C  
ATOM   1306  CD  GLU A 167      -7.078 -28.719  -4.281  1.00 41.19           C  
ATOM   1307  OE1 GLU A 167      -7.094 -28.250  -3.117  1.00 41.19           O  
ATOM   1308  OE2 GLU A 167      -8.125 -29.000  -4.906  1.00 41.19           O  
ATOM   1309  N   ALA A 168      -3.641 -31.469  -8.680  1.00 38.16           N  
ATOM   1310  CA  ALA A 168      -3.787 -32.812  -9.219  1.00 38.16           C  
ATOM   1311  C   ALA A 168      -5.141 -33.406  -8.844  1.00 38.16           C  
ATOM   1312  CB  ALA A 168      -2.656 -33.719  -8.727  1.00 38.16           C  
ATOM   1313  O   ALA A 168      -5.605 -33.250  -7.715  1.00 38.16           O  
TER    1314      ALA A 168                                                      
ENDMDL                                                                          
END                                                                             
