# Supplementary material for: Methoprene-Tolerant (Met) Acts as Methyl Farnesoate Receptor to Regulate Larva Metamorphosis in Mud Crab, Scylla paramamosain
Source: Int J Mol Sci. 2024 Nov 27;25(23):12746. doi: 10.3390/ijms252312746 (PMC11640826; doi:10.3390/ijms252312746)
Supplement: Supplementary file 1 [file ijms-25-12746-s001.zip › Supplementary file S1/Sp-PPF(V374S).pdb]

MODEL     1                                                                     
ATOM      1  N   PRO A   1      10.875  17.328  -1.042  1.00 42.12           N  
ATOM      2  CA  PRO A   1      10.039  18.125  -0.140  1.00 42.12           C  
ATOM      3  C   PRO A   1       8.578  18.188  -0.588  1.00 42.12           C  
ATOM      4  CB  PRO A   1      10.688  19.516  -0.193  1.00 42.12           C  
ATOM      5  O   PRO A   1       8.297  18.562  -1.730  1.00 42.12           O  
ATOM      6  CG  PRO A   1      11.578  19.469  -1.391  1.00 42.12           C  
ATOM      7  CD  PRO A   1      11.383  18.156  -2.090  1.00 42.12           C  
ATOM      8  N   ILE A   2       7.727  17.188  -0.255  1.00 45.94           N  
ATOM      9  CA  ILE A   2       6.285  17.375  -0.408  1.00 45.94           C  
ATOM     10  C   ILE A   2       5.758  18.266   0.705  1.00 45.94           C  
ATOM     11  CB  ILE A   2       5.547  16.016  -0.399  1.00 45.94           C  
ATOM     12  O   ILE A   2       5.805  17.906   1.882  1.00 45.94           O  
ATOM     13  CG1 ILE A   2       6.113  15.086  -1.480  1.00 45.94           C  
ATOM     14  CG2 ILE A   2       4.039  16.219  -0.591  1.00 45.94           C  
ATOM     15  CD1 ILE A   2       5.707  13.625  -1.321  1.00 45.94           C  
ATOM     16  N   THR A   3       6.148  19.578   0.840  1.00 43.69           N  
ATOM     17  CA  THR A   3       5.746  20.656   1.731  1.00 43.69           C  
ATOM     18  C   THR A   3       4.543  21.406   1.161  1.00 43.69           C  
ATOM     19  CB  THR A   3       6.902  21.641   1.974  1.00 43.69           C  
ATOM     20  O   THR A   3       4.594  21.891   0.032  1.00 43.69           O  
ATOM     21  CG2 THR A   3       6.848  22.219   3.385  1.00 43.69           C  
ATOM     22  OG1 THR A   3       8.148  20.953   1.795  1.00 43.69           O  
ATOM     23  N   GLU A   4       3.281  20.719   1.158  1.00 54.97           N  
ATOM     24  CA  GLU A   4       2.076  21.484   1.437  1.00 54.97           C  
ATOM     25  C   GLU A   4       0.820  20.641   1.249  1.00 54.97           C  
ATOM     26  CB  GLU A   4       2.018  22.734   0.538  1.00 54.97           C  
ATOM     27  O   GLU A   4       0.561  20.141   0.154  1.00 54.97           O  
ATOM     28  CG  GLU A   4       2.627  23.969   1.165  1.00 54.97           C  
ATOM     29  CD  GLU A   4       2.176  25.266   0.500  1.00 54.97           C  
ATOM     30  OE1 GLU A   4       2.598  26.359   0.943  1.00 54.97           O  
ATOM     31  OE2 GLU A   4       1.391  25.188  -0.471  1.00 54.97           O  
ATOM     32  N   LEU A   5       0.489  19.812   2.221  1.00 49.19           N  
ATOM     33  CA  LEU A   5      -0.769  19.078   2.305  1.00 49.19           C  
ATOM     34  C   LEU A   5      -1.950  20.031   2.424  1.00 49.19           C  
ATOM     35  CB  LEU A   5      -0.750  18.125   3.498  1.00 49.19           C  
ATOM     36  O   LEU A   5      -1.887  21.016   3.164  1.00 49.19           O  
ATOM     37  CG  LEU A   5       0.214  16.938   3.402  1.00 49.19           C  
ATOM     38  CD1 LEU A   5       0.363  16.266   4.762  1.00 49.19           C  
ATOM     39  CD2 LEU A   5      -0.267  15.938   2.355  1.00 49.19           C  
ATOM     40  N   SER A   6      -2.785  20.219   1.362  1.00 57.28           N  
ATOM     41  CA  SER A   6      -4.074  20.906   1.401  1.00 57.28           C  
ATOM     42  C   SER A   6      -4.918  20.422   2.580  1.00 57.28           C  
ATOM     43  CB  SER A   6      -4.840  20.672   0.095  1.00 57.28           C  
ATOM     44  O   SER A   6      -4.680  19.344   3.123  1.00 57.28           O  
ATOM     45  OG  SER A   6      -5.461  19.406   0.087  1.00 57.28           O  
ATOM     46  N   LEU A   7      -5.543  21.359   3.461  1.00 56.56           N  
ATOM     47  CA  LEU A   7      -6.520  21.125   4.523  1.00 56.56           C  
ATOM     48  C   LEU A   7      -7.441  19.969   4.180  1.00 56.56           C  
ATOM     49  CB  LEU A   7      -7.344  22.391   4.773  1.00 56.56           C  
ATOM     50  O   LEU A   7      -7.781  19.156   5.047  1.00 56.56           O  
ATOM     51  CG  LEU A   7      -8.188  22.422   6.047  1.00 56.56           C  
ATOM     52  CD1 LEU A   7      -7.289  22.422   7.281  1.00 56.56           C  
ATOM     53  CD2 LEU A   7      -9.125  23.625   6.055  1.00 56.56           C  
ATOM     54  N   VAL A   8      -7.805  19.750   2.900  1.00 56.38           N  
ATOM     55  CA  VAL A   8      -8.695  18.672   2.479  1.00 56.38           C  
ATOM     56  C   VAL A   8      -7.973  17.328   2.582  1.00 56.38           C  
ATOM     57  CB  VAL A   8      -9.211  18.891   1.037  1.00 56.38           C  
ATOM     58  O   VAL A   8      -8.555  16.344   3.018  1.00 56.38           O  
ATOM     59  CG1 VAL A   8     -10.047  17.703   0.576  1.00 56.38           C  
ATOM     60  CG2 VAL A   8     -10.016  20.188   0.951  1.00 56.38           C  
ATOM     61  N   GLU A   9      -6.672  17.359   2.342  1.00 56.19           N  
ATOM     62  CA  GLU A   9      -5.863  16.141   2.420  1.00 56.19           C  
ATOM     63  C   GLU A   9      -5.625  15.727   3.869  1.00 56.19           C  
ATOM     64  CB  GLU A   9      -4.523  16.344   1.704  1.00 56.19           C  
ATOM     65  O   GLU A   9      -5.461  14.539   4.164  1.00 56.19           O  
ATOM     66  CG  GLU A   9      -4.613  16.203   0.190  1.00 56.19           C  
ATOM     67  CD  GLU A   9      -3.312  16.562  -0.518  1.00 56.19           C  
ATOM     68  OE1 GLU A   9      -3.232  16.391  -1.756  1.00 56.19           O  
ATOM     69  OE2 GLU A   9      -2.369  17.016   0.171  1.00 56.19           O  
ATOM     70  N   SER A  10      -5.816  16.766   4.785  1.00 58.62           N  
ATOM     71  CA  SER A  10      -5.609  16.469   6.199  1.00 58.62           C  
ATOM     72  C   SER A  10      -6.797  15.711   6.785  1.00 58.62           C  
ATOM     73  CB  SER A  10      -5.383  17.766   6.984  1.00 58.62           C  
ATOM     74  O   SER A  10      -6.656  15.016   7.797  1.00 58.62           O  
ATOM     75  OG  SER A  10      -6.578  18.516   7.062  1.00 58.62           O  
ATOM     76  N   THR A  11      -7.902  15.711   6.055  1.00 63.88           N  
ATOM     77  CA  THR A  11      -9.102  15.078   6.598  1.00 63.88           C  
ATOM     78  C   THR A  11      -9.227  13.648   6.094  1.00 63.88           C  
ATOM     79  CB  THR A  11     -10.367  15.875   6.230  1.00 63.88           C  
ATOM     80  O   THR A  11     -10.039  12.875   6.605  1.00 63.88           O  
ATOM     81  CG2 THR A  11     -10.312  17.281   6.801  1.00 63.88           C  
ATOM     82  OG1 THR A  11     -10.477  15.945   4.805  1.00 63.88           O  
ATOM     83  N   LEU A  12      -8.398  13.328   5.047  1.00 68.44           N  
ATOM     84  CA  LEU A  12      -8.531  11.977   4.523  1.00 68.44           C  
ATOM     85  C   LEU A  12      -7.906  10.961   5.477  1.00 68.44           C  
ATOM     86  CB  LEU A  12      -7.867  11.867   3.145  1.00 68.44           C  
ATOM     87  O   LEU A  12      -6.902  11.250   6.133  1.00 68.44           O  
ATOM     88  CG  LEU A  12      -8.539  12.648   2.010  1.00 68.44           C  
ATOM     89  CD1 LEU A  12      -7.727  12.516   0.726  1.00 68.44           C  
ATOM     90  CD2 LEU A  12      -9.969  12.148   1.799  1.00 68.44           C  
ATOM     91  N   ASP A  13      -8.680   9.891   5.824  1.00 88.56           N  
ATOM     92  CA  ASP A  13      -8.125   8.789   6.605  1.00 88.56           C  
ATOM     93  C   ASP A  13      -7.082   8.016   5.805  1.00 88.56           C  
ATOM     94  CB  ASP A  13      -9.242   7.848   7.066  1.00 88.56           C  
ATOM     95  O   ASP A  13      -7.395   7.000   5.188  1.00 88.56           O  
ATOM     96  CG  ASP A  13     -10.102   8.438   8.172  1.00 88.56           C  
ATOM     97  OD1 ASP A  13      -9.625   9.336   8.898  1.00 88.56           O  
ATOM     98  OD2 ASP A  13     -11.258   7.992   8.320  1.00 88.56           O  
ATOM     99  N   GLU A  14      -5.836   8.594   5.664  1.00 94.88           N  
ATOM    100  CA  GLU A  14      -4.738   7.988   4.918  1.00 94.88           C  
ATOM    101  C   GLU A  14      -3.426   8.086   5.695  1.00 94.88           C  
ATOM    102  CB  GLU A  14      -4.586   8.648   3.547  1.00 94.88           C  
ATOM    103  O   GLU A  14      -3.314   8.867   6.641  1.00 94.88           O  
ATOM    104  CG  GLU A  14      -4.141  10.102   3.611  1.00 94.88           C  
ATOM    105  CD  GLU A  14      -4.125  10.789   2.254  1.00 94.88           C  
ATOM    106  OE1 GLU A  14      -3.428  11.812   2.100  1.00 94.88           O  
ATOM    107  OE2 GLU A  14      -4.820  10.297   1.337  1.00 94.88           O  
ATOM    108  N   TYR A  15      -2.535   7.262   5.363  1.00 97.31           N  
ATOM    109  CA  TYR A  15      -1.172   7.324   5.879  1.00 97.31           C  
ATOM    110  C   TYR A  15      -0.163   6.957   4.797  1.00 97.31           C  
ATOM    111  CB  TYR A  15      -1.008   6.391   7.086  1.00 97.31           C  
ATOM    112  O   TYR A  15      -0.528   6.387   3.768  1.00 97.31           O  
ATOM    113  CG  TYR A  15      -1.188   4.930   6.750  1.00 97.31           C  
ATOM    114  CD1 TYR A  15      -2.455   4.352   6.734  1.00 97.31           C  
ATOM    115  CD2 TYR A  15      -0.094   4.129   6.453  1.00 97.31           C  
ATOM    116  CE1 TYR A  15      -2.627   3.006   6.430  1.00 97.31           C  
ATOM    117  CE2 TYR A  15      -0.253   2.779   6.145  1.00 97.31           C  
ATOM    118  OH  TYR A  15      -1.685   0.896   5.836  1.00 97.31           O  
ATOM    119  CZ  TYR A  15      -1.521   2.229   6.137  1.00 97.31           C  
ATOM    120  N   ILE A  16       1.071   7.316   5.051  1.00 98.25           N  
ATOM    121  CA  ILE A  16       2.115   7.148   4.043  1.00 98.25           C  
ATOM    122  C   ILE A  16       3.125   6.109   4.523  1.00 98.25           C  
ATOM    123  CB  ILE A  16       2.826   8.484   3.734  1.00 98.25           C  
ATOM    124  O   ILE A  16       3.484   6.078   5.703  1.00 98.25           O  
ATOM    125  CG1 ILE A  16       1.839   9.484   3.121  1.00 98.25           C  
ATOM    126  CG2 ILE A  16       4.023   8.258   2.807  1.00 98.25           C  
ATOM    127  CD1 ILE A  16       2.369  10.906   3.045  1.00 98.25           C  
ATOM    128  N   THR A  17       3.533   5.266   3.551  1.00 98.56           N  
ATOM    129  CA  THR A  17       4.605   4.312   3.818  1.00 98.56           C  
ATOM    130  C   THR A  17       5.656   4.355   2.713  1.00 98.56           C  
ATOM    131  CB  THR A  17       4.055   2.881   3.951  1.00 98.56           C  
ATOM    132  O   THR A  17       5.344   4.676   1.563  1.00 98.56           O  
ATOM    133  CG2 THR A  17       3.104   2.766   5.137  1.00 98.56           C  
ATOM    134  OG1 THR A  17       3.355   2.529   2.752  1.00 98.56           O  
ATOM    135  N   ARG A  18       6.863   4.117   3.141  1.00 98.62           N  
ATOM    136  CA  ARG A  18       7.965   3.867   2.215  1.00 98.62           C  
ATOM    137  C   ARG A  18       8.461   2.432   2.336  1.00 98.62           C  
ATOM    138  CB  ARG A  18       9.117   4.848   2.469  1.00 98.62           C  
ATOM    139  O   ARG A  18       8.641   1.921   3.443  1.00 98.62           O  
ATOM    140  CG  ARG A  18      10.227   4.770   1.434  1.00 98.62           C  
ATOM    141  CD  ARG A  18      11.328   5.781   1.715  1.00 98.62           C  
ATOM    142  NE  ARG A  18      10.820   7.148   1.716  1.00 98.62           N  
ATOM    143  NH1 ARG A  18      12.898   8.148   1.824  1.00 98.62           N  
ATOM    144  NH2 ARG A  18      11.008   9.438   1.763  1.00 98.62           N  
ATOM    145  CZ  ARG A  18      11.570   8.242   1.768  1.00 98.62           C  
ATOM    146  N   HIS A  19       8.742   1.875   1.171  1.00 98.50           N  
ATOM    147  CA  HIS A  19       9.094   0.460   1.161  1.00 98.50           C  
ATOM    148  C   HIS A  19      10.383   0.220   0.377  1.00 98.50           C  
ATOM    149  CB  HIS A  19       7.957  -0.373   0.569  1.00 98.50           C  
ATOM    150  O   HIS A  19      10.688   0.959  -0.561  1.00 98.50           O  
ATOM    151  CG  HIS A  19       6.633  -0.118   1.211  1.00 98.50           C  
ATOM    152  CD2 HIS A  19       5.676   0.799   0.939  1.00 98.50           C  
ATOM    153  ND1 HIS A  19       6.164  -0.859   2.275  1.00 98.50           N  
ATOM    154  CE1 HIS A  19       4.973  -0.408   2.631  1.00 98.50           C  
ATOM    155  NE2 HIS A  19       4.652   0.599   1.836  1.00 98.50           N  
ATOM    156  N   GLY A  20      11.047  -0.757   0.834  1.00 95.88           N  
ATOM    157  CA  GLY A  20      12.086  -1.312  -0.021  1.00 95.88           C  
ATOM    158  C   GLY A  20      11.531  -2.057  -1.222  1.00 95.88           C  
ATOM    159  O   GLY A  20      10.320  -2.150  -1.395  1.00 95.88           O  
ATOM    160  N   LEU A  21      12.398  -2.666  -2.049  1.00 93.12           N  
ATOM    161  CA  LEU A  21      12.000  -3.293  -3.303  1.00 93.12           C  
ATOM    162  C   LEU A  21      11.219  -4.578  -3.045  1.00 93.12           C  
ATOM    163  CB  LEU A  21      13.227  -3.596  -4.164  1.00 93.12           C  
ATOM    164  O   LEU A  21      10.430  -5.012  -3.891  1.00 93.12           O  
ATOM    165  CG  LEU A  21      14.109  -2.400  -4.527  1.00 93.12           C  
ATOM    166  CD1 LEU A  21      15.250  -2.842  -5.445  1.00 93.12           C  
ATOM    167  CD2 LEU A  21      13.281  -1.304  -5.188  1.00 93.12           C  
ATOM    168  N   THR A  22      11.438  -5.141  -1.834  1.00 91.94           N  
ATOM    169  CA  THR A  22      10.773  -6.402  -1.521  1.00 91.94           C  
ATOM    170  C   THR A  22       9.492  -6.160  -0.739  1.00 91.94           C  
ATOM    171  CB  THR A  22      11.703  -7.332  -0.714  1.00 91.94           C  
ATOM    172  O   THR A  22       8.797  -7.109  -0.365  1.00 91.94           O  
ATOM    173  CG2 THR A  22      12.992  -7.621  -1.477  1.00 91.94           C  
ATOM    174  OG1 THR A  22      12.031  -6.703   0.533  1.00 91.94           O  
ATOM    175  N   GLY A  23       9.273  -4.902  -0.425  1.00 94.00           N  
ATOM    176  CA  GLY A  23       8.023  -4.574   0.230  1.00 94.00           C  
ATOM    177  C   GLY A  23       8.164  -4.363   1.726  1.00 94.00           C  
ATOM    178  O   GLY A  23       7.168  -4.207   2.436  1.00 94.00           O  
ATOM    179  N   ASN A  24       9.375  -4.473   2.262  1.00 97.00           N  
ATOM    180  CA  ASN A  24       9.578  -4.160   3.674  1.00 97.00           C  
ATOM    181  C   ASN A  24       9.375  -2.676   3.957  1.00 97.00           C  
ATOM    182  CB  ASN A  24      10.977  -4.598   4.125  1.00 97.00           C  
ATOM    183  O   ASN A  24       9.742  -1.827   3.141  1.00 97.00           O  
ATOM    184  CG  ASN A  24      12.086  -3.949   3.312  1.00 97.00           C  
ATOM    185  ND2 ASN A  24      12.867  -3.094   3.959  1.00 97.00           N  
ATOM    186  OD1 ASN A  24      12.227  -4.215   2.117  1.00 97.00           O  
ATOM    187  N   ILE A  25       8.875  -2.424   5.121  1.00 98.50           N  
ATOM    188  CA  ILE A  25       8.531  -1.056   5.492  1.00 98.50           C  
ATOM    189  C   ILE A  25       9.773  -0.329   6.000  1.00 98.50           C  
ATOM    190  CB  ILE A  25       7.414  -1.021   6.559  1.00 98.50           C  
ATOM    191  O   ILE A  25      10.344  -0.709   7.020  1.00 98.50           O  
ATOM    192  CG1 ILE A  25       6.164  -1.748   6.051  1.00 98.50           C  
ATOM    193  CG2 ILE A  25       7.086   0.422   6.953  1.00 98.50           C  
ATOM    194  CD1 ILE A  25       5.121  -2.016   7.129  1.00 98.50           C  
ATOM    195  N   LEU A  26      10.180   0.680   5.254  1.00 98.31           N  
ATOM    196  CA  LEU A  26      11.344   1.474   5.633  1.00 98.31           C  
ATOM    197  C   LEU A  26      10.930   2.662   6.496  1.00 98.31           C  
ATOM    198  CB  LEU A  26      12.086   1.964   4.387  1.00 98.31           C  
ATOM    199  O   LEU A  26      11.703   3.115   7.340  1.00 98.31           O  
ATOM    200  CG  LEU A  26      12.570   0.885   3.418  1.00 98.31           C  
ATOM    201  CD1 LEU A  26      13.266   1.522   2.221  1.00 98.31           C  
ATOM    202  CD2 LEU A  26      13.508  -0.090   4.129  1.00 98.31           C  
ATOM    203  N   TYR A  27       9.781   3.090   6.199  1.00 98.50           N  
ATOM    204  CA  TYR A  27       9.242   4.246   6.902  1.00 98.50           C  
ATOM    205  C   TYR A  27       7.719   4.262   6.836  1.00 98.50           C  
ATOM    206  CB  TYR A  27       9.797   5.547   6.312  1.00 98.50           C  
ATOM    207  O   TYR A  27       7.129   3.830   5.844  1.00 98.50           O  
ATOM    208  CG  TYR A  27       9.109   6.789   6.812  1.00 98.50           C  
ATOM    209  CD1 TYR A  27       8.055   7.359   6.098  1.00 98.50           C  
ATOM    210  CD2 TYR A  27       9.500   7.395   8.000  1.00 98.50           C  
ATOM    211  CE1 TYR A  27       7.414   8.508   6.555  1.00 98.50           C  
ATOM    212  CE2 TYR A  27       8.867   8.547   8.469  1.00 98.50           C  
ATOM    213  OH  TYR A  27       7.195  10.227   8.195  1.00 98.50           O  
ATOM    214  CZ  TYR A  27       7.828   9.094   7.738  1.00 98.50           C  
ATOM    215  N   THR A  28       7.094   4.785   7.844  1.00 98.56           N  
ATOM    216  CA  THR A  28       5.676   5.121   7.848  1.00 98.56           C  
ATOM    217  C   THR A  28       5.406   6.316   8.758  1.00 98.56           C  
ATOM    218  CB  THR A  28       4.820   3.924   8.305  1.00 98.56           C  
ATOM    219  O   THR A  28       6.082   6.496   9.773  1.00 98.56           O  
ATOM    220  CG2 THR A  28       5.121   3.549   9.750  1.00 98.56           C  
ATOM    221  OG1 THR A  28       3.432   4.266   8.188  1.00 98.56           O  
ATOM    222  N   ASP A  29       4.492   7.172   8.367  1.00 97.69           N  
ATOM    223  CA  ASP A  29       4.172   8.305   9.234  1.00 97.69           C  
ATOM    224  C   ASP A  29       3.266   7.867  10.383  1.00 97.69           C  
ATOM    225  CB  ASP A  29       3.504   9.422   8.438  1.00 97.69           C  
ATOM    226  O   ASP A  29       2.865   6.707  10.461  1.00 97.69           O  
ATOM    227  CG  ASP A  29       2.135   9.039   7.902  1.00 97.69           C  
ATOM    228  OD1 ASP A  29       1.488   8.133   8.477  1.00 97.69           O  
ATOM    229  OD2 ASP A  29       1.698   9.641   6.898  1.00 97.69           O  
ATOM    230  N   HIS A  30       3.027   8.688  11.398  1.00 95.62           N  
ATOM    231  CA  HIS A  30       2.375   8.383  12.664  1.00 95.62           C  
ATOM    232  C   HIS A  30       0.895   8.070  12.461  1.00 95.62           C  
ATOM    233  CB  HIS A  30       2.537   9.547  13.648  1.00 95.62           C  
ATOM    234  O   HIS A  30       0.262   7.453  13.328  1.00 95.62           O  
ATOM    235  CG  HIS A  30       1.873  10.805  13.195  1.00 95.62           C  
ATOM    236  CD2 HIS A  30       0.703  11.375  13.570  1.00 95.62           C  
ATOM    237  ND1 HIS A  30       2.422  11.633  12.242  1.00 95.62           N  
ATOM    238  CE1 HIS A  30       1.616  12.664  12.047  1.00 95.62           C  
ATOM    239  NE2 HIS A  30       0.565  12.531  12.836  1.00 95.62           N  
ATOM    240  N   ARG A  31       0.331   8.422  11.336  1.00 96.44           N  
ATOM    241  CA  ARG A  31      -1.100   8.281  11.086  1.00 96.44           C  
ATOM    242  C   ARG A  31      -1.482   6.816  10.914  1.00 96.44           C  
ATOM    243  CB  ARG A  31      -1.509   9.078   9.844  1.00 96.44           C  
ATOM    244  O   ARG A  31      -2.652   6.453  11.055  1.00 96.44           O  
ATOM    245  CG  ARG A  31      -1.427  10.586  10.023  1.00 96.44           C  
ATOM    246  CD  ARG A  31      -1.820  11.328   8.758  1.00 96.44           C  
ATOM    247  NE  ARG A  31      -3.252  11.227   8.492  1.00 96.44           N  
ATOM    248  NH1 ARG A  31      -3.170  12.328   6.465  1.00 96.44           N  
ATOM    249  NH2 ARG A  31      -5.168  11.547   7.270  1.00 96.44           N  
ATOM    250  CZ  ARG A  31      -3.859  11.703   7.410  1.00 96.44           C  
ATOM    251  N   ILE A  32      -0.532   5.996  10.617  1.00 97.75           N  
ATOM    252  CA  ILE A  32      -0.830   4.570  10.516  1.00 97.75           C  
ATOM    253  C   ILE A  32      -1.514   4.094  11.797  1.00 97.75           C  
ATOM    254  CB  ILE A  32       0.448   3.742  10.250  1.00 97.75           C  
ATOM    255  O   ILE A  32      -2.361   3.199  11.758  1.00 97.75           O  
ATOM    256  CG1 ILE A  32       0.089   2.277   9.977  1.00 97.75           C  
ATOM    257  CG2 ILE A  32       1.419   3.857  11.430  1.00 97.75           C  
ATOM    258  CD1 ILE A  32       1.261   1.434   9.492  1.00 97.75           C  
ATOM    259  N   SER A  33      -1.094   4.637  12.930  1.00 96.88           N  
ATOM    260  CA  SER A  33      -1.627   4.246  14.227  1.00 96.88           C  
ATOM    261  C   SER A  33      -3.109   4.590  14.344  1.00 96.88           C  
ATOM    262  CB  SER A  33      -0.848   4.926  15.352  1.00 96.88           C  
ATOM    263  O   SER A  33      -3.887   3.820  14.914  1.00 96.88           O  
ATOM    264  OG  SER A  33       0.502   4.496  15.367  1.00 96.88           O  
ATOM    265  N   PHE A  34      -3.479   5.652  13.750  1.00 94.25           N  
ATOM    266  CA  PHE A  34      -4.875   6.070  13.797  1.00 94.25           C  
ATOM    267  C   PHE A  34      -5.742   5.156  12.945  1.00 94.25           C  
ATOM    268  CB  PHE A  34      -5.020   7.520  13.336  1.00 94.25           C  
ATOM    269  O   PHE A  34      -6.875   4.840  13.312  1.00 94.25           O  
ATOM    270  CG  PHE A  34      -4.434   8.523  14.289  1.00 94.25           C  
ATOM    271  CD1 PHE A  34      -5.125   8.906  15.430  1.00 94.25           C  
ATOM    272  CD2 PHE A  34      -3.188   9.094  14.039  1.00 94.25           C  
ATOM    273  CE1 PHE A  34      -4.582   9.836  16.312  1.00 94.25           C  
ATOM    274  CE2 PHE A  34      -2.641  10.023  14.922  1.00 94.25           C  
ATOM    275  CZ  PHE A  34      -3.340  10.391  16.062  1.00 94.25           C  
ATOM    276  N   VAL A  35      -5.148   4.680  11.930  1.00 95.69           N  
ATOM    277  CA  VAL A  35      -5.914   3.883  10.984  1.00 95.69           C  
ATOM    278  C   VAL A  35      -5.918   2.418  11.414  1.00 95.69           C  
ATOM    279  CB  VAL A  35      -5.352   4.012   9.547  1.00 95.69           C  
ATOM    280  O   VAL A  35      -6.961   1.764  11.406  1.00 95.69           O  
ATOM    281  CG1 VAL A  35      -6.008   2.996   8.617  1.00 95.69           C  
ATOM    282  CG2 VAL A  35      -5.559   5.434   9.023  1.00 95.69           C  
ATOM    283  N   THR A  36      -4.820   1.934  11.898  1.00 96.69           N  
ATOM    284  CA  THR A  36      -4.680   0.490  12.055  1.00 96.69           C  
ATOM    285  C   THR A  36      -4.461   0.120  13.516  1.00 96.69           C  
ATOM    286  CB  THR A  36      -3.516  -0.051  11.203  1.00 96.69           C  
ATOM    287  O   THR A  36      -4.602  -1.044  13.898  1.00 96.69           O  
ATOM    288  CG2 THR A  36      -3.639   0.398   9.750  1.00 96.69           C  
ATOM    289  OG1 THR A  36      -2.277   0.433  11.734  1.00 96.69           O  
ATOM    290  N   GLY A  37      -4.117   1.052  14.289  1.00 97.19           N  
ATOM    291  CA  GLY A  37      -3.730   0.774  15.664  1.00 97.19           C  
ATOM    292  C   GLY A  37      -2.299   0.292  15.797  1.00 97.19           C  
ATOM    293  O   GLY A  37      -1.814   0.058  16.906  1.00 97.19           O  
ATOM    294  N   LEU A  38      -1.578   0.137  14.727  1.00 97.62           N  
ATOM    295  CA  LEU A  38      -0.174  -0.260  14.695  1.00 97.62           C  
ATOM    296  C   LEU A  38       0.736   0.946  14.898  1.00 97.62           C  
ATOM    297  CB  LEU A  38       0.162  -0.952  13.375  1.00 97.62           C  
ATOM    298  O   LEU A  38       0.444   2.039  14.414  1.00 97.62           O  
ATOM    299  CG  LEU A  38      -0.619  -2.229  13.062  1.00 97.62           C  
ATOM    300  CD1 LEU A  38      -0.478  -2.584  11.586  1.00 97.62           C  
ATOM    301  CD2 LEU A  38      -0.141  -3.379  13.938  1.00 97.62           C  
ATOM    302  N   MET A  39       1.807   0.616  15.586  1.00 97.88           N  
ATOM    303  CA  MET A  39       2.789   1.678  15.781  1.00 97.88           C  
ATOM    304  C   MET A  39       3.879   1.612  14.719  1.00 97.88           C  
ATOM    305  CB  MET A  39       3.414   1.585  17.172  1.00 97.88           C  
ATOM    306  O   MET A  39       4.328   0.526  14.352  1.00 97.88           O  
ATOM    307  CG  MET A  39       2.434   1.847  18.312  1.00 97.88           C  
ATOM    308  SD  MET A  39       1.723   3.537  18.250  1.00 97.88           S  
ATOM    309  CE  MET A  39      -0.013   3.143  17.891  1.00 97.88           C  
ATOM    310  N   PRO A  40       4.332   2.850  14.297  1.00 97.88           N  
ATOM    311  CA  PRO A  40       5.426   2.855  13.328  1.00 97.88           C  
ATOM    312  C   PRO A  40       6.605   1.989  13.758  1.00 97.88           C  
ATOM    313  CB  PRO A  40       5.828   4.332  13.258  1.00 97.88           C  
ATOM    314  O   PRO A  40       7.133   1.214  12.953  1.00 97.88           O  
ATOM    315  CG  PRO A  40       4.562   5.082  13.516  1.00 97.88           C  
ATOM    316  CD  PRO A  40       3.777   4.352  14.562  1.00 97.88           C  
ATOM    317  N   SER A  41       6.965   2.062  14.984  1.00 97.50           N  
ATOM    318  CA  SER A  41       8.125   1.327  15.484  1.00 97.50           C  
ATOM    319  C   SER A  41       7.895  -0.179  15.398  1.00 97.50           C  
ATOM    320  CB  SER A  41       8.430   1.726  16.922  1.00 97.50           C  
ATOM    321  O   SER A  41       8.852  -0.953  15.344  1.00 97.50           O  
ATOM    322  OG  SER A  41       7.305   1.492  17.766  1.00 97.50           O  
ATOM    323  N   ASP A  42       6.668  -0.572  15.344  1.00 96.31           N  
ATOM    324  CA  ASP A  42       6.340  -1.995  15.344  1.00 96.31           C  
ATOM    325  C   ASP A  42       6.355  -2.557  13.922  1.00 96.31           C  
ATOM    326  CB  ASP A  42       4.973  -2.232  15.984  1.00 96.31           C  
ATOM    327  O   ASP A  42       6.547  -3.760  13.727  1.00 96.31           O  
ATOM    328  CG  ASP A  42       4.953  -1.921  17.469  1.00 96.31           C  
ATOM    329  OD1 ASP A  42       6.020  -1.999  18.125  1.00 96.31           O  
ATOM    330  OD2 ASP A  42       3.867  -1.597  18.000  1.00 96.31           O  
ATOM    331  N   VAL A  43       6.219  -1.646  13.055  1.00 97.88           N  
ATOM    332  CA  VAL A  43       5.992  -2.207  11.727  1.00 97.88           C  
ATOM    333  C   VAL A  43       7.234  -1.993  10.859  1.00 97.88           C  
ATOM    334  CB  VAL A  43       4.754  -1.582  11.047  1.00 97.88           C  
ATOM    335  O   VAL A  43       7.438  -2.703   9.867  1.00 97.88           O  
ATOM    336  CG1 VAL A  43       3.486  -1.902  11.836  1.00 97.88           C  
ATOM    337  CG2 VAL A  43       4.930  -0.072  10.898  1.00 97.88           C  
ATOM    338  N   ILE A  44       8.023  -0.975  11.211  1.00 98.31           N  
ATOM    339  CA  ILE A  44       9.227  -0.679  10.445  1.00 98.31           C  
ATOM    340  C   ILE A  44      10.141  -1.902  10.422  1.00 98.31           C  
ATOM    341  CB  ILE A  44       9.977   0.541  11.023  1.00 98.31           C  
ATOM    342  O   ILE A  44      10.383  -2.518  11.461  1.00 98.31           O  
ATOM    343  CG1 ILE A  44       9.195   1.831  10.742  1.00 98.31           C  
ATOM    344  CG2 ILE A  44      11.398   0.622  10.445  1.00 98.31           C  
ATOM    345  CD1 ILE A  44       9.758   3.059  11.445  1.00 98.31           C  
ATOM    346  N   GLY A  45      10.594  -2.264   9.195  1.00 96.75           N  
ATOM    347  CA  GLY A  45      11.484  -3.404   9.039  1.00 96.75           C  
ATOM    348  C   GLY A  45      10.758  -4.688   8.688  1.00 96.75           C  
ATOM    349  O   GLY A  45      11.383  -5.676   8.297  1.00 96.75           O  
ATOM    350  N   LYS A  46       9.484  -4.684   8.836  1.00 97.75           N  
ATOM    351  CA  LYS A  46       8.680  -5.859   8.531  1.00 97.75           C  
ATOM    352  C   LYS A  46       8.086  -5.773   7.129  1.00 97.75           C  
ATOM    353  CB  LYS A  46       7.562  -6.027   9.562  1.00 97.75           C  
ATOM    354  O   LYS A  46       8.016  -4.691   6.543  1.00 97.75           O  
ATOM    355  CG  LYS A  46       8.062  -6.203  10.992  1.00 97.75           C  
ATOM    356  CD  LYS A  46       6.914  -6.461  11.953  1.00 97.75           C  
ATOM    357  CE  LYS A  46       7.414  -6.656  13.383  1.00 97.75           C  
ATOM    358  NZ  LYS A  46       6.289  -6.895  14.336  1.00 97.75           N  
ATOM    359  N   SER A  47       7.676  -6.898   6.648  1.00 96.62           N  
ATOM    360  CA  SER A  47       7.027  -6.926   5.344  1.00 96.62           C  
ATOM    361  C   SER A  47       5.598  -6.402   5.422  1.00 96.62           C  
ATOM    362  CB  SER A  47       7.027  -8.352   4.777  1.00 96.62           C  
ATOM    363  O   SER A  47       4.797  -6.887   6.227  1.00 96.62           O  
ATOM    364  OG  SER A  47       6.301  -8.406   3.561  1.00 96.62           O  
ATOM    365  N   ALA A  48       5.258  -5.410   4.523  1.00 97.19           N  
ATOM    366  CA  ALA A  48       3.898  -4.883   4.469  1.00 97.19           C  
ATOM    367  C   ALA A  48       2.898  -5.980   4.113  1.00 97.19           C  
ATOM    368  CB  ALA A  48       3.812  -3.742   3.457  1.00 97.19           C  
ATOM    369  O   ALA A  48       1.741  -5.934   4.539  1.00 97.19           O  
ATOM    370  N   PHE A  49       3.299  -6.980   3.430  1.00 96.31           N  
ATOM    371  CA  PHE A  49       2.443  -8.055   2.939  1.00 96.31           C  
ATOM    372  C   PHE A  49       1.982  -8.945   4.086  1.00 96.31           C  
ATOM    373  CB  PHE A  49       3.176  -8.891   1.887  1.00 96.31           C  
ATOM    374  O   PHE A  49       0.946  -9.609   3.990  1.00 96.31           O  
ATOM    375  CG  PHE A  49       3.639  -8.094   0.695  1.00 96.31           C  
ATOM    376  CD1 PHE A  49       2.723  -7.445  -0.123  1.00 96.31           C  
ATOM    377  CD2 PHE A  49       4.992  -7.996   0.393  1.00 96.31           C  
ATOM    378  CE1 PHE A  49       3.148  -6.711  -1.227  1.00 96.31           C  
ATOM    379  CE2 PHE A  49       5.422  -7.266  -0.708  1.00 96.31           C  
ATOM    380  CZ  PHE A  49       4.500  -6.621  -1.517  1.00 96.31           C  
ATOM    381  N   SER A  50       2.707  -8.969   5.145  1.00 95.88           N  
ATOM    382  CA  SER A  50       2.381  -9.812   6.293  1.00 95.88           C  
ATOM    383  C   SER A  50       1.135  -9.305   7.012  1.00 95.88           C  
ATOM    384  CB  SER A  50       3.557  -9.859   7.270  1.00 95.88           C  
ATOM    385  O   SER A  50       0.512 -10.039   7.777  1.00 95.88           O  
ATOM    386  OG  SER A  50       3.768  -8.594   7.871  1.00 95.88           O  
ATOM    387  N   TYR A  51       0.757  -8.094   6.730  1.00 97.31           N  
ATOM    388  CA  TYR A  51      -0.394  -7.496   7.398  1.00 97.31           C  
ATOM    389  C   TYR A  51      -1.647  -7.625   6.539  1.00 97.31           C  
ATOM    390  CB  TYR A  51      -0.126  -6.023   7.719  1.00 97.31           C  
ATOM    391  O   TYR A  51      -2.754  -7.324   6.996  1.00 97.31           O  
ATOM    392  CG  TYR A  51       1.005  -5.812   8.695  1.00 97.31           C  
ATOM    393  CD1 TYR A  51       0.792  -5.914  10.070  1.00 97.31           C  
ATOM    394  CD2 TYR A  51       2.285  -5.508   8.250  1.00 97.31           C  
ATOM    395  CE1 TYR A  51       1.831  -5.715  10.969  1.00 97.31           C  
ATOM    396  CE2 TYR A  51       3.332  -5.309   9.141  1.00 97.31           C  
ATOM    397  OH  TYR A  51       4.125  -5.219  11.391  1.00 97.31           O  
ATOM    398  CZ  TYR A  51       3.096  -5.414  10.500  1.00 97.31           C  
ATOM    399  N   MET A  52      -1.434  -8.078   5.324  1.00 97.94           N  
ATOM    400  CA  MET A  52      -2.551  -8.172   4.387  1.00 97.94           C  
ATOM    401  C   MET A  52      -3.332  -9.461   4.594  1.00 97.94           C  
ATOM    402  CB  MET A  52      -2.053  -8.078   2.945  1.00 97.94           C  
ATOM    403  O   MET A  52      -2.764 -10.477   5.000  1.00 97.94           O  
ATOM    404  CG  MET A  52      -1.431  -6.742   2.590  1.00 97.94           C  
ATOM    405  SD  MET A  52      -0.894  -6.656   0.838  1.00 97.94           S  
ATOM    406  CE  MET A  52      -0.161  -4.996   0.808  1.00 97.94           C  
ATOM    407  N   HIS A  53      -4.668  -9.312   4.340  1.00 96.94           N  
ATOM    408  CA  HIS A  53      -5.438 -10.547   4.262  1.00 96.94           C  
ATOM    409  C   HIS A  53      -4.816 -11.523   3.266  1.00 96.94           C  
ATOM    410  CB  HIS A  53      -6.887 -10.258   3.877  1.00 96.94           C  
ATOM    411  O   HIS A  53      -4.406 -11.125   2.176  1.00 96.94           O  
ATOM    412  CG  HIS A  53      -7.805 -11.422   4.066  1.00 96.94           C  
ATOM    413  CD2 HIS A  53      -8.719 -11.688   5.031  1.00 96.94           C  
ATOM    414  ND1 HIS A  53      -7.848 -12.484   3.193  1.00 96.94           N  
ATOM    415  CE1 HIS A  53      -8.750 -13.359   3.613  1.00 96.94           C  
ATOM    416  NE2 HIS A  53      -9.289 -12.898   4.727  1.00 96.94           N  
ATOM    417  N   PRO A  54      -4.680 -12.820   3.621  1.00 93.69           N  
ATOM    418  CA  PRO A  54      -3.998 -13.820   2.789  1.00 93.69           C  
ATOM    419  C   PRO A  54      -4.570 -13.898   1.377  1.00 93.69           C  
ATOM    420  CB  PRO A  54      -4.227 -15.125   3.549  1.00 93.69           C  
ATOM    421  O   PRO A  54      -3.828 -14.109   0.416  1.00 93.69           O  
ATOM    422  CG  PRO A  54      -4.367 -14.719   4.980  1.00 93.69           C  
ATOM    423  CD  PRO A  54      -5.066 -13.391   5.031  1.00 93.69           C  
ATOM    424  N   ASP A  55      -5.844 -13.680   1.219  1.00 93.56           N  
ATOM    425  CA  ASP A  55      -6.473 -13.781  -0.094  1.00 93.56           C  
ATOM    426  C   ASP A  55      -6.113 -12.586  -0.972  1.00 93.56           C  
ATOM    427  CB  ASP A  55      -7.992 -13.898   0.047  1.00 93.56           C  
ATOM    428  O   ASP A  55      -6.270 -12.641  -2.193  1.00 93.56           O  
ATOM    429  CG  ASP A  55      -8.438 -15.234   0.600  1.00 93.56           C  
ATOM    430  OD1 ASP A  55      -7.605 -16.156   0.701  1.00 93.56           O  
ATOM    431  OD2 ASP A  55      -9.641 -15.375   0.935  1.00 93.56           O  
ATOM    432  N   ASP A  56      -5.707 -11.547  -0.392  1.00 96.44           N  
ATOM    433  CA  ASP A  56      -5.453 -10.312  -1.125  1.00 96.44           C  
ATOM    434  C   ASP A  56      -3.961 -10.133  -1.402  1.00 96.44           C  
ATOM    435  CB  ASP A  56      -5.988  -9.102  -0.349  1.00 96.44           C  
ATOM    436  O   ASP A  56      -3.574  -9.367  -2.287  1.00 96.44           O  
ATOM    437  CG  ASP A  56      -7.480  -9.180  -0.087  1.00 96.44           C  
ATOM    438  OD1 ASP A  56      -8.188  -9.938  -0.790  1.00 96.44           O  
ATOM    439  OD2 ASP A  56      -7.961  -8.477   0.829  1.00 96.44           O  
ATOM    440  N   ARG A  57      -3.139 -10.844  -0.720  1.00 93.75           N  
ATOM    441  CA  ARG A  57      -1.692 -10.656  -0.690  1.00 93.75           C  
ATOM    442  C   ARG A  57      -1.086 -10.844  -2.076  1.00 93.75           C  
ATOM    443  CB  ARG A  57      -1.041 -11.617   0.304  1.00 93.75           C  
ATOM    444  O   ARG A  57      -0.321 -10.000  -2.547  1.00 93.75           O  
ATOM    445  CG  ARG A  57       0.456 -11.406   0.474  1.00 93.75           C  
ATOM    446  CD  ARG A  57       1.080 -12.484   1.348  1.00 93.75           C  
ATOM    447  NE  ARG A  57       0.473 -12.523   2.676  1.00 93.75           N  
ATOM    448  NH1 ARG A  57       1.699 -14.336   3.412  1.00 93.75           N  
ATOM    449  NH2 ARG A  57       0.168 -13.344   4.801  1.00 93.75           N  
ATOM    450  CZ  ARG A  57       0.782 -13.398   3.627  1.00 93.75           C  
ATOM    451  N   VAL A  58      -1.404 -11.836  -2.766  1.00 89.38           N  
ATOM    452  CA  VAL A  58      -0.796 -12.180  -4.047  1.00 89.38           C  
ATOM    453  C   VAL A  58      -1.095 -11.078  -5.066  1.00 89.38           C  
ATOM    454  CB  VAL A  58      -1.297 -13.539  -4.570  1.00 89.38           C  
ATOM    455  O   VAL A  58      -0.229 -10.711  -5.867  1.00 89.38           O  
ATOM    456  CG1 VAL A  58      -2.793 -13.484  -4.875  1.00 89.38           C  
ATOM    457  CG2 VAL A  58      -0.510 -13.961  -5.812  1.00 89.38           C  
ATOM    458  N   TRP A  59      -2.188 -10.531  -5.000  1.00 93.94           N  
ATOM    459  CA  TRP A  59      -2.592  -9.531  -5.973  1.00 93.94           C  
ATOM    460  C   TRP A  59      -1.854  -8.211  -5.738  1.00 93.94           C  
ATOM    461  CB  TRP A  59      -4.105  -9.297  -5.914  1.00 93.94           C  
ATOM    462  O   TRP A  59      -1.506  -7.512  -6.691  1.00 93.94           O  
ATOM    463  CG  TRP A  59      -4.918 -10.555  -6.000  1.00 93.94           C  
ATOM    464  CD1 TRP A  59      -5.766 -11.055  -5.055  1.00 93.94           C  
ATOM    465  CD2 TRP A  59      -4.953 -11.477  -7.098  1.00 93.94           C  
ATOM    466  CE2 TRP A  59      -5.844 -12.508  -6.746  1.00 93.94           C  
ATOM    467  CE3 TRP A  59      -4.316 -11.523  -8.344  1.00 93.94           C  
ATOM    468  NE1 TRP A  59      -6.328 -12.227  -5.496  1.00 93.94           N  
ATOM    469  CH2 TRP A  59      -5.480 -13.602  -8.812  1.00 93.94           C  
ATOM    470  CZ2 TRP A  59      -6.117 -13.586  -7.598  1.00 93.94           C  
ATOM    471  CZ3 TRP A  59      -4.586 -12.594  -9.188  1.00 93.94           C  
ATOM    472  N   SER A  60      -1.597  -7.961  -4.523  1.00 95.38           N  
ATOM    473  CA  SER A  60      -0.802  -6.781  -4.199  1.00 95.38           C  
ATOM    474  C   SER A  60       0.644  -6.945  -4.652  1.00 95.38           C  
ATOM    475  CB  SER A  60      -0.845  -6.504  -2.693  1.00 95.38           C  
ATOM    476  O   SER A  60       1.265  -5.992  -5.125  1.00 95.38           O  
ATOM    477  OG  SER A  60      -2.156  -6.160  -2.283  1.00 95.38           O  
ATOM    478  N   ILE A  61       1.141  -8.109  -4.504  1.00 93.19           N  
ATOM    479  CA  ILE A  61       2.500  -8.406  -4.945  1.00 93.19           C  
ATOM    480  C   ILE A  61       2.594  -8.258  -6.461  1.00 93.19           C  
ATOM    481  CB  ILE A  61       2.932  -9.828  -4.516  1.00 93.19           C  
ATOM    482  O   ILE A  61       3.531  -7.645  -6.973  1.00 93.19           O  
ATOM    483  CG1 ILE A  61       3.078  -9.898  -2.990  1.00 93.19           C  
ATOM    484  CG2 ILE A  61       4.238 -10.227  -5.211  1.00 93.19           C  
ATOM    485  CD1 ILE A  61       3.256 -11.312  -2.455  1.00 93.19           C  
ATOM    486  N   VAL A  62       1.652  -8.812  -7.125  1.00 90.12           N  
ATOM    487  CA  VAL A  62       1.614  -8.719  -8.578  1.00 90.12           C  
ATOM    488  C   VAL A  62       1.511  -7.250  -9.000  1.00 90.12           C  
ATOM    489  CB  VAL A  62       0.438  -9.523  -9.172  1.00 90.12           C  
ATOM    490  O   VAL A  62       2.229  -6.801  -9.891  1.00 90.12           O  
ATOM    491  CG1 VAL A  62       0.303  -9.258 -10.672  1.00 90.12           C  
ATOM    492  CG2 VAL A  62       0.627 -11.016  -8.906  1.00 90.12           C  
ATOM    493  N   ALA A  63       0.627  -6.547  -8.344  1.00 94.19           N  
ATOM    494  CA  ALA A  63       0.469  -5.121  -8.633  1.00 94.19           C  
ATOM    495  C   ALA A  63       1.783  -4.371  -8.430  1.00 94.19           C  
ATOM    496  CB  ALA A  63      -0.625  -4.520  -7.754  1.00 94.19           C  
ATOM    497  O   ALA A  63       2.135  -3.500  -9.227  1.00 94.19           O  
ATOM    498  N   GLN A  64       2.457  -4.656  -7.371  1.00 93.00           N  
ATOM    499  CA  GLN A  64       3.756  -4.051  -7.102  1.00 93.00           C  
ATOM    500  C   GLN A  64       4.734  -4.316  -8.242  1.00 93.00           C  
ATOM    501  CB  GLN A  64       4.332  -4.570  -5.785  1.00 93.00           C  
ATOM    502  O   GLN A  64       5.414  -3.402  -8.711  1.00 93.00           O  
ATOM    503  CG  GLN A  64       5.723  -4.039  -5.469  1.00 93.00           C  
ATOM    504  CD  GLN A  64       6.336  -4.695  -4.246  1.00 93.00           C  
ATOM    505  NE2 GLN A  64       6.148  -4.078  -3.084  1.00 93.00           N  
ATOM    506  OE1 GLN A  64       6.973  -5.750  -4.344  1.00 93.00           O  
ATOM    507  N   LYS A  65       4.785  -5.398  -8.656  1.00 90.38           N  
ATOM    508  CA  LYS A  65       5.719  -5.758  -9.719  1.00 90.38           C  
ATOM    509  C   LYS A  65       5.363  -5.051 -11.023  1.00 90.38           C  
ATOM    510  CB  LYS A  65       5.738  -7.273  -9.930  1.00 90.38           C  
ATOM    511  O   LYS A  65       6.250  -4.602 -11.758  1.00 90.38           O  
ATOM    512  CG  LYS A  65       6.281  -8.055  -8.750  1.00 90.38           C  
ATOM    513  CD  LYS A  65       7.762  -7.770  -8.516  1.00 90.38           C  
ATOM    514  CE  LYS A  65       8.320  -8.594  -7.371  1.00 90.38           C  
ATOM    515  NZ  LYS A  65       9.719  -8.195  -7.027  1.00 90.38           N  
ATOM    516  N   LEU A  66       4.098  -5.109 -11.305  1.00 91.12           N  
ATOM    517  CA  LEU A  66       3.658  -4.387 -12.492  1.00 91.12           C  
ATOM    518  C   LEU A  66       4.059  -2.916 -12.406  1.00 91.12           C  
ATOM    519  CB  LEU A  66       2.143  -4.504 -12.664  1.00 91.12           C  
ATOM    520  O   LEU A  66       4.422  -2.311 -13.422  1.00 91.12           O  
ATOM    521  CG  LEU A  66       1.616  -5.859 -13.141  1.00 91.12           C  
ATOM    522  CD1 LEU A  66       0.091  -5.863 -13.148  1.00 91.12           C  
ATOM    523  CD2 LEU A  66       2.166  -6.191 -14.523  1.00 91.12           C  
ATOM    524  N   MET A  67       3.980  -2.426 -11.211  1.00 94.19           N  
ATOM    525  CA  MET A  67       4.422  -1.050 -11.008  1.00 94.19           C  
ATOM    526  C   MET A  67       5.895  -0.893 -11.367  1.00 94.19           C  
ATOM    527  CB  MET A  67       4.191  -0.621  -9.555  1.00 94.19           C  
ATOM    528  O   MET A  67       6.273   0.071 -12.039  1.00 94.19           O  
ATOM    529  CG  MET A  67       4.648   0.797  -9.258  1.00 94.19           C  
ATOM    530  SD  MET A  67       4.426   1.251  -7.496  1.00 94.19           S  
ATOM    531  CE  MET A  67       5.680   0.187  -6.730  1.00 94.19           C  
ATOM    532  N   PHE A  68       6.738  -1.813 -10.992  1.00 90.25           N  
ATOM    533  CA  PHE A  68       8.172  -1.758 -11.234  1.00 90.25           C  
ATOM    534  C   PHE A  68       8.469  -1.832 -12.727  1.00 90.25           C  
ATOM    535  CB  PHE A  68       8.891  -2.895 -10.500  1.00 90.25           C  
ATOM    536  O   PHE A  68       9.500  -1.338 -13.188  1.00 90.25           O  
ATOM    537  CG  PHE A  68       9.188  -2.592  -9.055  1.00 90.25           C  
ATOM    538  CD1 PHE A  68      10.125  -1.630  -8.711  1.00 90.25           C  
ATOM    539  CD2 PHE A  68       8.523  -3.270  -8.047  1.00 90.25           C  
ATOM    540  CE1 PHE A  68      10.406  -1.348  -7.375  1.00 90.25           C  
ATOM    541  CE2 PHE A  68       8.789  -2.992  -6.707  1.00 90.25           C  
ATOM    542  CZ  PHE A  68       9.734  -2.031  -6.375  1.00 90.25           C  
ATOM    543  N   SER A  69       7.527  -2.391 -13.461  1.00 89.19           N  
ATOM    544  CA  SER A  69       7.754  -2.570 -14.898  1.00 89.19           C  
ATOM    545  C   SER A  69       7.004  -1.524 -15.711  1.00 89.19           C  
ATOM    546  CB  SER A  69       7.332  -3.973 -15.336  1.00 89.19           C  
ATOM    547  O   SER A  69       7.098  -1.503 -16.938  1.00 89.19           O  
ATOM    548  OG  SER A  69       8.070  -4.961 -14.633  1.00 89.19           O  
ATOM    549  N   SER A  70       6.266  -0.699 -14.977  1.00 88.50           N  
ATOM    550  CA  SER A  70       5.418   0.267 -15.664  1.00 88.50           C  
ATOM    551  C   SER A  70       6.211   1.496 -16.094  1.00 88.50           C  
ATOM    552  CB  SER A  70       4.250   0.689 -14.773  1.00 88.50           C  
ATOM    553  O   SER A  70       7.219   1.838 -15.477  1.00 88.50           O  
ATOM    554  OG  SER A  70       4.680   1.616 -13.789  1.00 88.50           O  
ATOM    555  N   THR A  71       5.773   2.143 -17.156  1.00 88.00           N  
ATOM    556  CA  THR A  71       6.426   3.348 -17.656  1.00 88.00           C  
ATOM    557  C   THR A  71       6.117   4.543 -16.750  1.00 88.00           C  
ATOM    558  CB  THR A  71       5.996   3.660 -19.094  1.00 88.00           C  
ATOM    559  O   THR A  71       6.926   5.469 -16.641  1.00 88.00           O  
ATOM    560  CG2 THR A  71       6.484   2.584 -20.062  1.00 88.00           C  
ATOM    561  OG1 THR A  71       4.566   3.727 -19.156  1.00 88.00           O  
ATOM    562  N   GLN A  72       4.996   4.477 -16.094  1.00 91.50           N  
ATOM    563  CA  GLN A  72       4.562   5.602 -15.273  1.00 91.50           C  
ATOM    564  C   GLN A  72       5.148   5.508 -13.867  1.00 91.50           C  
ATOM    565  CB  GLN A  72       3.035   5.656 -15.203  1.00 91.50           C  
ATOM    566  O   GLN A  72       5.156   6.496 -13.125  1.00 91.50           O  
ATOM    567  CG  GLN A  72       2.371   6.000 -16.531  1.00 91.50           C  
ATOM    568  CD  GLN A  72       0.856   5.980 -16.453  1.00 91.50           C  
ATOM    569  NE2 GLN A  72       0.205   5.723 -17.578  1.00 91.50           N  
ATOM    570  OE1 GLN A  72       0.275   6.195 -15.383  1.00 91.50           O  
ATOM    571  N   GLY A  73       5.680   4.355 -13.523  1.00 91.75           N  
ATOM    572  CA  GLY A  73       6.262   4.160 -12.203  1.00 91.75           C  
ATOM    573  C   GLY A  73       5.250   4.266 -11.078  1.00 91.75           C  
ATOM    574  O   GLY A  73       5.570   4.746  -9.992  1.00 91.75           O  
ATOM    575  N   GLN A  74       4.012   4.004 -11.438  1.00 96.06           N  
ATOM    576  CA  GLN A  74       2.934   4.066 -10.461  1.00 96.06           C  
ATOM    577  C   GLN A  74       2.064   2.814 -10.516  1.00 96.06           C  
ATOM    578  CB  GLN A  74       2.076   5.312 -10.688  1.00 96.06           C  
ATOM    579  O   GLN A  74       2.012   2.135 -11.539  1.00 96.06           O  
ATOM    580  CG  GLN A  74       1.342   5.316 -12.023  1.00 96.06           C  
ATOM    581  CD  GLN A  74       0.573   6.605 -12.266  1.00 96.06           C  
ATOM    582  NE2 GLN A  74      -0.645   6.477 -12.781  1.00 96.06           N  
ATOM    583  OE1 GLN A  74       1.069   7.699 -11.992  1.00 96.06           O  
ATOM    584  N   GLY A  75       1.460   2.486  -9.422  1.00 95.50           N  
ATOM    585  CA  GLY A  75       0.541   1.363  -9.312  1.00 95.50           C  
ATOM    586  C   GLY A  75      -0.492   1.540  -8.219  1.00 95.50           C  
ATOM    587  O   GLY A  75      -0.329   2.385  -7.336  1.00 95.50           O  
ATOM    588  N   ILE A  76      -1.579   0.759  -8.445  1.00 97.12           N  
ATOM    589  CA  ILE A  76      -2.650   0.819  -7.461  1.00 97.12           C  
ATOM    590  C   ILE A  76      -3.043  -0.595  -7.035  1.00 97.12           C  
ATOM    591  CB  ILE A  76      -3.883   1.575  -8.008  1.00 97.12           C  
ATOM    592  O   ILE A  76      -3.061  -1.513  -7.859  1.00 97.12           O  
ATOM    593  CG1 ILE A  76      -4.902   1.813  -6.887  1.00 97.12           C  
ATOM    594  CG2 ILE A  76      -4.516   0.806  -9.172  1.00 97.12           C  
ATOM    595  CD1 ILE A  76      -5.969   2.844  -7.234  1.00 97.12           C  
ATOM    596  N   SER A  77      -3.336  -0.731  -5.723  1.00 97.88           N  
ATOM    597  CA  SER A  77      -3.848  -1.992  -5.195  1.00 97.88           C  
ATOM    598  C   SER A  77      -4.777  -1.760  -4.008  1.00 97.88           C  
ATOM    599  CB  SER A  77      -2.695  -2.908  -4.781  1.00 97.88           C  
ATOM    600  O   SER A  77      -4.508  -0.901  -3.164  1.00 97.88           O  
ATOM    601  OG  SER A  77      -3.186  -4.129  -4.258  1.00 97.88           O  
ATOM    602  N   SER A  78      -5.871  -2.504  -4.051  1.00 98.50           N  
ATOM    603  CA  SER A  78      -6.785  -2.477  -2.912  1.00 98.50           C  
ATOM    604  C   SER A  78      -6.797  -3.816  -2.182  1.00 98.50           C  
ATOM    605  CB  SER A  78      -8.203  -2.123  -3.369  1.00 98.50           C  
ATOM    606  O   SER A  78      -6.727  -4.871  -2.812  1.00 98.50           O  
ATOM    607  OG  SER A  78      -8.250  -0.806  -3.889  1.00 98.50           O  
ATOM    608  N   TYR A  79      -6.836  -3.791  -0.791  1.00 98.62           N  
ATOM    609  CA  TYR A  79      -6.738  -5.000   0.018  1.00 98.62           C  
ATOM    610  C   TYR A  79      -7.273  -4.762   1.425  1.00 98.62           C  
ATOM    611  CB  TYR A  79      -5.285  -5.484   0.086  1.00 98.62           C  
ATOM    612  O   TYR A  79      -7.523  -3.621   1.814  1.00 98.62           O  
ATOM    613  CG  TYR A  79      -4.301  -4.398   0.459  1.00 98.62           C  
ATOM    614  CD1 TYR A  79      -3.627  -3.676  -0.522  1.00 98.62           C  
ATOM    615  CD2 TYR A  79      -4.047  -4.094   1.792  1.00 98.62           C  
ATOM    616  CE1 TYR A  79      -2.721  -2.678  -0.184  1.00 98.62           C  
ATOM    617  CE2 TYR A  79      -3.143  -3.100   2.143  1.00 98.62           C  
ATOM    618  OH  TYR A  79      -1.588  -1.409   1.489  1.00 98.62           O  
ATOM    619  CZ  TYR A  79      -2.484  -2.396   1.148  1.00 98.62           C  
ATOM    620  N   ARG A  80      -7.566  -5.852   2.006  1.00 98.50           N  
ATOM    621  CA  ARG A  80      -7.887  -5.832   3.430  1.00 98.50           C  
ATOM    622  C   ARG A  80      -6.625  -5.953   4.277  1.00 98.50           C  
ATOM    623  CB  ARG A  80      -8.859  -6.965   3.775  1.00 98.50           C  
ATOM    624  O   ARG A  80      -5.797  -6.836   4.043  1.00 98.50           O  
ATOM    625  CG  ARG A  80     -10.219  -6.840   3.094  1.00 98.50           C  
ATOM    626  CD  ARG A  80     -10.992  -8.148   3.146  1.00 98.50           C  
ATOM    627  NE  ARG A  80     -10.406  -9.156   2.275  1.00 98.50           N  
ATOM    628  NH1 ARG A  80     -12.195 -10.609   2.408  1.00 98.50           N  
ATOM    629  NH2 ARG A  80     -10.359 -11.156   1.146  1.00 98.50           N  
ATOM    630  CZ  ARG A  80     -10.992 -10.305   1.945  1.00 98.50           C  
ATOM    631  N   LEU A  81      -6.562  -5.066   5.305  1.00 98.31           N  
ATOM    632  CA  LEU A  81      -5.395  -5.051   6.176  1.00 98.31           C  
ATOM    633  C   LEU A  81      -5.789  -5.363   7.617  1.00 98.31           C  
ATOM    634  CB  LEU A  81      -4.691  -3.693   6.109  1.00 98.31           C  
ATOM    635  O   LEU A  81      -6.734  -4.777   8.148  1.00 98.31           O  
ATOM    636  CG  LEU A  81      -3.322  -3.604   6.785  1.00 98.31           C  
ATOM    637  CD1 LEU A  81      -2.215  -3.859   5.770  1.00 98.31           C  
ATOM    638  CD2 LEU A  81      -3.143  -2.242   7.449  1.00 98.31           C  
ATOM    639  N   LYS A  82      -5.020  -6.258   8.242  1.00 98.00           N  
ATOM    640  CA  LYS A  82      -5.281  -6.621   9.633  1.00 98.00           C  
ATOM    641  C   LYS A  82      -4.785  -5.535  10.586  1.00 98.00           C  
ATOM    642  CB  LYS A  82      -4.621  -7.957   9.977  1.00 98.00           C  
ATOM    643  O   LYS A  82      -3.611  -5.160  10.555  1.00 98.00           O  
ATOM    644  CG  LYS A  82      -4.980  -8.492  11.352  1.00 98.00           C  
ATOM    645  CD  LYS A  82      -4.332  -9.844  11.617  1.00 98.00           C  
ATOM    646  CE  LYS A  82      -4.664 -10.367  13.008  1.00 98.00           C  
ATOM    647  NZ  LYS A  82      -4.062 -11.711  13.250  1.00 98.00           N  
ATOM    648  N   CYS A  83      -5.695  -5.059  11.477  1.00 96.56           N  
ATOM    649  CA  CYS A  83      -5.355  -4.062  12.484  1.00 96.56           C  
ATOM    650  C   CYS A  83      -4.805  -4.723  13.742  1.00 96.56           C  
ATOM    651  CB  CYS A  83      -6.582  -3.217  12.836  1.00 96.56           C  
ATOM    652  O   CYS A  83      -4.836  -5.949  13.875  1.00 96.56           O  
ATOM    653  SG  CYS A  83      -7.230  -2.264  11.445  1.00 96.56           S  
ATOM    654  N   CYS A  84      -4.277  -3.840  14.680  1.00 96.31           N  
ATOM    655  CA  CYS A  84      -3.654  -4.309  15.914  1.00 96.31           C  
ATOM    656  C   CYS A  84      -4.637  -5.125  16.734  1.00 96.31           C  
ATOM    657  CB  CYS A  84      -3.139  -3.127  16.734  1.00 96.31           C  
ATOM    658  O   CYS A  84      -4.258  -6.121  17.359  1.00 96.31           O  
ATOM    659  SG  CYS A  84      -2.281  -3.615  18.250  1.00 96.31           S  
ATOM    660  N   ASP A  85      -5.945  -4.812  16.688  1.00 94.69           N  
ATOM    661  CA  ASP A  85      -6.953  -5.453  17.531  1.00 94.69           C  
ATOM    662  C   ASP A  85      -7.555  -6.672  16.828  1.00 94.69           C  
ATOM    663  CB  ASP A  85      -8.055  -4.461  17.906  1.00 94.69           C  
ATOM    664  O   ASP A  85      -8.516  -7.262  17.328  1.00 94.69           O  
ATOM    665  CG  ASP A  85      -8.852  -3.988  16.703  1.00 94.69           C  
ATOM    666  OD1 ASP A  85      -8.594  -4.461  15.570  1.00 94.69           O  
ATOM    667  OD2 ASP A  85      -9.750  -3.135  16.875  1.00 94.69           O  
ATOM    668  N   GLY A  86      -7.082  -6.992  15.633  1.00 94.31           N  
ATOM    669  CA  GLY A  86      -7.551  -8.180  14.945  1.00 94.31           C  
ATOM    670  C   GLY A  86      -8.594  -7.883  13.883  1.00 94.31           C  
ATOM    671  O   GLY A  86      -8.914  -8.742  13.062  1.00 94.31           O  
ATOM    672  N   SER A  87      -9.156  -6.695  13.945  1.00 95.94           N  
ATOM    673  CA  SER A  87     -10.117  -6.316  12.914  1.00 95.94           C  
ATOM    674  C   SER A  87      -9.422  -6.008  11.594  1.00 95.94           C  
ATOM    675  CB  SER A  87     -10.930  -5.102  13.367  1.00 95.94           C  
ATOM    676  O   SER A  87      -8.195  -5.941  11.531  1.00 95.94           O  
ATOM    677  OG  SER A  87     -10.109  -3.955  13.477  1.00 95.94           O  
ATOM    678  N   LEU A  88     -10.297  -5.875  10.547  1.00 97.00           N  
ATOM    679  CA  LEU A  88      -9.766  -5.547   9.227  1.00 97.00           C  
ATOM    680  C   LEU A  88     -10.180  -4.141   8.805  1.00 97.00           C  
ATOM    681  CB  LEU A  88     -10.242  -6.562   8.188  1.00 97.00           C  
ATOM    682  O   LEU A  88     -11.297  -3.703   9.094  1.00 97.00           O  
ATOM    683  CG  LEU A  88      -9.766  -8.000   8.375  1.00 97.00           C  
ATOM    684  CD1 LEU A  88     -10.477  -8.930   7.387  1.00 97.00           C  
ATOM    685  CD2 LEU A  88      -8.250  -8.094   8.203  1.00 97.00           C  
ATOM    686  N   VAL A  89      -9.234  -3.432   8.219  1.00 97.62           N  
ATOM    687  CA  VAL A  89      -9.516  -2.184   7.520  1.00 97.62           C  
ATOM    688  C   VAL A  89      -9.258  -2.357   6.027  1.00 97.62           C  
ATOM    689  CB  VAL A  89      -8.672  -1.016   8.078  1.00 97.62           C  
ATOM    690  O   VAL A  89      -8.398  -3.148   5.633  1.00 97.62           O  
ATOM    691  CG1 VAL A  89      -7.191  -1.236   7.793  1.00 97.62           C  
ATOM    692  CG2 VAL A  89      -9.148   0.312   7.484  1.00 97.62           C  
ATOM    693  N   THR A  90     -10.055  -1.698   5.188  1.00 98.44           N  
ATOM    694  CA  THR A  90      -9.859  -1.792   3.746  1.00 98.44           C  
ATOM    695  C   THR A  90      -9.109  -0.567   3.221  1.00 98.44           C  
ATOM    696  CB  THR A  90     -11.195  -1.935   3.006  1.00 98.44           C  
ATOM    697  O   THR A  90      -9.492   0.569   3.510  1.00 98.44           O  
ATOM    698  CG2 THR A  90     -11.883  -3.252   3.359  1.00 98.44           C  
ATOM    699  OG1 THR A  90     -12.055  -0.848   3.373  1.00 98.44           O  
ATOM    700  N   LEU A  91      -8.070  -0.897   2.436  1.00 98.50           N  
ATOM    701  CA  LEU A  91      -7.203   0.176   1.969  1.00 98.50           C  
ATOM    702  C   LEU A  91      -7.066   0.145   0.450  1.00 98.50           C  
ATOM    703  CB  LEU A  91      -5.820   0.065   2.617  1.00 98.50           C  
ATOM    704  O   LEU A  91      -7.094  -0.928  -0.157  1.00 98.50           O  
ATOM    705  CG  LEU A  91      -5.770   0.238   4.137  1.00 98.50           C  
ATOM    706  CD1 LEU A  91      -4.355  -0.022   4.652  1.00 98.50           C  
ATOM    707  CD2 LEU A  91      -6.238   1.633   4.535  1.00 98.50           C  
ATOM    708  N   ARG A  92      -7.031   1.363  -0.086  1.00 98.50           N  
ATOM    709  CA  ARG A  92      -6.516   1.597  -1.431  1.00 98.50           C  
ATOM    710  C   ARG A  92      -5.129   2.230  -1.383  1.00 98.50           C  
ATOM    711  CB  ARG A  92      -7.473   2.488  -2.227  1.00 98.50           C  
ATOM    712  O   ARG A  92      -4.965   3.344  -0.882  1.00 98.50           O  
ATOM    713  CG  ARG A  92      -6.996   2.793  -3.639  1.00 98.50           C  
ATOM    714  CD  ARG A  92      -7.930   3.766  -4.348  1.00 98.50           C  
ATOM    715  NE  ARG A  92      -9.281   3.230  -4.461  1.00 98.50           N  
ATOM    716  NH1 ARG A  92     -10.305   5.059  -3.486  1.00 98.50           N  
ATOM    717  NH2 ARG A  92     -11.562   3.279  -4.195  1.00 98.50           N  
ATOM    718  CZ  ARG A  92     -10.383   3.857  -4.047  1.00 98.50           C  
ATOM    719  N   SER A  93      -4.188   1.504  -2.004  1.00 98.38           N  
ATOM    720  CA  SER A  93      -2.814   1.997  -1.983  1.00 98.38           C  
ATOM    721  C   SER A  93      -2.363   2.432  -3.375  1.00 98.38           C  
ATOM    722  CB  SER A  93      -1.866   0.926  -1.442  1.00 98.38           C  
ATOM    723  O   SER A  93      -2.473   1.666  -4.336  1.00 98.38           O  
ATOM    724  OG  SER A  93      -2.139   0.657  -0.078  1.00 98.38           O  
ATOM    725  N   ARG A  94      -1.883   3.615  -3.363  1.00 98.19           N  
ATOM    726  CA  ARG A  94      -1.244   4.148  -4.562  1.00 98.19           C  
ATOM    727  C   ARG A  94       0.268   4.234  -4.387  1.00 98.19           C  
ATOM    728  CB  ARG A  94      -1.812   5.527  -4.906  1.00 98.19           C  
ATOM    729  O   ARG A  94       0.756   4.973  -3.525  1.00 98.19           O  
ATOM    730  CG  ARG A  94      -3.295   5.516  -5.238  1.00 98.19           C  
ATOM    731  CD  ARG A  94      -3.859   6.926  -5.344  1.00 98.19           C  
ATOM    732  NE  ARG A  94      -3.756   7.449  -6.703  1.00 98.19           N  
ATOM    733  NH1 ARG A  94      -5.773   8.570  -6.648  1.00 98.19           N  
ATOM    734  NH2 ARG A  94      -4.473   8.641  -8.531  1.00 98.19           N  
ATOM    735  CZ  ARG A  94      -4.668   8.219  -7.293  1.00 98.19           C  
ATOM    736  N   GLY A  95       0.938   3.486  -5.277  1.00 98.12           N  
ATOM    737  CA  GLY A  95       2.385   3.414  -5.156  1.00 98.12           C  
ATOM    738  C   GLY A  95       3.113   4.234  -6.203  1.00 98.12           C  
ATOM    739  O   GLY A  95       2.652   4.352  -7.340  1.00 98.12           O  
ATOM    740  N   TYR A  96       4.281   4.781  -5.762  1.00 97.88           N  
ATOM    741  CA  TYR A  96       5.137   5.574  -6.633  1.00 97.88           C  
ATOM    742  C   TYR A  96       6.602   5.188  -6.461  1.00 97.88           C  
ATOM    743  CB  TYR A  96       4.957   7.070  -6.348  1.00 97.88           C  
ATOM    744  O   TYR A  96       7.117   5.168  -5.344  1.00 97.88           O  
ATOM    745  CG  TYR A  96       3.521   7.535  -6.434  1.00 97.88           C  
ATOM    746  CD1 TYR A  96       3.012   8.070  -7.613  1.00 97.88           C  
ATOM    747  CD2 TYR A  96       2.676   7.438  -5.332  1.00 97.88           C  
ATOM    748  CE1 TYR A  96       1.691   8.500  -7.691  1.00 97.88           C  
ATOM    749  CE2 TYR A  96       1.354   7.867  -5.402  1.00 97.88           C  
ATOM    750  OH  TYR A  96      -0.436   8.820  -6.660  1.00 97.88           O  
ATOM    751  CZ  TYR A  96       0.872   8.398  -6.586  1.00 97.88           C  
ATOM    752  N   LEU A  97       7.250   4.918  -7.625  1.00 97.25           N  
ATOM    753  CA  LEU A  97       8.656   4.527  -7.578  1.00 97.25           C  
ATOM    754  C   LEU A  97       9.539   5.723  -7.238  1.00 97.25           C  
ATOM    755  CB  LEU A  97       9.094   3.918  -8.914  1.00 97.25           C  
ATOM    756  O   LEU A  97       9.266   6.844  -7.668  1.00 97.25           O  
ATOM    757  CG  LEU A  97       8.398   2.617  -9.320  1.00 97.25           C  
ATOM    758  CD1 LEU A  97       8.992   2.084 -10.617  1.00 97.25           C  
ATOM    759  CD2 LEU A  97       8.508   1.579  -8.211  1.00 97.25           C  
ATOM    760  N   GLU A  98      10.438   5.465  -6.422  1.00 95.62           N  
ATOM    761  CA  GLU A  98      11.508   6.422  -6.168  1.00 95.62           C  
ATOM    762  C   GLU A  98      12.820   5.961  -6.809  1.00 95.62           C  
ATOM    763  CB  GLU A  98      11.703   6.629  -4.664  1.00 95.62           C  
ATOM    764  O   GLU A  98      13.305   4.867  -6.520  1.00 95.62           O  
ATOM    765  CG  GLU A  98      10.555   7.363  -3.992  1.00 95.62           C  
ATOM    766  CD  GLU A  98      10.820   7.688  -2.531  1.00 95.62           C  
ATOM    767  OE1 GLU A  98      10.547   8.828  -2.102  1.00 95.62           O  
ATOM    768  OE2 GLU A  98      11.305   6.789  -1.809  1.00 95.62           O  
ATOM    769  N   VAL A  99      13.391   6.824  -7.684  1.00 92.88           N  
ATOM    770  CA  VAL A  99      14.555   6.457  -8.477  1.00 92.88           C  
ATOM    771  C   VAL A  99      15.750   7.312  -8.062  1.00 92.88           C  
ATOM    772  CB  VAL A  99      14.289   6.609  -9.984  1.00 92.88           C  
ATOM    773  O   VAL A  99      15.594   8.492  -7.742  1.00 92.88           O  
ATOM    774  CG1 VAL A  99      15.531   6.230 -10.797  1.00 92.88           C  
ATOM    775  CG2 VAL A  99      13.094   5.754 -10.406  1.00 92.88           C  
ATOM    776  N   ASP A 100      16.859   6.617  -7.949  1.00 90.94           N  
ATOM    777  CA  ASP A 100      18.125   7.332  -7.762  1.00 90.94           C  
ATOM    778  C   ASP A 100      18.438   8.211  -8.961  1.00 90.94           C  
ATOM    779  CB  ASP A 100      19.266   6.348  -7.512  1.00 90.94           C  
ATOM    780  O   ASP A 100      18.641   7.715 -10.078  1.00 90.94           O  
ATOM    781  CG  ASP A 100      20.578   7.035  -7.152  1.00 90.94           C  
ATOM    782  OD1 ASP A 100      21.031   7.918  -7.906  1.00 90.94           O  
ATOM    783  OD2 ASP A 100      21.156   6.688  -6.098  1.00 90.94           O  
ATOM    784  N   LYS A 101      18.594   9.516  -8.719  1.00 89.69           N  
ATOM    785  CA  LYS A 101      18.734  10.477  -9.812  1.00 89.69           C  
ATOM    786  C   LYS A 101      20.094  10.312 -10.500  1.00 89.69           C  
ATOM    787  CB  LYS A 101      18.578  11.906  -9.305  1.00 89.69           C  
ATOM    788  O   LYS A 101      20.234  10.586 -11.695  1.00 89.69           O  
ATOM    789  CG  LYS A 101      17.172  12.242  -8.844  1.00 89.69           C  
ATOM    790  CD  LYS A 101      17.047  13.711  -8.445  1.00 89.69           C  
ATOM    791  CE  LYS A 101      15.641  14.047  -7.984  1.00 89.69           C  
ATOM    792  NZ  LYS A 101      15.516  15.484  -7.598  1.00 89.69           N  
ATOM    793  N   GLN A 102      21.031   9.734  -9.805  1.00 92.94           N  
ATOM    794  CA  GLN A 102      22.375   9.578 -10.359  1.00 92.94           C  
ATOM    795  C   GLN A 102      22.500   8.297 -11.172  1.00 92.94           C  
ATOM    796  CB  GLN A 102      23.422   9.594  -9.242  1.00 92.94           C  
ATOM    797  O   GLN A 102      23.016   8.312 -12.289  1.00 92.94           O  
ATOM    798  CG  GLN A 102      23.531  10.930  -8.516  1.00 92.94           C  
ATOM    799  CD  GLN A 102      24.641  10.945  -7.477  1.00 92.94           C  
ATOM    800  NE2 GLN A 102      24.672  12.000  -6.668  1.00 92.94           N  
ATOM    801  OE1 GLN A 102      25.453  10.023  -7.406  1.00 92.94           O  
ATOM    802  N   THR A 103      21.922   7.211 -10.648  1.00 93.25           N  
ATOM    803  CA  THR A 103      22.109   5.902 -11.266  1.00 93.25           C  
ATOM    804  C   THR A 103      20.906   5.543 -12.133  1.00 93.25           C  
ATOM    805  CB  THR A 103      22.312   4.809 -10.203  1.00 93.25           C  
ATOM    806  O   THR A 103      21.000   4.684 -13.016  1.00 93.25           O  
ATOM    807  CG2 THR A 103      23.484   5.160  -9.273  1.00 93.25           C  
ATOM    808  OG1 THR A 103      21.125   4.676  -9.422  1.00 93.25           O  
ATOM    809  N   GLY A 104      19.797   6.152 -11.914  1.00 89.19           N  
ATOM    810  CA  GLY A 104      18.578   5.797 -12.625  1.00 89.19           C  
ATOM    811  C   GLY A 104      17.938   4.523 -12.109  1.00 89.19           C  
ATOM    812  O   GLY A 104      16.938   4.051 -12.672  1.00 89.19           O  
ATOM    813  N   GLN A 105      18.469   4.035 -11.039  1.00 91.75           N  
ATOM    814  CA  GLN A 105      17.969   2.783 -10.492  1.00 91.75           C  
ATOM    815  C   GLN A 105      16.875   3.043  -9.461  1.00 91.75           C  
ATOM    816  CB  GLN A 105      19.094   1.969  -9.867  1.00 91.75           C  
ATOM    817  O   GLN A 105      16.953   3.992  -8.680  1.00 91.75           O  
ATOM    818  CG  GLN A 105      20.078   1.401 -10.883  1.00 91.75           C  
ATOM    819  CD  GLN A 105      21.031   0.385 -10.273  1.00 91.75           C  
ATOM    820  NE2 GLN A 105      22.016  -0.047 -11.055  1.00 91.75           N  
ATOM    821  OE1 GLN A 105      20.875  -0.006  -9.109  1.00 91.75           O  
ATOM    822  N   VAL A 106      15.898   2.115  -9.484  1.00 91.94           N  
ATOM    823  CA  VAL A 106      14.836   2.215  -8.492  1.00 91.94           C  
ATOM    824  C   VAL A 106      15.391   1.872  -7.109  1.00 91.94           C  
ATOM    825  CB  VAL A 106      13.648   1.292  -8.836  1.00 91.94           C  
ATOM    826  O   VAL A 106      15.938   0.787  -6.906  1.00 91.94           O  
ATOM    827  CG1 VAL A 106      12.578   1.361  -7.742  1.00 91.94           C  
ATOM    828  CG2 VAL A 106      13.055   1.666 -10.188  1.00 91.94           C  
ATOM    829  N   GLU A 107      15.195   2.736  -6.113  1.00 93.12           N  
ATOM    830  CA  GLU A 107      15.727   2.561  -4.766  1.00 93.12           C  
ATOM    831  C   GLU A 107      14.641   2.105  -3.797  1.00 93.12           C  
ATOM    832  CB  GLU A 107      16.359   3.859  -4.266  1.00 93.12           C  
ATOM    833  O   GLU A 107      14.891   1.280  -2.916  1.00 93.12           O  
ATOM    834  CG  GLU A 107      17.719   4.152  -4.887  1.00 93.12           C  
ATOM    835  CD  GLU A 107      18.391   5.398  -4.316  1.00 93.12           C  
ATOM    836  OE1 GLU A 107      19.578   5.648  -4.625  1.00 93.12           O  
ATOM    837  OE2 GLU A 107      17.719   6.125  -3.555  1.00 93.12           O  
ATOM    838  N   SER A 108      13.477   2.598  -3.967  1.00 97.00           N  
ATOM    839  CA  SER A 108      12.328   2.363  -3.096  1.00 97.00           C  
ATOM    840  C   SER A 108      11.031   2.822  -3.756  1.00 97.00           C  
ATOM    841  CB  SER A 108      12.508   3.084  -1.760  1.00 97.00           C  
ATOM    842  O   SER A 108      11.031   3.258  -4.910  1.00 97.00           O  
ATOM    843  OG  SER A 108      12.500   4.488  -1.939  1.00 97.00           O  
ATOM    844  N   PHE A 109       9.984   2.580  -3.029  1.00 97.94           N  
ATOM    845  CA  PHE A 109       8.711   3.127  -3.494  1.00 97.94           C  
ATOM    846  C   PHE A 109       7.863   3.598  -2.320  1.00 97.94           C  
ATOM    847  CB  PHE A 109       7.945   2.084  -4.312  1.00 97.94           C  
ATOM    848  O   PHE A 109       8.016   3.107  -1.200  1.00 97.94           O  
ATOM    849  CG  PHE A 109       7.555   0.862  -3.527  1.00 97.94           C  
ATOM    850  CD1 PHE A 109       8.453  -0.179  -3.342  1.00 97.94           C  
ATOM    851  CD2 PHE A 109       6.285   0.754  -2.973  1.00 97.94           C  
ATOM    852  CE1 PHE A 109       8.102  -1.312  -2.613  1.00 97.94           C  
ATOM    853  CE2 PHE A 109       5.922  -0.374  -2.244  1.00 97.94           C  
ATOM    854  CZ  PHE A 109       6.828  -1.406  -2.066  1.00 97.94           C  
ATOM    855  N   VAL A 110       7.008   4.617  -2.607  1.00 98.31           N  
ATOM    856  CA  VAL A 110       6.145   5.230  -1.602  1.00 98.31           C  
ATOM    857  C   VAL A 110       4.688   4.883  -1.890  1.00 98.31           C  
ATOM    858  CB  VAL A 110       6.332   6.766  -1.556  1.00 98.31           C  
ATOM    859  O   VAL A 110       4.273   4.820  -3.051  1.00 98.31           O  
ATOM    860  CG1 VAL A 110       5.293   7.406  -0.636  1.00 98.31           C  
ATOM    861  CG2 VAL A 110       7.746   7.117  -1.100  1.00 98.31           C  
ATOM    862  N   CYS A 111       4.066   4.656  -0.819  1.00 98.56           N  
ATOM    863  CA  CYS A 111       2.645   4.367  -0.976  1.00 98.56           C  
ATOM    864  C   CYS A 111       1.799   5.340  -0.163  1.00 98.56           C  
ATOM    865  CB  CYS A 111       2.336   2.934  -0.551  1.00 98.56           C  
ATOM    866  O   CYS A 111       2.129   5.648   0.984  1.00 98.56           O  
ATOM    867  SG  CYS A 111       3.002   1.683  -1.671  1.00 98.56           S  
ATOM    868  N   ILE A 112       0.752   5.789  -0.773  1.00 98.19           N  
ATOM    869  CA  ILE A 112      -0.333   6.480  -0.085  1.00 98.19           C  
ATOM    870  C   ILE A 112      -1.490   5.516   0.155  1.00 98.19           C  
ATOM    871  CB  ILE A 112      -0.818   7.711  -0.887  1.00 98.19           C  
ATOM    872  O   ILE A 112      -2.117   5.039  -0.794  1.00 98.19           O  
ATOM    873  CG1 ILE A 112       0.356   8.648  -1.188  1.00 98.19           C  
ATOM    874  CG2 ILE A 112      -1.928   8.445  -0.130  1.00 98.19           C  
ATOM    875  CD1 ILE A 112       0.017   9.773  -2.156  1.00 98.19           C  
ATOM    876  N   ASN A 113      -1.762   5.324   1.398  1.00 98.38           N  
ATOM    877  CA  ASN A 113      -2.754   4.336   1.811  1.00 98.38           C  
ATOM    878  C   ASN A 113      -4.027   5.004   2.328  1.00 98.38           C  
ATOM    879  CB  ASN A 113      -2.174   3.402   2.875  1.00 98.38           C  
ATOM    880  O   ASN A 113      -4.031   5.574   3.420  1.00 98.38           O  
ATOM    881  CG  ASN A 113      -0.830   2.828   2.477  1.00 98.38           C  
ATOM    882  ND2 ASN A 113       0.235   3.326   3.094  1.00 98.38           N  
ATOM    883  OD1 ASN A 113      -0.748   1.943   1.620  1.00 98.38           O  
ATOM    884  N   THR A 114      -5.047   4.824   1.573  1.00 97.88           N  
ATOM    885  CA  THR A 114      -6.305   5.504   1.859  1.00 97.88           C  
ATOM    886  C   THR A 114      -7.367   4.504   2.312  1.00 97.88           C  
ATOM    887  CB  THR A 114      -6.816   6.273   0.628  1.00 97.88           C  
ATOM    888  O   THR A 114      -7.562   3.467   1.677  1.00 97.88           O  
ATOM    889  CG2 THR A 114      -8.086   7.055   0.956  1.00 97.88           C  
ATOM    890  OG1 THR A 114      -5.801   7.191   0.194  1.00 97.88           O  
ATOM    891  N   VAL A 115      -8.016   4.863   3.424  1.00 97.81           N  
ATOM    892  CA  VAL A 115      -9.125   4.035   3.895  1.00 97.81           C  
ATOM    893  C   VAL A 115     -10.297   4.148   2.928  1.00 97.81           C  
ATOM    894  CB  VAL A 115      -9.562   4.434   5.320  1.00 97.81           C  
ATOM    895  O   VAL A 115     -10.680   5.250   2.527  1.00 97.81           O  
ATOM    896  CG1 VAL A 115     -10.797   3.635   5.746  1.00 97.81           C  
ATOM    897  CG2 VAL A 115      -8.422   4.223   6.309  1.00 97.81           C  
ATOM    898  N   VAL A 116     -10.773   2.986   2.537  1.00 96.94           N  
ATOM    899  CA  VAL A 116     -11.922   2.930   1.646  1.00 96.94           C  
ATOM    900  C   VAL A 116     -13.039   2.107   2.291  1.00 96.94           C  
ATOM    901  CB  VAL A 116     -11.547   2.332   0.271  1.00 96.94           C  
ATOM    902  O   VAL A 116     -12.766   1.198   3.080  1.00 96.94           O  
ATOM    903  CG1 VAL A 116     -12.727   2.432  -0.700  1.00 96.94           C  
ATOM    904  CG2 VAL A 116     -10.320   3.037  -0.299  1.00 96.94           C  
ATOM    905  N   GLY A 117     -14.234   2.494   2.018  1.00 96.19           N  
ATOM    906  CA  GLY A 117     -15.367   1.729   2.512  1.00 96.19           C  
ATOM    907  C   GLY A 117     -15.352   0.283   2.057  1.00 96.19           C  
ATOM    908  O   GLY A 117     -14.773  -0.042   1.021  1.00 96.19           O  
ATOM    909  N   ILE A 118     -16.031  -0.585   2.717  1.00 95.56           N  
ATOM    910  CA  ILE A 118     -16.016  -2.029   2.510  1.00 95.56           C  
ATOM    911  C   ILE A 118     -16.578  -2.359   1.130  1.00 95.56           C  
ATOM    912  CB  ILE A 118     -16.812  -2.768   3.607  1.00 95.56           C  
ATOM    913  O   ILE A 118     -15.984  -3.143   0.383  1.00 95.56           O  
ATOM    914  CG1 ILE A 118     -16.141  -2.592   4.973  1.00 95.56           C  
ATOM    915  CG2 ILE A 118     -16.969  -4.250   3.258  1.00 95.56           C  
ATOM    916  CD1 ILE A 118     -16.969  -3.100   6.145  1.00 95.56           C  
ATOM    917  N   THR A 119     -17.734  -1.699   0.774  1.00 96.94           N  
ATOM    918  CA  THR A 119     -18.375  -1.991  -0.501  1.00 96.94           C  
ATOM    919  C   THR A 119     -17.484  -1.569  -1.666  1.00 96.94           C  
ATOM    920  CB  THR A 119     -19.750  -1.285  -0.613  1.00 96.94           C  
ATOM    921  O   THR A 119     -17.281  -2.338  -2.609  1.00 96.94           O  
ATOM    922  CG2 THR A 119     -20.438  -1.636  -1.924  1.00 96.94           C  
ATOM    923  OG1 THR A 119     -20.578  -1.690   0.481  1.00 96.94           O  
ATOM    924  N   GLU A 120     -16.984  -0.419  -1.524  1.00 97.25           N  
ATOM    925  CA  GLU A 120     -16.078   0.094  -2.551  1.00 97.25           C  
ATOM    926  C   GLU A 120     -14.820  -0.767  -2.662  1.00 97.25           C  
ATOM    927  CB  GLU A 120     -15.695   1.546  -2.252  1.00 97.25           C  
ATOM    928  O   GLU A 120     -14.391  -1.101  -3.766  1.00 97.25           O  
ATOM    929  CG  GLU A 120     -14.820   2.184  -3.322  1.00 97.25           C  
ATOM    930  CD  GLU A 120     -14.555   3.660  -3.078  1.00 97.25           C  
ATOM    931  OE1 GLU A 120     -13.891   4.305  -3.922  1.00 97.25           O  
ATOM    932  OE2 GLU A 120     -15.008   4.176  -2.033  1.00 97.25           O  
ATOM    933  N   ALA A 121     -14.211  -1.117  -1.596  1.00 97.12           N  
ATOM    934  CA  ALA A 121     -13.008  -1.951  -1.570  1.00 97.12           C  
ATOM    935  C   ALA A 121     -13.281  -3.322  -2.186  1.00 97.12           C  
ATOM    936  CB  ALA A 121     -12.500  -2.105  -0.141  1.00 97.12           C  
ATOM    937  O   ALA A 121     -12.461  -3.846  -2.939  1.00 97.12           O  
ATOM    938  N   ASP A 122     -14.422  -3.865  -1.897  1.00 97.56           N  
ATOM    939  CA  ASP A 122     -14.797  -5.168  -2.445  1.00 97.56           C  
ATOM    940  C   ASP A 122     -14.836  -5.129  -3.971  1.00 97.56           C  
ATOM    941  CB  ASP A 122     -16.141  -5.617  -1.895  1.00 97.56           C  
ATOM    942  O   ASP A 122     -14.320  -6.035  -4.633  1.00 97.56           O  
ATOM    943  CG  ASP A 122     -16.062  -6.168  -0.483  1.00 97.56           C  
ATOM    944  OD1 ASP A 122     -14.938  -6.348   0.033  1.00 97.56           O  
ATOM    945  OD2 ASP A 122     -17.125  -6.434   0.117  1.00 97.56           O  
ATOM    946  N   GLU A 123     -15.422  -4.098  -4.457  1.00 98.19           N  
ATOM    947  CA  GLU A 123     -15.492  -3.938  -5.910  1.00 98.19           C  
ATOM    948  C   GLU A 123     -14.102  -3.768  -6.512  1.00 98.19           C  
ATOM    949  CB  GLU A 123     -16.375  -2.744  -6.277  1.00 98.19           C  
ATOM    950  O   GLU A 123     -13.781  -4.383  -7.531  1.00 98.19           O  
ATOM    951  CG  GLU A 123     -17.859  -2.977  -6.027  1.00 98.19           C  
ATOM    952  CD  GLU A 123     -18.719  -1.751  -6.309  1.00 98.19           C  
ATOM    953  OE1 GLU A 123     -19.953  -1.832  -6.168  1.00 98.19           O  
ATOM    954  OE2 GLU A 123     -18.141  -0.702  -6.672  1.00 98.19           O  
ATOM    955  N   GLU A 124     -13.281  -3.016  -5.832  1.00 98.31           N  
ATOM    956  CA  GLU A 124     -11.922  -2.773  -6.316  1.00 98.31           C  
ATOM    957  C   GLU A 124     -11.094  -4.055  -6.301  1.00 98.31           C  
ATOM    958  CB  GLU A 124     -11.234  -1.694  -5.473  1.00 98.31           C  
ATOM    959  O   GLU A 124     -10.352  -4.328  -7.246  1.00 98.31           O  
ATOM    960  CG  GLU A 124     -11.797  -0.296  -5.691  1.00 98.31           C  
ATOM    961  CD  GLU A 124     -11.148   0.753  -4.801  1.00 98.31           C  
ATOM    962  OE1 GLU A 124     -11.492   1.951  -4.930  1.00 98.31           O  
ATOM    963  OE2 GLU A 124     -10.297   0.374  -3.965  1.00 98.31           O  
ATOM    964  N   ILE A 125     -11.258  -4.812  -5.254  1.00 97.94           N  
ATOM    965  CA  ILE A 125     -10.508  -6.059  -5.105  1.00 97.94           C  
ATOM    966  C   ILE A 125     -10.969  -7.062  -6.160  1.00 97.94           C  
ATOM    967  CB  ILE A 125     -10.672  -6.652  -3.691  1.00 97.94           C  
ATOM    968  O   ILE A 125     -10.141  -7.734  -6.785  1.00 97.94           O  
ATOM    969  CG1 ILE A 125      -9.945  -5.781  -2.658  1.00 97.94           C  
ATOM    970  CG2 ILE A 125     -10.156  -8.094  -3.648  1.00 97.94           C  
ATOM    971  CD1 ILE A 125     -10.312  -6.102  -1.215  1.00 97.94           C  
ATOM    972  N   LYS A 126     -12.234  -7.117  -6.414  1.00 96.62           N  
ATOM    973  CA  LYS A 126     -12.773  -7.988  -7.453  1.00 96.62           C  
ATOM    974  C   LYS A 126     -12.234  -7.598  -8.828  1.00 96.62           C  
ATOM    975  CB  LYS A 126     -14.297  -7.941  -7.453  1.00 96.62           C  
ATOM    976  O   LYS A 126     -11.797  -8.453  -9.594  1.00 96.62           O  
ATOM    977  CG  LYS A 126     -14.945  -8.938  -8.406  1.00 96.62           C  
ATOM    978  CD  LYS A 126     -16.469  -8.867  -8.336  1.00 96.62           C  
ATOM    979  CE  LYS A 126     -17.125  -9.812  -9.336  1.00 96.62           C  
ATOM    980  NZ  LYS A 126     -18.609  -9.758  -9.266  1.00 96.62           N  
ATOM    981  N   ASN A 127     -12.266  -6.371  -9.117  1.00 96.75           N  
ATOM    982  CA  ASN A 127     -11.766  -5.883 -10.398  1.00 96.75           C  
ATOM    983  C   ASN A 127     -10.266  -6.125 -10.547  1.00 96.75           C  
ATOM    984  CB  ASN A 127     -12.086  -4.395 -10.562  1.00 96.75           C  
ATOM    985  O   ASN A 127      -9.797  -6.477 -11.633  1.00 96.75           O  
ATOM    986  CG  ASN A 127     -13.555  -4.137 -10.836  1.00 96.75           C  
ATOM    987  ND2 ASN A 127     -14.008  -2.926 -10.531  1.00 96.75           N  
ATOM    988  OD1 ASN A 127     -14.273  -5.016 -11.312  1.00 96.75           O  
ATOM    989  N   GLN A 128      -9.586  -5.863  -9.469  1.00 96.06           N  
ATOM    990  CA  GLN A 128      -8.148  -6.129  -9.438  1.00 96.06           C  
ATOM    991  C   GLN A 128      -7.855  -7.586  -9.781  1.00 96.06           C  
ATOM    992  CB  GLN A 128      -7.570  -5.781  -8.062  1.00 96.06           C  
ATOM    993  O   GLN A 128      -6.984  -7.871 -10.602  1.00 96.06           O  
ATOM    994  CG  GLN A 128      -6.082  -6.074  -7.934  1.00 96.06           C  
ATOM    995  CD  GLN A 128      -5.484  -5.535  -6.648  1.00 96.06           C  
ATOM    996  NE2 GLN A 128      -5.113  -6.434  -5.746  1.00 96.06           N  
ATOM    997  OE1 GLN A 128      -5.363  -4.320  -6.469  1.00 96.06           O  
ATOM    998  N   LYS A 129      -8.516  -8.492  -9.234  1.00 93.06           N  
ATOM    999  CA  LYS A 129      -8.336  -9.922  -9.492  1.00 93.06           C  
ATOM   1000  C   LYS A 129      -8.641 -10.258 -10.945  1.00 93.06           C  
ATOM   1001  CB  LYS A 129      -9.219 -10.750  -8.562  1.00 93.06           C  
ATOM   1002  O   LYS A 129      -7.891 -11.000 -11.586  1.00 93.06           O  
ATOM   1003  CG  LYS A 129      -8.789 -10.719  -7.102  1.00 93.06           C  
ATOM   1004  CD  LYS A 129      -9.672 -11.602  -6.234  1.00 93.06           C  
ATOM   1005  CE  LYS A 129      -9.258 -11.547  -4.770  1.00 93.06           C  
ATOM   1006  NZ  LYS A 129     -10.086 -12.461  -3.926  1.00 93.06           N  
ATOM   1007  N   ARG A 130      -9.680  -9.727 -11.383  1.00 91.44           N  
ATOM   1008  CA  ARG A 130     -10.094  -9.953 -12.766  1.00 91.44           C  
ATOM   1009  C   ARG A 130      -9.023  -9.477 -13.742  1.00 91.44           C  
ATOM   1010  CB  ARG A 130     -11.422  -9.258 -13.055  1.00 91.44           C  
ATOM   1011  O   ARG A 130      -8.703 -10.172 -14.711  1.00 91.44           O  
ATOM   1012  CG  ARG A 130     -11.984  -9.547 -14.438  1.00 91.44           C  
ATOM   1013  CD  ARG A 130     -13.320  -8.852 -14.656  1.00 91.44           C  
ATOM   1014  NE  ARG A 130     -13.180  -7.398 -14.656  1.00 91.44           N  
ATOM   1015  NH1 ARG A 130     -13.273  -7.180 -16.953  1.00 91.44           N  
ATOM   1016  NH2 ARG A 130     -13.031  -5.324 -15.625  1.00 91.44           N  
ATOM   1017  CZ  ARG A 130     -13.164  -6.637 -15.750  1.00 91.44           C  
ATOM   1018  N   LYS A 131      -8.414  -8.359 -13.430  1.00 90.81           N  
ATOM   1019  CA  LYS A 131      -7.422  -7.742 -14.305  1.00 90.81           C  
ATOM   1020  C   LYS A 131      -6.086  -8.477 -14.227  1.00 90.81           C  
ATOM   1021  CB  LYS A 131      -7.234  -6.266 -13.953  1.00 90.81           C  
ATOM   1022  O   LYS A 131      -5.402  -8.641 -15.234  1.00 90.81           O  
ATOM   1023  CG  LYS A 131      -8.383  -5.371 -14.391  1.00 90.81           C  
ATOM   1024  CD  LYS A 131      -8.148  -3.920 -14.000  1.00 90.81           C  
ATOM   1025  CE  LYS A 131      -9.344  -3.043 -14.336  1.00 90.81           C  
ATOM   1026  NZ  LYS A 131      -9.164  -1.643 -13.852  1.00 90.81           N  
ATOM   1027  N   LEU A 132      -5.785  -8.953 -13.062  1.00 88.19           N  
ATOM   1028  CA  LEU A 132      -4.441  -9.469 -12.836  1.00 88.19           C  
ATOM   1029  C   LEU A 132      -4.383 -10.977 -13.062  1.00 88.19           C  
ATOM   1030  CB  LEU A 132      -3.980  -9.141 -11.406  1.00 88.19           C  
ATOM   1031  O   LEU A 132      -3.309 -11.531 -13.281  1.00 88.19           O  
ATOM   1032  CG  LEU A 132      -3.744  -7.660 -11.094  1.00 88.19           C  
ATOM   1033  CD1 LEU A 132      -3.271  -7.492  -9.656  1.00 88.19           C  
ATOM   1034  CD2 LEU A 132      -2.732  -7.062 -12.070  1.00 88.19           C  
ATOM   1035  N   LEU A 133      -5.543 -11.594 -13.078  1.00 84.06           N  
ATOM   1036  CA  LEU A 133      -5.613 -13.039 -13.227  1.00 84.06           C  
ATOM   1037  C   LEU A 133      -4.973 -13.492 -14.531  1.00 84.06           C  
ATOM   1038  CB  LEU A 133      -7.070 -13.516 -13.164  1.00 84.06           C  
ATOM   1039  O   LEU A 133      -4.156 -14.414 -14.547  1.00 84.06           O  
ATOM   1040  CG  LEU A 133      -7.293 -15.031 -13.172  1.00 84.06           C  
ATOM   1041  CD1 LEU A 133      -6.617 -15.664 -11.961  1.00 84.06           C  
ATOM   1042  CD2 LEU A 133      -8.781 -15.352 -13.195  1.00 84.06           C  
ATOM   1043  N   PRO A 134      -5.258 -12.875 -15.641  1.00 82.12           N  
ATOM   1044  CA  PRO A 134      -4.629 -13.320 -16.891  1.00 82.12           C  
ATOM   1045  C   PRO A 134      -3.111 -13.141 -16.875  1.00 82.12           C  
ATOM   1046  CB  PRO A 134      -5.277 -12.422 -17.953  1.00 82.12           C  
ATOM   1047  O   PRO A 134      -2.396 -13.867 -17.578  1.00 82.12           O  
ATOM   1048  CG  PRO A 134      -6.570 -11.992 -17.344  1.00 82.12           C  
ATOM   1049  CD  PRO A 134      -6.383 -11.867 -15.859  1.00 82.12           C  
ATOM   1050  N   ILE A 135      -2.648 -12.148 -16.141  1.00 75.44           N  
ATOM   1051  CA  ILE A 135      -1.220 -11.859 -16.078  1.00 75.44           C  
ATOM   1052  C   ILE A 135      -0.498 -12.984 -15.344  1.00 75.44           C  
ATOM   1053  CB  ILE A 135      -0.950 -10.508 -15.391  1.00 75.44           C  
ATOM   1054  O   ILE A 135       0.576 -13.422 -15.766  1.00 75.44           O  
ATOM   1055  CG1 ILE A 135      -1.555  -9.359 -16.203  1.00 75.44           C  
ATOM   1056  CG2 ILE A 135       0.553 -10.297 -15.180  1.00 75.44           C  
ATOM   1057  CD1 ILE A 135      -1.510  -8.008 -15.508  1.00 75.44           C  
ATOM   1058  N   ILE A 136      -1.193 -13.539 -14.383  1.00 70.69           N  
ATOM   1059  CA  ILE A 136      -0.572 -14.578 -13.578  1.00 70.69           C  
ATOM   1060  C   ILE A 136      -0.769 -15.938 -14.242  1.00 70.69           C  
ATOM   1061  CB  ILE A 136      -1.147 -14.602 -12.141  1.00 70.69           C  
ATOM   1062  O   ILE A 136       0.011 -16.859 -14.016  1.00 70.69           O  
ATOM   1063  CG1 ILE A 136      -0.857 -13.273 -11.430  1.00 70.69           C  
ATOM   1064  CG2 ILE A 136      -0.581 -15.781 -11.352  1.00 70.69           C  
ATOM   1065  CD1 ILE A 136      -1.650 -13.070 -10.148  1.00 70.69           C  
ATOM   1066  N   SER A 137      -1.794 -16.141 -15.133  1.00 69.31           N  
ATOM   1067  CA  SER A 137      -2.131 -17.422 -15.758  1.00 69.31           C  
ATOM   1068  C   SER A 137      -1.468 -17.562 -17.125  1.00 69.31           C  
ATOM   1069  CB  SER A 137      -3.646 -17.562 -15.906  1.00 69.31           C  
ATOM   1070  O   SER A 137      -1.380 -18.656 -17.672  1.00 69.31           O  
ATOM   1071  OG  SER A 137      -4.180 -16.500 -16.688  1.00 69.31           O  
ATOM   1072  N   SER A 138      -1.044 -16.469 -17.797  1.00 61.97           N  
ATOM   1073  CA  SER A 138      -0.500 -16.578 -19.141  1.00 61.97           C  
ATOM   1074  C   SER A 138       0.821 -17.344 -19.141  1.00 61.97           C  
ATOM   1075  CB  SER A 138      -0.298 -15.203 -19.766  1.00 61.97           C  
ATOM   1076  O   SER A 138       1.604 -17.234 -18.188  1.00 61.97           O  
ATOM   1077  OG  SER A 138       0.715 -14.484 -19.078  1.00 61.97           O  
ATOM   1078  N   GLN A 139       0.946 -18.594 -19.703  1.00 49.47           N  
ATOM   1079  CA  GLN A 139       1.962 -19.562 -20.094  1.00 49.47           C  
ATOM   1080  C   GLN A 139       3.168 -18.875 -20.719  1.00 49.47           C  
ATOM   1081  CB  GLN A 139       1.376 -20.594 -21.062  1.00 49.47           C  
ATOM   1082  O   GLN A 139       4.293 -19.375 -20.625  1.00 49.47           O  
ATOM   1083  CG  GLN A 139       0.591 -21.703 -20.375  1.00 49.47           C  
ATOM   1084  CD  GLN A 139       0.017 -22.703 -21.359  1.00 49.47           C  
ATOM   1085  NE2 GLN A 139      -0.582 -23.766 -20.828  1.00 49.47           N  
ATOM   1086  OE1 GLN A 139       0.109 -22.531 -22.578  1.00 49.47           O  
ATOM   1087  N   ASP A 140       3.082 -17.516 -21.047  1.00 50.19           N  
ATOM   1088  CA  ASP A 140       4.238 -16.875 -21.656  1.00 50.19           C  
ATOM   1089  C   ASP A 140       5.020 -16.047 -20.641  1.00 50.19           C  
ATOM   1090  CB  ASP A 140       3.793 -15.984 -22.828  1.00 50.19           C  
ATOM   1091  O   ASP A 140       6.059 -15.477 -20.969  1.00 50.19           O  
ATOM   1092  CG  ASP A 140       3.879 -16.688 -24.172  1.00 50.19           C  
ATOM   1093  OD1 ASP A 140       4.582 -17.719 -24.281  1.00 50.19           O  
ATOM   1094  OD2 ASP A 140       3.238 -16.203 -25.125  1.00 50.19           O  
ATOM   1095  N   CYS A 141       4.934 -16.391 -19.328  1.00 48.75           N  
ATOM   1096  CA  CYS A 141       5.746 -15.727 -18.312  1.00 48.75           C  
ATOM   1097  C   CYS A 141       6.422 -16.750 -17.406  1.00 48.75           C  
ATOM   1098  CB  CYS A 141       4.887 -14.773 -17.484  1.00 48.75           C  
ATOM   1099  O   CYS A 141       6.457 -16.578 -16.188  1.00 48.75           O  
ATOM   1100  SG  CYS A 141       5.398 -13.047 -17.594  1.00 48.75           S  
ATOM   1101  N   ASP A 142       6.766 -17.969 -17.906  1.00 49.06           N  
ATOM   1102  CA  ASP A 142       7.438 -19.016 -17.125  1.00 49.06           C  
ATOM   1103  C   ASP A 142       8.805 -18.531 -16.625  1.00 49.06           C  
ATOM   1104  CB  ASP A 142       7.602 -20.281 -17.969  1.00 49.06           C  
ATOM   1105  O   ASP A 142       9.188 -18.828 -15.500  1.00 49.06           O  
ATOM   1106  CG  ASP A 142       6.918 -21.500 -17.359  1.00 49.06           C  
ATOM   1107  OD1 ASP A 142       6.375 -21.391 -16.234  1.00 49.06           O  
ATOM   1108  OD2 ASP A 142       6.926 -22.562 -18.000  1.00 49.06           O  
ATOM   1109  N   GLU A 143       9.328 -17.375 -17.188  1.00 52.88           N  
ATOM   1110  CA  GLU A 143      10.617 -16.969 -16.625  1.00 52.88           C  
ATOM   1111  C   GLU A 143      10.469 -15.766 -15.695  1.00 52.88           C  
ATOM   1112  CB  GLU A 143      11.609 -16.641 -17.750  1.00 52.88           C  
ATOM   1113  O   GLU A 143      11.133 -15.695 -14.656  1.00 52.88           O  
ATOM   1114  CG  GLU A 143      12.234 -17.875 -18.391  1.00 52.88           C  
ATOM   1115  CD  GLU A 143      13.523 -17.578 -19.141  1.00 52.88           C  
ATOM   1116  OE1 GLU A 143      14.219 -18.531 -19.562  1.00 52.88           O  
ATOM   1117  OE2 GLU A 143      13.852 -16.375 -19.297  1.00 52.88           O  
ATOM   1118  N   HIS A 144       9.414 -14.938 -15.883  1.00 51.38           N  
ATOM   1119  CA  HIS A 144       9.234 -13.781 -15.008  1.00 51.38           C  
ATOM   1120  C   HIS A 144       8.477 -14.164 -13.742  1.00 51.38           C  
ATOM   1121  CB  HIS A 144       8.484 -12.664 -15.750  1.00 51.38           C  
ATOM   1122  O   HIS A 144       8.820 -13.711 -12.648  1.00 51.38           O  
ATOM   1123  CG  HIS A 144       9.359 -11.516 -16.141  1.00 51.38           C  
ATOM   1124  CD2 HIS A 144      10.180 -11.344 -17.203  1.00 51.38           C  
ATOM   1125  ND1 HIS A 144       9.445 -10.367 -15.391  1.00 51.38           N  
ATOM   1126  CE1 HIS A 144      10.289  -9.531 -15.977  1.00 51.38           C  
ATOM   1127  NE2 HIS A 144      10.742 -10.102 -17.078  1.00 51.38           N  
ATOM   1128  N   LEU A 145       7.586 -15.203 -13.898  1.00 47.41           N  
ATOM   1129  CA  LEU A 145       6.832 -15.656 -12.734  1.00 47.41           C  
ATOM   1130  C   LEU A 145       7.637 -16.656 -11.922  1.00 47.41           C  
ATOM   1131  CB  LEU A 145       5.504 -16.281 -13.180  1.00 47.41           C  
ATOM   1132  O   LEU A 145       7.562 -16.672 -10.695  1.00 47.41           O  
ATOM   1133  CG  LEU A 145       4.410 -15.312 -13.617  1.00 47.41           C  
ATOM   1134  CD1 LEU A 145       3.250 -16.078 -14.250  1.00 47.41           C  
ATOM   1135  CD2 LEU A 145       3.924 -14.477 -12.438  1.00 47.41           C  
ATOM   1136  N   LYS A 146       8.500 -17.578 -12.648  1.00 48.47           N  
ATOM   1137  CA  LYS A 146       9.414 -18.422 -11.883  1.00 48.47           C  
ATOM   1138  C   LYS A 146      10.453 -17.578 -11.148  1.00 48.47           C  
ATOM   1139  CB  LYS A 146      10.109 -19.438 -12.789  1.00 48.47           C  
ATOM   1140  O   LYS A 146      10.859 -17.906 -10.031  1.00 48.47           O  
ATOM   1141  CG  LYS A 146       9.219 -20.594 -13.219  1.00 48.47           C  
ATOM   1142  CD  LYS A 146       9.977 -21.578 -14.086  1.00 48.47           C  
ATOM   1143  CE  LYS A 146       9.078 -22.703 -14.578  1.00 48.47           C  
ATOM   1144  NZ  LYS A 146       9.805 -23.672 -15.461  1.00 48.47           N  
ATOM   1145  N   SER A 147      10.812 -16.484 -11.789  1.00 53.03           N  
ATOM   1146  CA  SER A 147      11.656 -15.578 -11.016  1.00 53.03           C  
ATOM   1147  C   SER A 147      10.859 -14.906  -9.898  1.00 53.03           C  
ATOM   1148  CB  SER A 147      12.281 -14.516 -11.922  1.00 53.03           C  
ATOM   1149  O   SER A 147      11.406 -14.617  -8.828  1.00 53.03           O  
ATOM   1150  OG  SER A 147      11.391 -13.430 -12.117  1.00 53.03           O  
ATOM   1151  N   ILE A 148       9.484 -14.773 -10.109  1.00 49.34           N  
ATOM   1152  CA  ILE A 148       8.531 -14.227  -9.148  1.00 49.34           C  
ATOM   1153  C   ILE A 148       8.320 -15.211  -8.000  1.00 49.34           C  
ATOM   1154  CB  ILE A 148       7.180 -13.891  -9.820  1.00 49.34           C  
ATOM   1155  O   ILE A 148       8.281 -14.820  -6.836  1.00 49.34           O  
ATOM   1156  CG1 ILE A 148       7.363 -12.781 -10.867  1.00 49.34           C  
ATOM   1157  CG2 ILE A 148       6.137 -13.500  -8.773  1.00 49.34           C  
ATOM   1158  CD1 ILE A 148       6.129 -12.531 -11.719  1.00 49.34           C  
ATOM   1159  N   SER A 149       8.172 -16.516  -8.359  1.00 51.38           N  
ATOM   1160  CA  SER A 149       8.062 -17.531  -7.320  1.00 51.38           C  
ATOM   1161  C   SER A 149       9.336 -17.625  -6.488  1.00 51.38           C  
ATOM   1162  CB  SER A 149       7.754 -18.891  -7.945  1.00 51.38           C  
ATOM   1163  O   SER A 149       9.273 -17.844  -5.277  1.00 51.38           O  
ATOM   1164  OG  SER A 149       8.789 -19.828  -7.668  1.00 51.38           O  
ATOM   1165  N   ASN A 150      10.492 -17.391  -7.152  1.00 51.16           N  
ATOM   1166  CA  ASN A 150      11.719 -17.484  -6.367  1.00 51.16           C  
ATOM   1167  C   ASN A 150      11.883 -16.297  -5.434  1.00 51.16           C  
ATOM   1168  CB  ASN A 150      12.930 -17.609  -7.285  1.00 51.16           C  
ATOM   1169  O   ASN A 150      12.609 -16.375  -4.441  1.00 51.16           O  
ATOM   1170  CG  ASN A 150      13.031 -18.984  -7.941  1.00 51.16           C  
ATOM   1171  ND2 ASN A 150      13.695 -19.047  -9.086  1.00 51.16           N  
ATOM   1172  OD1 ASN A 150      12.508 -19.969  -7.422  1.00 51.16           O  
ATOM   1173  N   THR A 151      11.148 -15.133  -5.688  1.00 53.56           N  
ATOM   1174  CA  THR A 151      11.289 -13.992  -4.789  1.00 53.56           C  
ATOM   1175  C   THR A 151      10.172 -13.992  -3.746  1.00 53.56           C  
ATOM   1176  CB  THR A 151      11.273 -12.664  -5.566  1.00 53.56           C  
ATOM   1177  O   THR A 151      10.219 -13.219  -2.789  1.00 53.56           O  
ATOM   1178  CG2 THR A 151      11.695 -11.500  -4.676  1.00 53.56           C  
ATOM   1179  OG1 THR A 151      12.172 -12.758  -6.676  1.00 53.56           O  
ATOM   1180  N   PHE A 152       9.188 -14.875  -3.949  1.00 51.66           N  
ATOM   1181  CA  PHE A 152       8.125 -14.992  -2.955  1.00 51.66           C  
ATOM   1182  C   PHE A 152       8.648 -15.609  -1.667  1.00 51.66           C  
ATOM   1183  CB  PHE A 152       6.961 -15.820  -3.502  1.00 51.66           C  
ATOM   1184  O   PHE A 152       9.477 -16.516  -1.705  1.00 51.66           O  
ATOM   1185  CG  PHE A 152       6.125 -15.094  -4.523  1.00 51.66           C  
ATOM   1186  CD1 PHE A 152       5.344 -14.008  -4.152  1.00 51.66           C  
ATOM   1187  CD2 PHE A 152       6.117 -15.508  -5.848  1.00 51.66           C  
ATOM   1188  CE1 PHE A 152       4.566 -13.336  -5.094  1.00 51.66           C  
ATOM   1189  CE2 PHE A 152       5.344 -14.836  -6.797  1.00 51.66           C  
ATOM   1190  CZ  PHE A 152       4.570 -13.750  -6.418  1.00 51.66           C  
ATOM   1191  N   PRO A 153       8.516 -14.883  -0.559  1.00 54.00           N  
ATOM   1192  CA  PRO A 153       8.719 -15.703   0.636  1.00 54.00           C  
ATOM   1193  C   PRO A 153       8.102 -17.094   0.507  1.00 54.00           C  
ATOM   1194  CB  PRO A 153       8.023 -14.898   1.738  1.00 54.00           C  
ATOM   1195  O   PRO A 153       7.039 -17.250  -0.097  1.00 54.00           O  
ATOM   1196  CG  PRO A 153       7.742 -13.570   1.121  1.00 54.00           C  
ATOM   1197  CD  PRO A 153       7.844 -13.703  -0.372  1.00 54.00           C  
ATOM   1198  N   GLN A 154       8.898 -18.125   0.549  1.00 56.12           N  
ATOM   1199  CA  GLN A 154       8.477 -19.516   0.454  1.00 56.12           C  
ATOM   1200  C   GLN A 154       7.109 -19.719   1.094  1.00 56.12           C  
ATOM   1201  CB  GLN A 154       9.508 -20.438   1.113  1.00 56.12           C  
ATOM   1202  O   GLN A 154       6.301 -20.516   0.599  1.00 56.12           O  
ATOM   1203  CG  GLN A 154      10.797 -20.594   0.313  1.00 56.12           C  
ATOM   1204  CD  GLN A 154      11.539 -21.875   0.634  1.00 56.12           C  
ATOM   1205  NE2 GLN A 154      12.383 -22.312  -0.291  1.00 56.12           N  
ATOM   1206  OE1 GLN A 154      11.352 -22.453   1.706  1.00 56.12           O  
ATOM   1207  N   GLU A 155       6.797 -18.891   2.035  1.00 57.56           N  
ATOM   1208  CA  GLU A 155       5.539 -19.047   2.762  1.00 57.56           C  
ATOM   1209  C   GLU A 155       4.355 -18.594   1.909  1.00 57.56           C  
ATOM   1210  CB  GLU A 155       5.578 -18.234   4.066  1.00 57.56           C  
ATOM   1211  O   GLU A 155       3.230 -19.062   2.107  1.00 57.56           O  
ATOM   1212  CG  GLU A 155       5.832 -16.750   3.869  1.00 57.56           C  
ATOM   1213  CD  GLU A 155       7.305 -16.375   3.936  1.00 57.56           C  
ATOM   1214  OE1 GLU A 155       7.621 -15.180   4.098  1.00 57.56           O  
ATOM   1215  OE2 GLU A 155       8.148 -17.297   3.826  1.00 57.56           O  
ATOM   1216  N   LEU A 156       4.617 -17.828   0.895  1.00 55.12           N  
ATOM   1217  CA  LEU A 156       3.531 -17.266   0.100  1.00 55.12           C  
ATOM   1218  C   LEU A 156       3.273 -18.109  -1.143  1.00 55.12           C  
ATOM   1219  CB  LEU A 156       3.854 -15.828  -0.307  1.00 55.12           C  
ATOM   1220  O   LEU A 156       2.223 -17.984  -1.777  1.00 55.12           O  
ATOM   1221  CG  LEU A 156       3.713 -14.766   0.786  1.00 55.12           C  
ATOM   1222  CD1 LEU A 156       4.344 -13.453   0.334  1.00 55.12           C  
ATOM   1223  CD2 LEU A 156       2.246 -14.562   1.149  1.00 55.12           C  
ATOM   1224  N   LEU A 157       4.297 -18.953  -1.421  1.00 57.62           N  
ATOM   1225  CA  LEU A 157       4.195 -19.797  -2.598  1.00 57.62           C  
ATOM   1226  C   LEU A 157       3.055 -20.797  -2.445  1.00 57.62           C  
ATOM   1227  CB  LEU A 157       5.512 -20.547  -2.832  1.00 57.62           C  
ATOM   1228  O   LEU A 157       2.383 -21.141  -3.422  1.00 57.62           O  
ATOM   1229  CG  LEU A 157       6.645 -19.734  -3.465  1.00 57.62           C  
ATOM   1230  CD1 LEU A 157       7.941 -20.547  -3.463  1.00 57.62           C  
ATOM   1231  CD2 LEU A 157       6.273 -19.312  -4.883  1.00 57.62           C  
ATOM   1232  N   LYS A 158       2.766 -21.203  -1.215  1.00 62.09           N  
ATOM   1233  CA  LYS A 158       1.697 -22.156  -0.929  1.00 62.09           C  
ATOM   1234  C   LYS A 158       0.330 -21.562  -1.255  1.00 62.09           C  
ATOM   1235  CB  LYS A 158       1.744 -22.594   0.537  1.00 62.09           C  
ATOM   1236  O   LYS A 158      -0.591 -22.297  -1.639  1.00 62.09           O  
ATOM   1237  CG  LYS A 158       2.971 -23.422   0.899  1.00 62.09           C  
ATOM   1238  CD  LYS A 158       2.955 -23.828   2.367  1.00 62.09           C  
ATOM   1239  CE  LYS A 158       4.219 -24.594   2.750  1.00 62.09           C  
ATOM   1240  NZ  LYS A 158       4.207 -24.984   4.188  1.00 62.09           N  
ATOM   1241  N   ASP A 159       0.259 -20.219  -1.180  1.00 61.03           N  
ATOM   1242  CA  ASP A 159      -1.022 -19.562  -1.405  1.00 61.03           C  
ATOM   1243  C   ASP A 159      -1.225 -19.234  -2.885  1.00 61.03           C  
ATOM   1244  CB  ASP A 159      -1.120 -18.281  -0.575  1.00 61.03           C  
ATOM   1245  O   ASP A 159      -2.352 -19.266  -3.383  1.00 61.03           O  
ATOM   1246  CG  ASP A 159      -1.143 -18.547   0.920  1.00 61.03           C  
ATOM   1247  OD1 ASP A 159      -1.579 -19.625   1.342  1.00 61.03           O  
ATOM   1248  OD2 ASP A 159      -0.721 -17.641   1.685  1.00 61.03           O  
ATOM   1249  N   VAL A 160      -0.089 -19.062  -3.584  1.00 54.25           N  
ATOM   1250  CA  VAL A 160      -0.105 -18.594  -4.969  1.00 54.25           C  
ATOM   1251  C   VAL A 160      -0.202 -19.797  -5.910  1.00 54.25           C  
ATOM   1252  CB  VAL A 160       1.149 -17.766  -5.301  1.00 54.25           C  
ATOM   1253  O   VAL A 160      -0.861 -19.719  -6.949  1.00 54.25           O  
ATOM   1254  CG1 VAL A 160       1.186 -17.406  -6.785  1.00 54.25           C  
ATOM   1255  CG2 VAL A 160       1.184 -16.484  -4.445  1.00 54.25           C  
ATOM   1256  N   MET A 161       0.415 -20.953  -5.488  1.00 56.53           N  
ATOM   1257  CA  MET A 161       0.558 -22.094  -6.375  1.00 56.53           C  
ATOM   1258  C   MET A 161      -0.806 -22.656  -6.770  1.00 56.53           C  
ATOM   1259  CB  MET A 161       1.396 -23.188  -5.711  1.00 56.53           C  
ATOM   1260  O   MET A 161      -1.036 -22.969  -7.938  1.00 56.53           O  
ATOM   1261  CG  MET A 161       2.885 -23.078  -6.000  1.00 56.53           C  
ATOM   1262  SD  MET A 161       3.789 -24.625  -5.613  1.00 56.53           S  
ATOM   1263  CE  MET A 161       4.742 -24.828  -7.141  1.00 56.53           C  
ATOM   1264  N   PRO A 162      -1.757 -22.703  -5.820  1.00 59.94           N  
ATOM   1265  CA  PRO A 162      -3.061 -23.188  -6.277  1.00 59.94           C  
ATOM   1266  C   PRO A 162      -3.742 -22.219  -7.250  1.00 59.94           C  
ATOM   1267  CB  PRO A 162      -3.863 -23.312  -4.980  1.00 59.94           C  
ATOM   1268  O   PRO A 162      -4.613 -22.641  -8.016  1.00 59.94           O  
ATOM   1269  CG  PRO A 162      -2.838 -23.297  -3.893  1.00 59.94           C  
ATOM   1270  CD  PRO A 162      -1.602 -22.625  -4.414  1.00 59.94           C  
ATOM   1271  N   MET A 163      -3.422 -20.984  -7.203  1.00 52.81           N  
ATOM   1272  CA  MET A 163      -4.012 -19.984  -8.094  1.00 52.81           C  
ATOM   1273  C   MET A 163      -3.354 -20.031  -9.469  1.00 52.81           C  
ATOM   1274  CB  MET A 163      -3.879 -18.578  -7.504  1.00 52.81           C  
ATOM   1275  O   MET A 163      -3.984 -19.703 -10.477  1.00 52.81           O  
ATOM   1276  CG  MET A 163      -4.883 -18.281  -6.402  1.00 52.81           C  
ATOM   1277  SD  MET A 163      -4.895 -16.516  -5.918  1.00 52.81           S  
ATOM   1278  CE  MET A 163      -6.672 -16.172  -6.016  1.00 52.81           C  
ATOM   1279  N   LEU A 164      -2.086 -20.500  -9.594  1.00 49.16           N  
ATOM   1280  CA  LEU A 164      -1.299 -20.625 -10.820  1.00 49.16           C  
ATOM   1281  C   LEU A 164      -1.538 -21.969 -11.492  1.00 49.16           C  
ATOM   1282  CB  LEU A 164       0.191 -20.453 -10.516  1.00 49.16           C  
ATOM   1283  O   LEU A 164      -1.210 -22.156 -12.664  1.00 49.16           O  
ATOM   1284  CG  LEU A 164       0.625 -19.062 -10.031  1.00 49.16           C  
ATOM   1285  CD1 LEU A 164       2.074 -19.094  -9.555  1.00 49.16           C  
ATOM   1286  CD2 LEU A 164       0.445 -18.031 -11.133  1.00 49.16           C  
ATOM   1287  N   THR A 165      -2.092 -22.938 -10.742  1.00 44.81           N  
ATOM   1288  CA  THR A 165      -2.340 -24.266 -11.289  1.00 44.81           C  
ATOM   1289  C   THR A 165      -3.801 -24.422 -11.703  1.00 44.81           C  
ATOM   1290  CB  THR A 165      -1.977 -25.359 -10.266  1.00 44.81           C  
ATOM   1291  O   THR A 165      -4.707 -24.047 -10.945  1.00 44.81           O  
ATOM   1292  CG2 THR A 165      -0.464 -25.516 -10.141  1.00 44.81           C  
ATOM   1293  OG1 THR A 165      -2.520 -25.016  -8.992  1.00 44.81           O  
ATOM   1294  N   PRO A 166      -4.070 -23.938 -13.016  1.00 47.03           N  
ATOM   1295  CA  PRO A 166      -5.477 -24.188 -13.352  1.00 47.03           C  
ATOM   1296  C   PRO A 166      -5.926 -25.609 -13.000  1.00 47.03           C  
ATOM   1297  CB  PRO A 166      -5.531 -23.953 -14.859  1.00 47.03           C  
ATOM   1298  O   PRO A 166      -5.145 -26.547 -13.125  1.00 47.03           O  
ATOM   1299  CG  PRO A 166      -4.113 -23.688 -15.258  1.00 47.03           C  
ATOM   1300  CD  PRO A 166      -3.246 -23.812 -14.039  1.00 47.03           C  
ATOM   1301  N   GLU A 167      -6.184 -25.984 -11.695  1.00 42.84           N  
ATOM   1302  CA  GLU A 167      -6.848 -27.266 -11.469  1.00 42.84           C  
ATOM   1303  C   GLU A 167      -6.629 -28.219 -12.641  1.00 42.84           C  
ATOM   1304  CB  GLU A 167      -8.352 -27.062 -11.234  1.00 42.84           C  
ATOM   1305  O   GLU A 167      -6.762 -27.828 -13.797  1.00 42.84           O  
ATOM   1306  CG  GLU A 167      -8.680 -26.453  -9.875  1.00 42.84           C  
ATOM   1307  CD  GLU A 167     -10.156 -26.141  -9.703  1.00 42.84           C  
ATOM   1308  OE1 GLU A 167     -10.555 -25.672  -8.617  1.00 42.84           O  
ATOM   1309  OE2 GLU A 167     -10.922 -26.359 -10.672  1.00 42.84           O  
ATOM   1310  N   ALA A 168      -5.559 -29.172 -12.625  1.00 37.88           N  
ATOM   1311  CA  ALA A 168      -5.516 -30.562 -13.086  1.00 37.88           C  
ATOM   1312  C   ALA A 168      -6.641 -30.844 -14.078  1.00 37.88           C  
ATOM   1313  CB  ALA A 168      -5.605 -31.516 -11.898  1.00 37.88           C  
ATOM   1314  O   ALA A 168      -7.797 -30.484 -13.836  1.00 37.88           O  
TER    1315      ALA A 168                                                      
ENDMDL                                                                          
END                                                                             
