# Supplementary material for: Methoprene-Tolerant (Met) Acts as Methyl Farnesoate Receptor to Regulate Larva Metamorphosis in Mud Crab, Scylla paramamosain
Source: Int J Mol Sci. 2024 Nov 27;25(23):12746. doi: 10.3390/ijms252312746 (PMC11640826; doi:10.3390/ijms252312746)
Supplement: Supplementary file 1 [file ijms-25-12746-s001.zip › Supplementary file S1/Sp-PPF(Y348F) with JH III.pdb]

REMARK The PDB FILE IS CREATED BY CY's PROGRAM CurvatureSurface AT Thu Nov 30 00:59:09 2023
ATOM      0  N   PRO A   1       7.527  23.688  -4.359  1.00  2.00           N  
ATOM      1  CA  PRO A   1       6.207  24.312  -4.223  1.00  2.00           C  
ATOM      2  C   PRO A   1       5.082  23.281  -4.102  1.00  4.00           C  
ATOM      3  O   PRO A   1       5.016  22.344  -4.887  1.00  3.00           O  
ATOM      4  CB  PRO A   1       6.070  25.125  -5.512  1.00  2.00           C  
ATOM      5  CG  PRO A   1       7.199  24.656  -6.379  1.00  1.00           C  
ATOM      6  CD  PRO A   1       7.891  23.516  -5.688  1.00  1.00           C  
ATOM      7  N   ILE A   2       4.832  22.641  -2.908  1.00  3.00           N  
ATOM      8  CA  ILE A   2       3.766  21.719  -2.539  1.00  3.00           C  
ATOM      9  C   ILE A   2       2.410  22.312  -2.908  1.00  6.00           C  
ATOM     10  O   ILE A   2       2.074  23.422  -2.477  1.00  3.00           O  
ATOM     11  CB  ILE A   2       3.811  21.375  -1.033  1.00  3.00           C  
ATOM     12  CG1 ILE A   2       5.164  20.750  -0.665  1.00  2.00           C  
ATOM     13  CD1 ILE A   2       5.430  20.703   0.833  1.00  1.00           C  
ATOM     14  CG2 ILE A   2       2.660  20.438  -0.658  1.00  3.00           C  
ATOM     15  N   THR A   3       2.090  22.453  -4.152  1.00  5.00           N  
ATOM     16  CA  THR A   3       0.838  22.531  -4.898  1.00  4.00           C  
ATOM     17  C   THR A   3      -0.344  22.141  -4.016  1.00  0.00           C  
ATOM     18  O   THR A   3      -0.292  21.125  -3.312  1.00  6.00           O  
ATOM     19  CB  THR A   3       0.870  21.625  -6.148  1.00  3.00           C  
ATOM     20  OG1 THR A   3       2.145  21.766  -6.789  1.00  2.00           O  
ATOM     21  CG2 THR A   3      -0.226  22.016  -7.137  1.00  2.00           C  
ATOM     22  N   GLU A   4      -0.874  23.000  -3.117  1.00  5.00           N  
ATOM     23  CA  GLU A   4      -2.221  23.312  -2.658  1.00  4.00           C  
ATOM     24  C   GLU A   4      -3.133  22.094  -2.717  1.00  5.00           C  
ATOM     25  O   GLU A   4      -3.389  21.562  -3.795  1.00  5.00           O  
ATOM     26  CB  GLU A   4      -2.814  24.453  -3.490  1.00  3.00           C  
ATOM     27  CG  GLU A   4      -2.648  25.828  -2.859  1.00  2.00           C  
ATOM     28  CD  GLU A   4      -3.547  26.891  -3.479  1.00  2.00           C  
ATOM     29  OE1 GLU A   4      -3.498  28.062  -3.041  1.00  1.00           O  
ATOM     30  OE2 GLU A   4      -4.309  26.547  -4.410  1.00  2.00           O  
ATOM     31  N   LEU A   5      -2.873  21.062  -1.955  1.00  6.00           N  
ATOM     32  CA  LEU A   5      -3.746  19.938  -1.617  1.00  8.00           C  
ATOM     33  C   LEU A   5      -5.199  20.391  -1.519  1.00  0.00           C  
ATOM     34  O   LEU A   5      -5.496  21.406  -0.877  1.00  5.00           O  
ATOM     35  CB  LEU A   5      -3.311  19.297  -0.298  1.00  8.00           C  
ATOM     36  CG  LEU A   5      -1.994  18.516  -0.326  1.00  5.00           C  
ATOM     37  CD1 LEU A   5      -1.528  18.219   1.094  1.00  4.00           C  
ATOM     38  CD2 LEU A   5      -2.152  17.234  -1.130  1.00  6.00           C  
ATOM     39  N   SER A   6      -5.984  20.531  -2.615  1.00  6.00           N  
ATOM     40  CA  SER A   6      -7.422  20.781  -2.637  1.00  3.00           C  
ATOM     41  C   SER A   6      -8.102  20.203  -1.396  1.00  0.00           C  
ATOM     42  O   SER A   6      -7.633  19.219  -0.828  1.00 14.00           O  
ATOM     43  CB  SER A   6      -8.055  20.188  -3.895  1.00  2.00           C  
ATOM     44  OG  SER A   6      -8.219  18.781  -3.758  1.00  3.00           O  
ATOM     45  N   LEU A   7      -8.641  21.047  -0.439  1.00  4.00           N  
ATOM     46  CA  LEU A   7      -9.555  20.797   0.671  1.00  5.00           C  
ATOM     47  C   LEU A   7     -10.281  19.469   0.484  1.00  7.00           C  
ATOM     48  O   LEU A   7     -10.500  18.734   1.450  1.00  0.00           O  
ATOM     49  CB  LEU A   7     -10.570  21.938   0.801  1.00  3.00           C  
ATOM     50  CG  LEU A   7     -11.383  21.969   2.096  1.00  4.00           C  
ATOM     51  CD1 LEU A   7     -10.484  22.328   3.275  1.00  2.00           C  
ATOM     52  CD2 LEU A   7     -12.539  22.969   1.972  1.00  2.00           C  
ATOM     53  N   VAL A   8     -10.570  19.047  -0.764  1.00  0.00           N  
ATOM     54  CA  VAL A   8     -11.281  17.797  -0.995  1.00  5.00           C  
ATOM     55  C   VAL A   8     -10.352  16.609  -0.727  1.00  0.00           C  
ATOM     56  O   VAL A   8     -10.766  15.594  -0.161  1.00  0.00           O  
ATOM     57  CB  VAL A   8     -11.844  17.703  -2.434  1.00  3.00           C  
ATOM     58  CG1 VAL A   8     -12.500  16.359  -2.684  1.00  2.00           C  
ATOM     59  CG2 VAL A   8     -12.836  18.844  -2.680  1.00  2.00           C  
ATOM     60  N   GLU A   9      -9.047  16.828  -0.992  1.00  0.00           N  
ATOM     61  CA  GLU A   9      -8.078  15.773  -0.720  1.00  0.00           C  
ATOM     62  C   GLU A   9      -7.820  15.625   0.778  1.00 26.00           C  
ATOM     63  O   GLU A   9      -7.500  14.539   1.257  1.00 30.00           O  
ATOM     64  CB  GLU A   9      -6.758  16.062  -1.450  1.00 25.00           C  
ATOM     65  CG  GLU A   9      -6.781  15.672  -2.924  1.00  5.00           C  
ATOM     66  CD  GLU A   9      -5.512  16.062  -3.662  1.00  5.00           C  
ATOM     67  OE1 GLU A   9      -5.359  15.703  -4.852  1.00  2.00           O  
ATOM     68  OE2 GLU A   9      -4.656  16.750  -3.049  1.00  5.00           O  
ATOM     69  N   SER A  10      -8.156  16.750   1.537  1.00 27.00           N  
ATOM     70  CA  SER A  10      -7.945  16.703   2.980  1.00 11.00           C  
ATOM     71  C   SER A  10      -9.039  15.898   3.678  1.00  3.00           C  
ATOM     72  O   SER A  10      -8.828  15.383   4.773  1.00  4.00           O  
ATOM     73  CB  SER A  10      -7.898  18.125   3.553  1.00  4.00           C  
ATOM     74  OG  SER A  10      -9.195  18.688   3.602  1.00  3.00           O  
ATOM     75  N   THR A  11     -10.125  15.625   2.949  1.00  0.00           N  
ATOM     76  CA  THR A  11     -11.234  14.938   3.607  1.00  3.00           C  
ATOM     77  C   THR A  11     -11.188  13.445   3.314  1.00  6.00           C  
ATOM     78  O   THR A  11     -11.914  12.664   3.939  1.00  3.00           O  
ATOM     79  CB  THR A  11     -12.586  15.516   3.162  1.00  2.00           C  
ATOM     80  OG1 THR A  11     -12.703  15.398   1.739  1.00  3.00           O  
ATOM     81  CG2 THR A  11     -12.719  16.984   3.557  1.00  2.00           C  
ATOM     82  N   LEU A  12     -10.328  13.078   2.312  1.00  0.00           N  
ATOM     83  CA  LEU A  12     -10.312  11.656   2.004  1.00  5.00           C  
ATOM     84  C   LEU A  12      -9.586  10.875   3.094  1.00  0.00           C  
ATOM     85  O   LEU A  12      -8.609  11.359   3.666  1.00 10.00           O  
ATOM     86  CB  LEU A  12      -9.641  11.406   0.650  1.00  0.00           C  
ATOM     87  CG  LEU A  12     -10.398  11.906  -0.582  1.00  0.00           C  
ATOM     88  CD1 LEU A  12      -9.602  11.617  -1.849  1.00  4.00           C  
ATOM     89  CD2 LEU A  12     -11.781  11.273  -0.655  1.00  3.00           C  
ATOM     90  N   ASP A  13     -10.258   9.820   3.639  1.00 10.00           N  
ATOM     91  CA  ASP A  13      -9.602   8.914   4.578  1.00 26.00           C  
ATOM     92  C   ASP A  13      -8.484   8.133   3.895  1.00  0.00           C  
ATOM     93  O   ASP A  13      -8.680   6.992   3.477  1.00 29.00           O  
ATOM     94  CB  ASP A  13     -10.617   7.953   5.195  1.00  9.00           C  
ATOM     95  CG  ASP A  13     -11.539   8.625   6.199  1.00  4.00           C  
ATOM     96  OD1 ASP A  13     -11.172   9.680   6.754  1.00  4.00           O  
ATOM     97  OD2 ASP A  13     -12.648   8.094   6.434  1.00  2.00           O  
ATOM     98  N   GLU A  14      -7.301   8.789   3.584  1.00 60.00           N  
ATOM     99  CA  GLU A  14      -6.160   8.172   2.918  1.00  1.00           C  
ATOM    100  C   GLU A  14      -4.855   8.523   3.629  1.00  0.00           C  
ATOM    101  O   GLU A  14      -4.801   9.469   4.410  1.00 60.00           O  
ATOM    102  CB  GLU A  14      -6.090   8.609   1.452  1.00  0.00           C  
ATOM    103  CG  GLU A  14      -5.773  10.086   1.264  1.00 57.00           C  
ATOM    104  CD  GLU A  14      -5.824  10.531  -0.190  1.00 22.00           C  
ATOM    105  OE1 GLU A  14      -5.215  11.570  -0.529  1.00 17.00           O  
ATOM    106  OE2 GLU A  14      -6.477   9.828  -0.997  1.00 10.00           O  
ATOM    107  N   TYR A  15      -3.885   7.746   3.422  1.00  0.00           N  
ATOM    108  CA  TYR A  15      -2.527   8.008   3.887  1.00 60.00           C  
ATOM    109  C   TYR A  15      -1.500   7.520   2.871  1.00  0.00           C  
ATOM    110  O   TYR A  15      -1.831   6.750   1.964  1.00  0.00           O  
ATOM    111  CB  TYR A  15      -2.283   7.332   5.242  1.00  0.00           C  
ATOM    112  CG  TYR A  15      -2.326   5.824   5.184  1.00  0.00           C  
ATOM    113  CD1 TYR A  15      -3.531   5.137   5.312  1.00  1.00           C  
ATOM    114  CD2 TYR A  15      -1.163   5.086   5.004  1.00  0.00           C  
ATOM    115  CE1 TYR A  15      -3.576   3.748   5.262  1.00  0.00           C  
ATOM    116  CE2 TYR A  15      -1.195   3.695   4.953  1.00  3.00           C  
ATOM    117  CZ  TYR A  15      -2.404   3.037   5.082  1.00  0.00           C  
ATOM    118  OH  TYR A  15      -2.441   1.661   5.031  1.00  4.00           O  
ATOM    119  N   ILE A  16      -0.280   7.977   3.051  1.00  0.00           N  
ATOM    120  CA  ILE A  16       0.770   7.695   2.080  1.00  0.00           C  
ATOM    121  C   ILE A  16       1.855   6.840   2.727  1.00  0.00           C  
ATOM    122  O   ILE A  16       2.209   7.047   3.889  1.00  0.00           O  
ATOM    123  CB  ILE A  16       1.380   9.000   1.512  1.00 10.00           C  
ATOM    124  CG1 ILE A  16       0.322   9.789   0.735  1.00 48.00           C  
ATOM    125  CD1 ILE A  16       0.748  11.203   0.379  1.00  6.00           C  
ATOM    126  CG2 ILE A  16       2.590   8.688   0.627  1.00 15.00           C  
ATOM    127  N   THR A  17       2.328   5.898   1.901  1.00  0.00           N  
ATOM    128  CA  THR A  17       3.469   5.094   2.322  1.00  0.00           C  
ATOM    129  C   THR A  17       4.523   5.031   1.221  1.00 60.00           C  
ATOM    130  O   THR A  17       4.195   5.117   0.035  1.00  0.00           O  
ATOM    131  CB  THR A  17       3.035   3.664   2.701  1.00  0.00           C  
ATOM    132  OG1 THR A  17       2.361   3.066   1.586  1.00 18.00           O  
ATOM    133  CG2 THR A  17       2.094   3.676   3.900  1.00  5.00           C  
ATOM    134  N   ARG A  18       5.758   4.980   1.686  1.00  0.00           N  
ATOM    135  CA  ARG A  18       6.883   4.676   0.808  1.00  0.00           C  
ATOM    136  C   ARG A  18       7.512   3.334   1.165  1.00  0.00           C  
ATOM    137  O   ARG A  18       7.738   3.043   2.342  1.00  0.00           O  
ATOM    138  CB  ARG A  18       7.938   5.785   0.883  1.00 47.00           C  
ATOM    139  CG  ARG A  18       9.070   5.633  -0.123  1.00  0.00           C  
ATOM    140  CD  ARG A  18      10.070   6.770  -0.022  1.00  6.00           C  
ATOM    141  NE  ARG A  18       9.461   8.055  -0.344  1.00 20.00           N  
ATOM    142  CZ  ARG A  18      10.141   9.180  -0.579  1.00  4.00           C  
ATOM    143  NH1 ARG A  18      11.469   9.195  -0.532  1.00  2.00           N  
ATOM    144  NH2 ARG A  18       9.484  10.297  -0.862  1.00  3.00           N  
ATOM    145  N   HIS A  19       7.840   2.611   0.090  1.00  0.00           N  
ATOM    146  CA  HIS A  19       8.320   1.252   0.315  1.00  0.00           C  
ATOM    147  C   HIS A  19       9.633   1.000  -0.420  1.00  0.00           C  
ATOM    148  O   HIS A  19       9.883   1.593  -1.472  1.00  0.00           O  
ATOM    149  CB  HIS A  19       7.266   0.235  -0.127  1.00  0.00           C  
ATOM    150  CG  HIS A  19       5.914   0.475   0.465  1.00  0.00           C  
ATOM    151  ND1 HIS A  19       5.496  -0.124   1.634  1.00 31.00           N  
ATOM    152  CD2 HIS A  19       4.887   1.253   0.050  1.00  0.00           C  
ATOM    153  CE1 HIS A  19       4.266   0.276   1.911  1.00 60.00           C  
ATOM    154  NE2 HIS A  19       3.873   1.112   0.966  1.00 60.00           N  
ATOM    155  N   GLY A  20      10.367   0.176   0.180  1.00  0.00           N  
ATOM    156  CA  GLY A  20      11.453  -0.423  -0.575  1.00  6.00           C  
ATOM    157  C   GLY A  20      10.977  -1.409  -1.627  1.00  0.00           C  
ATOM    158  O   GLY A  20       9.781  -1.652  -1.761  1.00  0.00           O  
ATOM    159  N   LEU A  21      11.906  -2.070  -2.348  1.00  7.00           N  
ATOM    160  CA  LEU A  21      11.570  -2.930  -3.477  1.00  0.00           C  
ATOM    161  C   LEU A  21      10.930  -4.230  -3.000  1.00  0.00           C  
ATOM    162  O   LEU A  21      10.203  -4.879  -3.754  1.00 15.00           O  
ATOM    163  CB  LEU A  21      12.820  -3.238  -4.305  1.00  5.00           C  
ATOM    164  CG  LEU A  21      13.578  -2.033  -4.863  1.00  5.00           C  
ATOM    165  CD1 LEU A  21      14.742  -2.494  -5.727  1.00  3.00           C  
ATOM    166  CD2 LEU A  21      12.633  -1.136  -5.664  1.00  9.00           C  
ATOM    167  N   THR A  22      11.172  -4.539  -1.721  1.00  0.00           N  
ATOM    168  CA  THR A  22      10.648  -5.793  -1.193  1.00 41.00           C  
ATOM    169  C   THR A  22       9.344  -5.555  -0.438  1.00  0.00           C  
ATOM    170  O   THR A  22       8.750  -6.492   0.099  1.00 60.00           O  
ATOM    171  CB  THR A  22      11.664  -6.480  -0.264  1.00 15.00           C  
ATOM    172  OG1 THR A  22      11.914  -5.633   0.866  1.00  6.00           O  
ATOM    173  CG2 THR A  22      12.977  -6.746  -0.989  1.00  3.00           C  
ATOM    174  N   GLY A  23       9.008  -4.293  -0.339  1.00  0.00           N  
ATOM    175  CA  GLY A  23       7.723  -3.988   0.272  1.00 14.00           C  
ATOM    176  C   GLY A  23       7.844  -3.512   1.707  1.00  0.00           C  
ATOM    177  O   GLY A  23       6.836  -3.334   2.395  1.00  0.00           O  
ATOM    178  N   ASN A  24       9.047  -3.398   2.234  1.00 34.00           N  
ATOM    179  CA  ASN A  24       9.227  -2.830   3.566  1.00  0.00           C  
ATOM    180  C   ASN A  24       8.883  -1.343   3.592  1.00  0.00           C  
ATOM    181  O   ASN A  24       9.172  -0.618   2.641  1.00  0.00           O  
ATOM    182  CB  ASN A  24      10.656  -3.051   4.062  1.00  6.00           C  
ATOM    183  CG  ASN A  24      11.695  -2.471   3.123  1.00  3.00           C  
ATOM    184  OD1 ASN A  24      11.836  -2.920   1.983  1.00  5.00           O  
ATOM    185  ND2 ASN A  24      12.422  -1.469   3.594  1.00  3.00           N  
ATOM    186  N   ILE A  25       8.344  -0.945   4.723  1.00  0.00           N  
ATOM    187  CA  ILE A  25       7.867   0.428   4.848  1.00  0.00           C  
ATOM    188  C   ILE A  25       9.023   1.344   5.234  1.00  0.00           C  
ATOM    189  O   ILE A  25       9.609   1.197   6.312  1.00  9.00           O  
ATOM    190  CB  ILE A  25       6.727   0.540   5.883  1.00  0.00           C  
ATOM    191  CG1 ILE A  25       5.559  -0.372   5.488  1.00  0.00           C  
ATOM    192  CD1 ILE A  25       4.520  -0.553   6.586  1.00  3.00           C  
ATOM    193  CG2 ILE A  25       6.266   1.993   6.020  1.00  2.00           C  
ATOM    194  N   LEU A  26       9.352   2.234   4.324  1.00  0.00           N  
ATOM    195  CA  LEU A  26      10.438   3.180   4.570  1.00  5.00           C  
ATOM    196  C   LEU A  26       9.906   4.453   5.227  1.00  0.00           C  
ATOM    197  O   LEU A  26      10.625   5.098   6.000  1.00  3.00           O  
ATOM    198  CB  LEU A  26      11.156   3.527   3.264  1.00  4.00           C  
ATOM    199  CG  LEU A  26      11.742   2.352   2.479  1.00  0.00           C  
ATOM    200  CD1 LEU A  26      12.383   2.844   1.188  1.00  4.00           C  
ATOM    201  CD2 LEU A  26      12.750   1.590   3.330  1.00  3.00           C  
ATOM    202  N   TYR A  27       8.719   4.727   4.875  1.00  0.00           N  
ATOM    203  CA  TYR A  27       8.078   5.938   5.375  1.00  0.00           C  
ATOM    204  C   TYR A  27       6.562   5.824   5.301  1.00  0.00           C  
ATOM    205  O   TYR A  27       6.027   5.184   4.391  1.00  0.00           O  
ATOM    206  CB  TYR A  27       8.547   7.160   4.582  1.00  5.00           C  
ATOM    207  CG  TYR A  27       7.754   8.414   4.867  1.00  5.00           C  
ATOM    208  CD1 TYR A  27       6.680   8.773   4.062  1.00 13.00           C  
ATOM    209  CD2 TYR A  27       8.078   9.234   5.945  1.00  3.00           C  
ATOM    210  CE1 TYR A  27       5.945   9.930   4.320  1.00  6.00           C  
ATOM    211  CE2 TYR A  27       7.348  10.383   6.211  1.00  2.00           C  
ATOM    212  CZ  TYR A  27       6.285  10.727   5.395  1.00  2.00           C  
ATOM    213  OH  TYR A  27       5.562  11.867   5.656  1.00  2.00           O  
ATOM    214  N   THR A  28       5.875   6.465   6.199  1.00  0.00           N  
ATOM    215  CA  THR A  28       4.434   6.691   6.141  1.00  0.00           C  
ATOM    216  C   THR A  28       4.066   8.000   6.832  1.00  0.00           C  
ATOM    217  O   THR A  28       4.719   8.406   7.793  1.00  8.00           O  
ATOM    218  CB  THR A  28       3.662   5.527   6.793  1.00  0.00           C  
ATOM    219  OG1 THR A  28       2.256   5.727   6.590  1.00  0.00           O  
ATOM    220  CG2 THR A  28       3.941   5.453   8.289  1.00  0.00           C  
ATOM    221  N   ASP A  29       3.109   8.688   6.312  1.00  0.00           N  
ATOM    222  CA  ASP A  29       2.703   9.930   6.965  1.00  6.00           C  
ATOM    223  C   ASP A  29       1.822   9.648   8.180  1.00  0.00           C  
ATOM    224  O   ASP A  29       1.478   8.492   8.453  1.00  0.00           O  
ATOM    225  CB  ASP A  29       1.965  10.836   5.980  1.00  5.00           C  
ATOM    226  CG  ASP A  29       0.626  10.273   5.539  1.00 11.00           C  
ATOM    227  OD1 ASP A  29      -0.009   9.531   6.320  1.00  0.00           O  
ATOM    228  OD2 ASP A  29       0.204  10.562   4.398  1.00 17.00           O  
ATOM    229  N   HIS A  30       1.521  10.625   9.055  1.00  6.00           N  
ATOM    230  CA  HIS A  30       0.886  10.516  10.367  1.00  0.00           C  
ATOM    231  C   HIS A  30      -0.569  10.078  10.234  1.00  0.00           C  
ATOM    232  O   HIS A  30      -1.162   9.578  11.195  1.00 11.00           O  
ATOM    233  CB  HIS A  30       0.971  11.844  11.117  1.00  3.00           C  
ATOM    234  CG  HIS A  30       0.228  12.953  10.453  1.00  2.00           C  
ATOM    235  ND1 HIS A  30       0.727  13.641   9.367  1.00  2.00           N  
ATOM    236  CD2 HIS A  30      -0.980  13.508  10.727  1.00  2.00           C  
ATOM    237  CE1 HIS A  30      -0.145  14.562   8.992  1.00  2.00           C  
ATOM    238  NE2 HIS A  30      -1.189  14.500   9.805  1.00  2.00           N  
ATOM    239  N   ARG A  31      -1.148  10.203   9.062  1.00  0.00           N  
ATOM    240  CA  ARG A  31      -2.566   9.930   8.844  1.00  0.00           C  
ATOM    241  C   ARG A  31      -2.850   8.430   8.938  1.00  0.00           C  
ATOM    242  O   ARG A  31      -3.996   8.023   9.133  1.00  0.00           O  
ATOM    243  CB  ARG A  31      -3.021  10.469   7.492  1.00 52.00           C  
ATOM    244  CG  ARG A  31      -3.039  11.992   7.410  1.00  7.00           C  
ATOM    245  CD  ARG A  31      -3.457  12.477   6.031  1.00  8.00           C  
ATOM    246  NE  ARG A  31      -4.859  12.172   5.754  1.00 16.00           N  
ATOM    247  CZ  ARG A  31      -5.473  12.406   4.594  1.00  6.00           C  
ATOM    248  NH1 ARG A  31      -4.816  12.961   3.582  1.00 19.00           N  
ATOM    249  NH2 ARG A  31      -6.750  12.086   4.453  1.00 13.00           N  
ATOM    250  N   ILE A  32      -1.853   7.629   8.797  1.00  0.00           N  
ATOM    251  CA  ILE A  32      -2.055   6.191   8.953  1.00  0.00           C  
ATOM    252  C   ILE A  32      -2.719   5.914  10.297  1.00  0.00           C  
ATOM    253  O   ILE A  32      -3.512   4.977  10.422  1.00  0.00           O  
ATOM    254  CB  ILE A  32      -0.724   5.418   8.844  1.00  0.00           C  
ATOM    255  CG1 ILE A  32      -0.983   3.906   8.844  1.00  0.00           C  
ATOM    256  CD1 ILE A  32       0.245   3.066   8.523  1.00  2.00           C  
ATOM    257  CG2 ILE A  32       0.229   5.812   9.977  1.00  0.00           C  
ATOM    258  N   SER A  33      -2.350   6.703  11.312  1.00  0.00           N  
ATOM    259  CA  SER A  33      -2.871   6.520  12.664  1.00  0.00           C  
ATOM    260  C   SER A  33      -4.375   6.773  12.711  1.00  6.00           C  
ATOM    261  O   SER A  33      -5.105   6.070  13.414  1.00  4.00           O  
ATOM    262  CB  SER A  33      -2.156   7.449  13.641  1.00  6.00           C  
ATOM    263  OG  SER A  33      -0.777   7.133  13.719  1.00 10.00           O  
ATOM    264  N   PHE A  34      -4.812   7.668  11.938  1.00  0.00           N  
ATOM    265  CA  PHE A  34      -6.234   7.992  11.914  1.00  3.00           C  
ATOM    266  C   PHE A  34      -7.035   6.879  11.250  1.00  6.00           C  
ATOM    267  O   PHE A  34      -8.148   6.574  11.680  1.00  3.00           O  
ATOM    268  CB  PHE A  34      -6.469   9.320  11.180  1.00 10.00           C  
ATOM    269  CG  PHE A  34      -5.977  10.523  11.938  1.00  6.00           C  
ATOM    270  CD1 PHE A  34      -6.727  11.070  12.977  1.00  2.00           C  
ATOM    271  CD2 PHE A  34      -4.766  11.117  11.609  1.00  7.00           C  
ATOM    272  CE1 PHE A  34      -6.273  12.180  13.672  1.00  1.00           C  
ATOM    273  CE2 PHE A  34      -4.309  12.234  12.305  1.00  5.00           C  
ATOM    274  CZ  PHE A  34      -5.062  12.766  13.336  1.00  2.00           C  
ATOM    275  N   VAL A  35      -6.414   6.250  10.344  1.00  0.00           N  
ATOM    276  CA  VAL A  35      -7.117   5.238   9.562  1.00  7.00           C  
ATOM    277  C   VAL A  35      -7.023   3.885  10.258  1.00  6.00           C  
ATOM    278  O   VAL A  35      -8.023   3.170  10.375  1.00  5.00           O  
ATOM    279  CB  VAL A  35      -6.555   5.137   8.125  1.00  0.00           C  
ATOM    280  CG1 VAL A  35      -7.141   3.928   7.398  1.00  8.00           C  
ATOM    281  CG2 VAL A  35      -6.844   6.422   7.348  1.00 31.00           C  
ATOM    282  N   THR A  36      -5.891   3.566  10.820  1.00  0.00           N  
ATOM    283  CA  THR A  36      -5.656   2.189  11.242  1.00  0.00           C  
ATOM    284  C   THR A  36      -5.434   2.115  12.750  1.00  8.00           C  
ATOM    285  O   THR A  36      -5.508   1.035  13.344  1.00 12.00           O  
ATOM    286  CB  THR A  36      -4.445   1.584  10.516  1.00  0.00           C  
ATOM    287  OG1 THR A  36      -3.250   2.250  10.945  1.00  0.00           O  
ATOM    288  CG2 THR A  36      -4.578   1.736   9.000  1.00  2.00           C  
ATOM    289  N   GLY A  37      -5.156   3.211  13.328  1.00  6.00           N  
ATOM    290  CA  GLY A  37      -4.777   3.225  14.734  1.00  4.00           C  
ATOM    291  C   GLY A  37      -3.316   2.889  14.961  1.00  0.00           C  
ATOM    292  O   GLY A  37      -2.830   2.938  16.094  1.00  5.00           O  
ATOM    293  N   LEU A  38      -2.557   2.541  13.969  1.00  0.00           N  
ATOM    294  CA  LEU A  38      -1.126   2.268  14.023  1.00 13.00           C  
ATOM    295  C   LEU A  38      -0.321   3.559  13.945  1.00  0.00           C  
ATOM    296  O   LEU A  38      -0.693   4.484  13.219  1.00  0.00           O  
ATOM    297  CB  LEU A  38      -0.714   1.323  12.891  1.00  0.00           C  
ATOM    298  CG  LEU A  38      -1.376  -0.056  12.891  1.00  0.00           C  
ATOM    299  CD1 LEU A  38      -1.204  -0.719  11.523  1.00  2.00           C  
ATOM    300  CD2 LEU A  38      -0.797  -0.934  13.992  1.00  8.00           C  
ATOM    301  N   MET A  39       0.768   3.506  14.672  1.00  0.00           N  
ATOM    302  CA  MET A  39       1.668   4.652  14.602  1.00  0.00           C  
ATOM    303  C   MET A  39       2.752   4.426  13.547  1.00  0.00           C  
ATOM    304  O   MET A  39       3.193   3.295  13.344  1.00  0.00           O  
ATOM    305  CB  MET A  39       2.309   4.926  15.961  1.00  4.00           C  
ATOM    306  CG  MET A  39       1.314   5.336  17.031  1.00  3.00           C  
ATOM    307  SD  MET A  39       0.466   6.914  16.641  1.00  2.00           S  
ATOM    308  CE  MET A  39      -1.264   6.367  16.688  1.00  2.00           C  
ATOM    309  N   PRO A  40       3.166   5.590  12.922  1.00  0.00           N  
ATOM    310  CA  PRO A  40       4.281   5.438  11.984  1.00  0.00           C  
ATOM    311  C   PRO A  40       5.453   4.664  12.578  1.00  0.00           C  
ATOM    312  O   PRO A  40       6.027   3.797  11.914  1.00  0.00           O  
ATOM    313  CB  PRO A  40       4.676   6.883  11.672  1.00  4.00           C  
ATOM    314  CG  PRO A  40       3.404   7.660  11.773  1.00  4.00           C  
ATOM    315  CD  PRO A  40       2.596   7.105  12.914  1.00  5.00           C  
ATOM    316  N   SER A  41       5.758   4.918  13.789  1.00  5.00           N  
ATOM    317  CA  SER A  41       6.891   4.266  14.438  1.00  3.00           C  
ATOM    318  C   SER A  41       6.664   2.766  14.578  1.00  3.00           C  
ATOM    319  O   SER A  41       7.621   1.995  14.695  1.00  3.00           O  
ATOM    320  CB  SER A  41       7.145   4.879  15.820  1.00  2.00           C  
ATOM    321  OG  SER A  41       5.992   4.770  16.641  1.00  2.00           O  
ATOM    322  N   ASP A  42       5.426   2.389  14.547  1.00  0.00           N  
ATOM    323  CA  ASP A  42       5.078   0.981  14.711  1.00  4.00           C  
ATOM    324  C   ASP A  42       5.250   0.215  13.406  1.00 11.00           C  
ATOM    325  O   ASP A  42       5.445  -1.002  13.414  1.00 11.00           O  
ATOM    326  CB  ASP A  42       3.639   0.840  15.219  1.00  7.00           C  
ATOM    327  CG  ASP A  42       3.447   1.393  16.625  1.00  3.00           C  
ATOM    328  OD1 ASP A  42       4.391   1.333  17.438  1.00  2.00           O  
ATOM    329  OD2 ASP A  42       2.338   1.891  16.906  1.00  5.00           O  
ATOM    330  N   VAL A  43       5.234   0.974  12.344  1.00  0.00           N  
ATOM    331  CA  VAL A  43       5.109   0.212  11.102  1.00  0.00           C  
ATOM    332  C   VAL A  43       6.375   0.376  10.266  1.00  0.00           C  
ATOM    333  O   VAL A  43       6.711  -0.494   9.461  1.00  0.00           O  
ATOM    334  CB  VAL A  43       3.871   0.651  10.289  1.00  0.00           C  
ATOM    335  CG1 VAL A  43       2.588   0.389  11.078  1.00  6.00           C  
ATOM    336  CG2 VAL A  43       3.979   2.127   9.914  1.00  2.00           C  
ATOM    337  N   ILE A  44       7.051   1.532  10.430  1.00  0.00           N  
ATOM    338  CA  ILE A  44       8.258   1.801   9.656  1.00  0.00           C  
ATOM    339  C   ILE A  44       9.297   0.716   9.922  1.00  0.00           C  
ATOM    340  O   ILE A  44       9.547   0.359  11.078  1.00  4.00           O  
ATOM    341  CB  ILE A  44       8.836   3.195   9.977  1.00  5.00           C  
ATOM    342  CG1 ILE A  44       7.938   4.297   9.406  1.00  0.00           C  
ATOM    343  CD1 ILE A  44       8.305   5.699   9.883  1.00  3.00           C  
ATOM    344  CG2 ILE A  44      10.266   3.322   9.445  1.00  2.00           C  
ATOM    345  N   GLY A  45       9.852   0.185   8.828  1.00  0.00           N  
ATOM    346  CA  GLY A  45      10.875  -0.847   8.945  1.00  3.00           C  
ATOM    347  C   GLY A  45      10.312  -2.252   8.828  1.00  3.00           C  
ATOM    348  O   GLY A  45      11.070  -3.221   8.727  1.00  2.00           O  
ATOM    349  N   LYS A  46       9.047  -2.354   8.852  1.00  0.00           N  
ATOM    350  CA  LYS A  46       8.391  -3.656   8.758  1.00  4.00           C  
ATOM    351  C   LYS A  46       7.836  -3.895   7.359  1.00  6.00           C  
ATOM    352  O   LYS A  46       7.668  -2.951   6.582  1.00  0.00           O  
ATOM    353  CB  LYS A  46       7.273  -3.766   9.797  1.00  6.00           C  
ATOM    354  CG  LYS A  46       7.750  -3.629  11.234  1.00  3.00           C  
ATOM    355  CD  LYS A  46       6.609  -3.838  12.227  1.00  4.00           C  
ATOM    356  CE  LYS A  46       7.090  -3.742  13.664  1.00  2.00           C  
ATOM    357  NZ  LYS A  46       5.980  -3.990  14.633  1.00  2.00           N  
ATOM    358  N   SER A  47       7.562  -5.125   7.102  1.00  6.00           N  
ATOM    359  CA  SER A  47       6.934  -5.473   5.832  1.00  0.00           C  
ATOM    360  C   SER A  47       5.465  -5.070   5.812  1.00  0.00           C  
ATOM    361  O   SER A  47       4.703  -5.430   6.711  1.00  0.00           O  
ATOM    362  CB  SER A  47       7.062  -6.973   5.559  1.00 15.00           C  
ATOM    363  OG  SER A  47       6.355  -7.332   4.387  1.00 60.00           O  
ATOM    364  N   ALA A  48       5.066  -4.340   4.730  1.00  0.00           N  
ATOM    365  CA  ALA A  48       3.668  -3.943   4.590  1.00  3.00           C  
ATOM    366  C   ALA A  48       2.756  -5.164   4.520  1.00  0.00           C  
ATOM    367  O   ALA A  48       1.608  -5.117   4.969  1.00  6.00           O  
ATOM    368  CB  ALA A  48       3.484  -3.074   3.348  1.00 49.00           C  
ATOM    369  N   PHE A  49       3.211  -6.254   4.051  1.00  0.00           N  
ATOM    370  CA  PHE A  49       2.441  -7.473   3.842  1.00  0.00           C  
ATOM    371  C   PHE A  49       2.059  -8.109   5.176  1.00  0.00           C  
ATOM    372  O   PHE A  49       1.065  -8.836   5.258  1.00  0.00           O  
ATOM    373  CB  PHE A  49       3.236  -8.477   2.996  1.00  0.00           C  
ATOM    374  CG  PHE A  49       3.678  -7.930   1.665  1.00  0.00           C  
ATOM    375  CD1 PHE A  49       2.742  -7.562   0.704  1.00  0.00           C  
ATOM    376  CD2 PHE A  49       5.027  -7.777   1.375  1.00 60.00           C  
ATOM    377  CE1 PHE A  49       3.148  -7.059  -0.529  1.00 60.00           C  
ATOM    378  CE2 PHE A  49       5.441  -7.273   0.145  1.00 21.00           C  
ATOM    379  CZ  PHE A  49       4.500  -6.914  -0.806  1.00 29.00           C  
ATOM    380  N   SER A  50       2.791  -7.859   6.180  1.00 60.00           N  
ATOM    381  CA  SER A  50       2.545  -8.438   7.496  1.00 20.00           C  
ATOM    382  C   SER A  50       1.289  -7.855   8.133  1.00  8.00           C  
ATOM    383  O   SER A  50       0.734  -8.430   9.070  1.00  5.00           O  
ATOM    384  CB  SER A  50       3.746  -8.211   8.414  1.00  7.00           C  
ATOM    385  OG  SER A  50       3.885  -6.836   8.727  1.00  7.00           O  
ATOM    386  N   PHE A  51       0.832  -6.762   7.629  1.00  0.00           N  
ATOM    387  CA  PHE A  51      -0.337  -6.098   8.195  1.00 12.00           C  
ATOM    388  C   PHE A  51      -1.596  -6.465   7.418  1.00 23.00           C  
ATOM    389  O   PHE A  51      -2.707  -6.129   7.836  1.00  0.00           O  
ATOM    390  CB  PHE A  51      -0.145  -4.578   8.195  1.00  3.00           C  
ATOM    391  CG  PHE A  51       1.001  -4.113   9.055  1.00  2.00           C  
ATOM    392  CD1 PHE A  51       0.836  -3.928  10.422  1.00 13.00           C  
ATOM    393  CD2 PHE A  51       2.244  -3.857   8.492  1.00  2.00           C  
ATOM    394  CE1 PHE A  51       1.896  -3.498  11.219  1.00  7.00           C  
ATOM    395  CE2 PHE A  51       3.309  -3.426   9.281  1.00  0.00           C  
ATOM    396  CZ  PHE A  51       3.131  -3.246  10.641  1.00  7.00           C  
ATOM    397  N   MET A  52      -1.369  -7.160   6.324  1.00  0.00           N  
ATOM    398  CA  MET A  52      -2.488  -7.496   5.453  1.00  0.00           C  
ATOM    399  C   MET A  52      -3.154  -8.797   5.898  1.00 40.00           C  
ATOM    400  O   MET A  52      -2.506  -9.656   6.496  1.00 19.00           O  
ATOM    401  CB  MET A  52      -2.021  -7.621   4.000  1.00  0.00           C  
ATOM    402  CG  MET A  52      -1.472  -6.328   3.422  1.00  0.00           C  
ATOM    403  SD  MET A  52      -0.904  -6.520   1.687  1.00  0.00           S  
ATOM    404  CE  MET A  52      -0.166  -4.887   1.408  1.00 60.00           C  
ATOM    405  N   HIS A  53      -4.484  -8.844   5.594  1.00 60.00           N  
ATOM    406  CA  HIS A  53      -5.133 -10.141   5.730  1.00 27.00           C  
ATOM    407  C   HIS A  53      -4.418 -11.203   4.906  1.00  0.00           C  
ATOM    408  O   HIS A  53      -4.039 -10.953   3.760  1.00  0.00           O  
ATOM    409  CB  HIS A  53      -6.602 -10.055   5.312  1.00  0.00           C  
ATOM    410  CG  HIS A  53      -7.410 -11.242   5.707  1.00  0.00           C  
ATOM    411  ND1 HIS A  53      -7.332 -12.453   5.047  1.00  0.00           N  
ATOM    412  CD2 HIS A  53      -8.320 -11.414   6.699  1.00  6.00           C  
ATOM    413  CE1 HIS A  53      -8.156 -13.312   5.617  1.00  3.00           C  
ATOM    414  NE2 HIS A  53      -8.766 -12.711   6.621  1.00  2.00           N  
ATOM    415  N   PRO A  54      -4.164 -12.398   5.461  1.00  0.00           N  
ATOM    416  CA  PRO A  54      -3.385 -13.445   4.797  1.00  0.00           C  
ATOM    417  C   PRO A  54      -3.941 -13.812   3.422  1.00 11.00           C  
ATOM    418  O   PRO A  54      -3.176 -14.102   2.498  1.00 42.00           O  
ATOM    419  CB  PRO A  54      -3.492 -14.625   5.762  1.00  5.00           C  
ATOM    420  CG  PRO A  54      -3.668 -14.008   7.109  1.00  2.00           C  
ATOM    421  CD  PRO A  54      -4.496 -12.766   6.957  1.00  7.00           C  
ATOM    422  N   ASP A  55      -5.227 -13.758   3.244  1.00  0.00           N  
ATOM    423  CA  ASP A  55      -5.840 -14.141   1.978  1.00 20.00           C  
ATOM    424  C   ASP A  55      -5.594 -13.086   0.904  1.00 57.00           C  
ATOM    425  O   ASP A  55      -5.762 -13.352  -0.288  1.00 17.00           O  
ATOM    426  CB  ASP A  55      -7.344 -14.367   2.156  1.00  7.00           C  
ATOM    427  CG  ASP A  55      -7.668 -15.625   2.941  1.00  3.00           C  
ATOM    428  OD1 ASP A  55      -6.750 -16.438   3.193  1.00  3.00           O  
ATOM    429  OD2 ASP A  55      -8.844 -15.805   3.312  1.00  2.00           O  
ATOM    430  N   ASP A  56      -5.234 -11.953   1.307  1.00  0.00           N  
ATOM    431  CA  ASP A  56      -5.105 -10.852   0.365  1.00  0.00           C  
ATOM    432  C   ASP A  56      -3.643 -10.602  -0.001  1.00  0.00           C  
ATOM    433  O   ASP A  56      -3.348  -9.891  -0.959  1.00  1.00           O  
ATOM    434  CB  ASP A  56      -5.719  -9.578   0.950  1.00  1.00           C  
ATOM    435  CG  ASP A  56      -7.211  -9.695   1.204  1.00  1.00           C  
ATOM    436  OD1 ASP A  56      -7.852 -10.617   0.647  1.00  7.00           O  
ATOM    437  OD2 ASP A  56      -7.754  -8.867   1.967  1.00  0.00           O  
ATOM    438  N   ARG A  57      -2.680 -11.195   0.668  1.00  0.00           N  
ATOM    439  CA  ARG A  57      -1.256 -10.906   0.519  1.00  0.00           C  
ATOM    440  C   ARG A  57      -0.773 -11.250  -0.887  1.00  0.00           C  
ATOM    441  O   ARG A  57      -0.074 -10.453  -1.519  1.00  0.00           O  
ATOM    442  CB  ARG A  57      -0.441 -11.688   1.556  1.00  3.00           C  
ATOM    443  CG  ARG A  57      -0.601 -11.164   2.977  1.00  0.00           C  
ATOM    444  CD  ARG A  57       0.192 -12.000   3.973  1.00 39.00           C  
ATOM    445  NE  ARG A  57      -0.234 -11.750   5.348  1.00  0.00           N  
ATOM    446  CZ  ARG A  57       0.192 -12.430   6.410  1.00  0.00           C  
ATOM    447  NH1 ARG A  57       1.068 -13.422   6.273  1.00  8.00           N  
ATOM    448  NH2 ARG A  57      -0.260 -12.117   7.613  1.00  4.00           N  
ATOM    449  N   VAL A  58      -1.173 -12.312  -1.399  1.00  3.00           N  
ATOM    450  CA  VAL A  58      -0.670 -12.797  -2.682  1.00  0.00           C  
ATOM    451  C   VAL A  58      -1.075 -11.828  -3.791  1.00  0.00           C  
ATOM    452  O   VAL A  58      -0.289 -11.555  -4.699  1.00  0.00           O  
ATOM    453  CB  VAL A  58      -1.189 -14.219  -2.998  1.00  8.00           C  
ATOM    454  CG1 VAL A  58      -2.705 -14.211  -3.188  1.00 44.00           C  
ATOM    455  CG2 VAL A  58      -0.496 -14.773  -4.242  1.00 18.00           C  
ATOM    456  N   TRP A  59      -2.184 -11.289  -3.693  1.00  0.00           N  
ATOM    457  CA  TRP A  59      -2.682 -10.391  -4.734  1.00  0.00           C  
ATOM    458  C   TRP A  59      -1.930  -9.062  -4.715  1.00  0.00           C  
ATOM    459  O   TRP A  59      -1.666  -8.477  -5.766  1.00  0.00           O  
ATOM    460  CB  TRP A  59      -4.184 -10.141  -4.555  1.00  1.00           C  
ATOM    461  CG  TRP A  59      -4.996 -11.398  -4.430  1.00  0.00           C  
ATOM    462  CD1 TRP A  59      -5.762 -11.781  -3.365  1.00  1.00           C  
ATOM    463  CD2 TRP A  59      -5.117 -12.438  -5.406  1.00  0.00           C  
ATOM    464  CE2 TRP A  59      -5.977 -13.422  -4.867  1.00  0.00           C  
ATOM    465  NE1 TRP A  59      -6.355 -12.992  -3.621  1.00 15.00           N  
ATOM    466  CE3 TRP A  59      -4.586 -12.633  -6.691  1.00  0.00           C  
ATOM    467  CZ3 TRP A  59      -4.926 -13.789  -7.383  1.00  0.00           C  
ATOM    468  CH2 TRP A  59      -5.781 -14.750  -6.816  1.00 38.00           C  
ATOM    469  CZ2 TRP A  59      -6.316 -14.578  -5.562  1.00  6.00           C  
ATOM    470  N   SER A  60      -1.581  -8.680  -3.553  1.00  0.00           N  
ATOM    471  CA  SER A  60      -0.773  -7.473  -3.426  1.00  0.00           C  
ATOM    472  C   SER A  60       0.628  -7.684  -3.990  1.00  0.00           C  
ATOM    473  O   SER A  60       1.184  -6.793  -4.637  1.00 60.00           O  
ATOM    474  CB  SER A  60      -0.684  -7.035  -1.963  1.00 60.00           C  
ATOM    475  OG  SER A  60      -1.962  -6.680  -1.465  1.00  0.00           O  
ATOM    476  N   ILE A  61       1.097  -8.781  -3.795  1.00  0.00           N  
ATOM    477  CA  ILE A  61       2.420  -9.125  -4.305  1.00  0.00           C  
ATOM    478  C   ILE A  61       2.389  -9.172  -5.832  1.00  0.00           C  
ATOM    479  O   ILE A  61       3.275  -8.625  -6.492  1.00  0.00           O  
ATOM    480  CB  ILE A  61       2.906 -10.477  -3.738  1.00  0.00           C  
ATOM    481  CG1 ILE A  61       3.178 -10.359  -2.234  1.00  9.00           C  
ATOM    482  CD1 ILE A  61       3.383 -11.695  -1.534  1.00  2.00           C  
ATOM    483  CG2 ILE A  61       4.152 -10.961  -4.484  1.00 49.00           C  
ATOM    484  N   VAL A  62       1.453  -9.820  -6.320  1.00  0.00           N  
ATOM    485  CA  VAL A  62       1.289  -9.906  -7.770  1.00 13.00           C  
ATOM    486  C   VAL A  62       1.139  -8.508  -8.359  1.00  0.00           C  
ATOM    487  O   VAL A  62       1.784  -8.172  -9.352  1.00  0.00           O  
ATOM    488  CB  VAL A  62       0.071 -10.781  -8.148  1.00  0.00           C  
ATOM    489  CG1 VAL A  62      -0.220 -10.680  -9.641  1.00 60.00           C  
ATOM    490  CG2 VAL A  62       0.310 -12.234  -7.746  1.00  5.00           C  
ATOM    491  N   ALA A  63       0.340  -7.742  -7.750  1.00  0.00           N  
ATOM    492  CA  ALA A  63       0.127  -6.375  -8.219  1.00 27.00           C  
ATOM    493  C   ALA A  63       1.429  -5.578  -8.195  1.00 57.00           C  
ATOM    494  O   ALA A  63       1.707  -4.809  -9.125  1.00 34.00           O  
ATOM    495  CB  ALA A  63      -0.930  -5.676  -7.363  1.00 50.00           C  
ATOM    496  N   GLN A  64       2.158  -5.688  -7.156  1.00 43.00           N  
ATOM    497  CA  GLN A  64       3.451  -5.020  -7.051  1.00 36.00           C  
ATOM    498  C   GLN A  64       4.371  -5.418  -8.203  1.00  0.00           C  
ATOM    499  O   GLN A  64       4.996  -4.559  -8.828  1.00  0.00           O  
ATOM    500  CB  GLN A  64       4.117  -5.352  -5.711  1.00 60.00           C  
ATOM    501  CG  GLN A  64       5.484  -4.707  -5.531  1.00 60.00           C  
ATOM    502  CD  GLN A  64       6.148  -5.098  -4.223  1.00  0.00           C  
ATOM    503  OE1 GLN A  64       6.934  -6.055  -4.172  1.00 57.00           O  
ATOM    504  NE2 GLN A  64       5.844  -4.367  -3.158  1.00 60.00           N  
ATOM    505  N   LYS A  65       4.453  -6.543  -8.539  1.00  0.00           N  
ATOM    506  CA  LYS A  65       5.309  -7.004  -9.625  1.00 13.00           C  
ATOM    507  C   LYS A  65       4.836  -6.449 -10.969  1.00 16.00           C  
ATOM    508  O   LYS A  65       5.648  -6.043 -11.797  1.00  0.00           O  
ATOM    509  CB  LYS A  65       5.340  -8.531  -9.672  1.00 34.00           C  
ATOM    510  CG  LYS A  65       6.172  -9.172  -8.570  1.00 17.00           C  
ATOM    511  CD  LYS A  65       6.402 -10.656  -8.828  1.00 35.00           C  
ATOM    512  CE  LYS A  65       7.324 -11.266  -7.785  1.00 18.00           C  
ATOM    513  NZ  LYS A  65       7.676 -12.680  -8.117  1.00 10.00           N  
ATOM    514  N   LEU A  66       3.553  -6.645 -11.125  1.00  0.00           N  
ATOM    515  CA  LEU A  66       3.012  -6.094 -12.367  1.00 12.00           C  
ATOM    516  C   LEU A  66       3.369  -4.617 -12.508  1.00 13.00           C  
ATOM    517  O   LEU A  66       3.672  -4.152 -13.602  1.00  6.00           O  
ATOM    518  CB  LEU A  66       1.492  -6.270 -12.414  1.00 10.00           C  
ATOM    519  CG  LEU A  66       0.981  -7.691 -12.648  1.00 60.00           C  
ATOM    520  CD1 LEU A  66      -0.539  -7.738 -12.539  1.00  7.00           C  
ATOM    521  CD2 LEU A  66       1.436  -8.203 -14.016  1.00  7.00           C  
ATOM    522  N   MET A  67       3.352  -3.980 -11.383  1.00 30.00           N  
ATOM    523  CA  MET A  67       3.738  -2.572 -11.391  1.00 20.00           C  
ATOM    524  C   MET A  67       5.191  -2.410 -11.812  1.00  0.00           C  
ATOM    525  O   MET A  67       5.508  -1.556 -12.648  1.00  0.00           O  
ATOM    526  CB  MET A  67       3.525  -1.947 -10.008  1.00 27.00           C  
ATOM    527  CG  MET A  67       3.918  -0.481  -9.930  1.00  0.00           C  
ATOM    528  SD  MET A  67       3.695   0.220  -8.250  1.00 17.00           S  
ATOM    529  CE  MET A  67       4.992  -0.679  -7.355  1.00 49.00           C  
ATOM    530  N   PHE A  68       6.086  -3.225 -11.320  1.00  0.00           N  
ATOM    531  CA  PHE A  68       7.512  -3.143 -11.609  1.00  0.00           C  
ATOM    532  C   PHE A  68       7.789  -3.469 -13.070  1.00  3.00           C  
ATOM    533  O   PHE A  68       8.773  -3.004 -13.641  1.00  4.00           O  
ATOM    534  CB  PHE A  68       8.305  -4.090 -10.703  1.00  5.00           C  
ATOM    535  CG  PHE A  68       8.641  -3.504  -9.359  1.00  8.00           C  
ATOM    536  CD1 PHE A  68       9.805  -2.762  -9.180  1.00  4.00           C  
ATOM    537  CD2 PHE A  68       7.801  -3.695  -8.273  1.00 14.00           C  
ATOM    538  CE1 PHE A  68      10.125  -2.219  -7.941  1.00  7.00           C  
ATOM    539  CE2 PHE A  68       8.109  -3.154  -7.027  1.00 19.00           C  
ATOM    540  CZ  PHE A  68       9.273  -2.416  -6.863  1.00 13.00           C  
ATOM    541  N   SER A  69       6.875  -4.203 -13.641  1.00  0.00           N  
ATOM    542  CA  SER A  69       7.090  -4.637 -15.016  1.00  2.00           C  
ATOM    543  C   SER A  69       6.305  -3.770 -16.000  1.00  4.00           C  
ATOM    544  O   SER A  69       6.426  -3.934 -17.219  1.00  2.00           O  
ATOM    545  CB  SER A  69       6.688  -6.102 -15.188  1.00  3.00           C  
ATOM    546  OG  SER A  69       7.465  -6.938 -14.344  1.00  4.00           O  
ATOM    547  N   SER A  70       5.547  -2.887 -15.398  1.00  0.00           N  
ATOM    548  CA  SER A  70       4.660  -2.086 -16.234  1.00  4.00           C  
ATOM    549  C   SER A  70       5.398  -0.896 -16.844  1.00  4.00           C  
ATOM    550  O   SER A  70       6.363  -0.397 -16.266  1.00  6.00           O  
ATOM    551  CB  SER A  70       3.457  -1.595 -15.438  1.00  5.00           C  
ATOM    552  OG  SER A  70       3.811  -0.490 -14.625  1.00  0.00           O  
ATOM    553  N   THR A  71       4.945  -0.453 -18.016  1.00  4.00           N  
ATOM    554  CA  THR A  71       5.543   0.697 -18.688  1.00  3.00           C  
ATOM    555  C   THR A  71       5.160   1.994 -17.969  1.00  3.00           C  
ATOM    556  O   THR A  71       5.926   2.961 -17.984  1.00  2.00           O  
ATOM    557  CB  THR A  71       5.117   0.770 -20.156  1.00  2.00           C  
ATOM    558  OG1 THR A  71       3.688   0.739 -20.234  1.00  2.00           O  
ATOM    559  CG2 THR A  71       5.684  -0.402 -20.953  1.00  1.00           C  
ATOM    560  N   GLN A  72       4.012   1.971 -17.344  1.00  0.00           N  
ATOM    561  CA  GLN A  72       3.510   3.176 -16.688  1.00  2.00           C  
ATOM    562  C   GLN A  72       4.070   3.307 -15.281  1.00  4.00           C  
ATOM    563  O   GLN A  72       4.031   4.387 -14.688  1.00  4.00           O  
ATOM    564  CB  GLN A  72       1.981   3.170 -16.656  1.00  8.00           C  
ATOM    565  CG  GLN A  72       1.331   3.316 -18.016  1.00  2.00           C  
ATOM    566  CD  GLN A  72      -0.182   3.229 -17.969  1.00  3.00           C  
ATOM    567  OE1 GLN A  72      -0.802   3.600 -16.969  1.00  2.00           O  
ATOM    568  NE2 GLN A  72      -0.789   2.736 -19.047  1.00  1.00           N  
ATOM    569  N   GLY A  73       4.621   2.211 -14.750  1.00  0.00           N  
ATOM    570  CA  GLY A  73       5.180   2.219 -13.406  1.00  8.00           C  
ATOM    571  C   GLY A  73       4.137   2.451 -12.336  1.00  0.00           C  
ATOM    572  O   GLY A  73       4.410   3.111 -11.328  1.00 11.00           O  
ATOM    573  N   GLN A  74       2.926   2.051 -12.641  1.00  0.00           N  
ATOM    574  CA  GLN A  74       1.824   2.225 -11.703  1.00  0.00           C  
ATOM    575  C   GLN A  74       1.060   0.918 -11.500  1.00  7.00           C  
ATOM    576  O   GLN A  74       1.064   0.050 -12.375  1.00  8.00           O  
ATOM    577  CB  GLN A  74       0.874   3.320 -12.180  1.00 16.00           C  
ATOM    578  CG  GLN A  74       1.562   4.648 -12.469  1.00  7.00           C  
ATOM    579  CD  GLN A  74       0.624   5.676 -13.078  1.00  3.00           C  
ATOM    580  OE1 GLN A  74      -0.569   5.707 -12.758  1.00  4.00           O  
ATOM    581  NE2 GLN A  74       1.157   6.523 -13.953  1.00  2.00           N  
ATOM    582  N   GLY A  75       0.473   0.762 -10.375  1.00 21.00           N  
ATOM    583  CA  GLY A  75      -0.356  -0.387 -10.047  1.00 17.00           C  
ATOM    584  C   GLY A  75      -1.407  -0.082  -8.992  1.00 30.00           C  
ATOM    585  O   GLY A  75      -1.320   0.932  -8.297  1.00 49.00           O  
ATOM    586  N   ILE A  76      -2.443  -0.971  -9.047  1.00  9.00           N  
ATOM    587  CA  ILE A  76      -3.523  -0.794  -8.086  1.00 24.00           C  
ATOM    588  C   ILE A  76      -3.916  -2.148  -7.496  1.00 38.00           C  
ATOM    589  O   ILE A  76      -3.926  -3.158  -8.203  1.00 24.00           O  
ATOM    590  CB  ILE A  76      -4.750  -0.114  -8.727  1.00 12.00           C  
ATOM    591  CG1 ILE A  76      -5.797   0.226  -7.660  1.00 29.00           C  
ATOM    592  CD1 ILE A  76      -6.863   1.206  -8.125  1.00  4.00           C  
ATOM    593  CG2 ILE A  76      -5.355  -1.006  -9.820  1.00  5.00           C  
ATOM    594  N   VAL A  77      -4.203  -2.117  -6.168  1.00  0.00           N  
ATOM    595  CA  VAL A  77      -4.660  -3.336  -5.508  1.00 43.00           C  
ATOM    596  C   VAL A  77      -5.469  -2.977  -4.266  1.00  0.00           C  
ATOM    597  O   VAL A  77      -5.215  -1.955  -3.623  1.00  0.00           O  
ATOM    598  CB  VAL A  77      -3.475  -4.254  -5.125  1.00  0.00           C  
ATOM    599  CG1 VAL A  77      -2.623  -3.609  -4.035  1.00 60.00           C  
ATOM    600  CG2 VAL A  77      -3.984  -5.621  -4.676  1.00  1.00           C  
ATOM    601  N   SER A  78      -6.453  -3.812  -4.016  1.00 60.00           N  
ATOM    602  CA  SER A  78      -7.238  -3.648  -2.797  1.00  0.00           C  
ATOM    603  C   SER A  78      -7.035  -4.824  -1.849  1.00  0.00           C  
ATOM    604  O   SER A  78      -6.910  -5.969  -2.289  1.00  1.00           O  
ATOM    605  CB  SER A  78      -8.727  -3.498  -3.129  1.00 18.00           C  
ATOM    606  OG  SER A  78      -8.953  -2.324  -3.893  1.00 59.00           O  
ATOM    607  N   TYR A  79      -6.930  -4.527  -0.495  1.00  0.00           N  
ATOM    608  CA  TYR A  79      -6.699  -5.555   0.517  1.00  0.00           C  
ATOM    609  C   TYR A  79      -7.219  -5.105   1.877  1.00  0.00           C  
ATOM    610  O   TYR A  79      -7.430  -3.910   2.105  1.00  0.00           O  
ATOM    611  CB  TYR A  79      -5.207  -5.891   0.614  1.00  1.00           C  
ATOM    612  CG  TYR A  79      -4.328  -4.684   0.835  1.00  0.00           C  
ATOM    613  CD1 TYR A  79      -3.703  -4.047  -0.236  1.00  0.00           C  
ATOM    614  CD2 TYR A  79      -4.117  -4.180   2.113  1.00  0.00           C  
ATOM    615  CE1 TYR A  79      -2.889  -2.938  -0.037  1.00 60.00           C  
ATOM    616  CE2 TYR A  79      -3.305  -3.070   2.324  1.00  0.00           C  
ATOM    617  CZ  TYR A  79      -2.695  -2.457   1.245  1.00  0.00           C  
ATOM    618  OH  TYR A  79      -1.891  -1.358   1.448  1.00 58.00           O  
ATOM    619  N   ARG A  80      -7.504  -6.121   2.623  1.00  0.00           N  
ATOM    620  CA  ARG A  80      -7.875  -5.859   4.008  1.00  0.00           C  
ATOM    621  C   ARG A  80      -6.641  -5.711   4.891  1.00  0.00           C  
ATOM    622  O   ARG A  80      -5.742  -6.555   4.852  1.00  0.00           O  
ATOM    623  CB  ARG A  80      -8.773  -6.977   4.547  1.00  0.00           C  
ATOM    624  CG  ARG A  80     -10.117  -7.078   3.842  1.00 20.00           C  
ATOM    625  CD  ARG A  80     -10.844  -8.367   4.203  1.00  9.00           C  
ATOM    626  NE  ARG A  80     -10.180  -9.539   3.639  1.00  0.00           N  
ATOM    627  CZ  ARG A  80     -10.688 -10.773   3.648  1.00 14.00           C  
ATOM    628  NH1 ARG A  80     -11.867 -11.016   4.199  1.00  3.00           N  
ATOM    629  NH2 ARG A  80      -9.992 -11.766   3.105  1.00  7.00           N  
ATOM    630  N   LEU A  81      -6.703  -4.633   5.703  1.00  0.00           N  
ATOM    631  CA  LEU A  81      -5.590  -4.352   6.605  1.00  0.00           C  
ATOM    632  C   LEU A  81      -6.031  -4.457   8.062  1.00  0.00           C  
ATOM    633  O   LEU A  81      -7.066  -3.912   8.445  1.00  0.00           O  
ATOM    634  CB  LEU A  81      -5.023  -2.955   6.332  1.00  0.00           C  
ATOM    635  CG  LEU A  81      -3.713  -2.605   7.039  1.00  0.00           C  
ATOM    636  CD1 LEU A  81      -2.635  -2.258   6.020  1.00  4.00           C  
ATOM    637  CD2 LEU A  81      -3.924  -1.453   8.016  1.00  2.00           C  
ATOM    638  N   LYS A  82      -5.207  -5.141   8.859  1.00  0.00           N  
ATOM    639  CA  LYS A  82      -5.500  -5.277  10.281  1.00  0.00           C  
ATOM    640  C   LYS A  82      -5.148  -3.998  11.039  1.00  0.00           C  
ATOM    641  O   LYS A  82      -4.000  -3.551  11.008  1.00 26.00           O  
ATOM    642  CB  LYS A  82      -4.738  -6.465  10.875  1.00 25.00           C  
ATOM    643  CG  LYS A  82      -5.117  -6.785  12.312  1.00 12.00           C  
ATOM    644  CD  LYS A  82      -4.371  -8.008  12.828  1.00  6.00           C  
ATOM    645  CE  LYS A  82      -4.730  -8.312  14.281  1.00  3.00           C  
ATOM    646  NZ  LYS A  82      -4.027  -9.531  14.773  1.00  1.00           N  
ATOM    647  N   CYS A  83      -6.180  -3.451  11.766  1.00  0.00           N  
ATOM    648  CA  CYS A  83      -5.980  -2.252  12.578  1.00  0.00           C  
ATOM    649  C   CYS A  83      -5.430  -2.607  13.953  1.00 22.00           C  
ATOM    650  O   CYS A  83      -5.375  -3.783  14.320  1.00 11.00           O  
ATOM    651  CB  CYS A  83      -7.289  -1.479  12.727  1.00 10.00           C  
ATOM    652  SG  CYS A  83      -7.957  -0.875  11.156  1.00  7.00           S  
ATOM    653  N   CYS A  84      -4.996  -1.521  14.719  1.00 15.00           N  
ATOM    654  CA  CYS A  84      -4.391  -1.692  16.031  1.00  7.00           C  
ATOM    655  C   CYS A  84      -5.344  -2.408  16.984  1.00  0.00           C  
ATOM    656  O   CYS A  84      -4.914  -3.225  17.797  1.00  3.00           O  
ATOM    657  CB  CYS A  84      -3.994  -0.339  16.625  1.00  6.00           C  
ATOM    658  SG  CYS A  84      -3.174  -0.455  18.234  1.00  2.00           S  
ATOM    659  N   ASP A  85      -6.668  -2.213  16.828  1.00 11.00           N  
ATOM    660  CA  ASP A  85      -7.656  -2.768  17.750  1.00  2.00           C  
ATOM    661  C   ASP A  85      -8.125  -4.145  17.281  1.00  2.00           C  
ATOM    662  O   ASP A  85      -9.062  -4.711  17.859  1.00  2.00           O  
ATOM    663  CB  ASP A  85      -8.852  -1.819  17.891  1.00  2.00           C  
ATOM    664  CG  ASP A  85      -9.633  -1.666  16.594  1.00  5.00           C  
ATOM    665  OD1 ASP A  85      -9.281  -2.312  15.586  1.00  0.00           O  
ATOM    666  OD2 ASP A  85     -10.617  -0.891  16.578  1.00  2.00           O  
ATOM    667  N   GLY A  86      -7.570  -4.645  16.172  1.00  4.00           N  
ATOM    668  CA  GLY A  86      -7.910  -5.980  15.719  1.00  2.00           C  
ATOM    669  C   GLY A  86      -8.938  -5.988  14.602  1.00  2.00           C  
ATOM    670  O   GLY A  86      -9.148  -7.020  13.953  1.00  3.00           O  
ATOM    671  N   SER A  87      -9.594  -4.883  14.414  1.00  3.00           N  
ATOM    672  CA  SER A  87     -10.555  -4.797  13.320  1.00  2.00           C  
ATOM    673  C   SER A  87      -9.844  -4.703  11.969  1.00  0.00           C  
ATOM    674  O   SER A  87      -8.625  -4.535  11.914  1.00  0.00           O  
ATOM    675  CB  SER A  87     -11.477  -3.592  13.508  1.00  2.00           C  
ATOM    676  OG  SER A  87     -10.742  -2.381  13.391  1.00  4.00           O  
ATOM    677  N   LEU A  88     -10.672  -4.887  10.883  1.00  3.00           N  
ATOM    678  CA  LEU A  88     -10.133  -4.785   9.531  1.00  0.00           C  
ATOM    679  C   LEU A  88     -10.688  -3.562   8.812  1.00 12.00           C  
ATOM    680  O   LEU A  88     -11.859  -3.217   8.984  1.00  4.00           O  
ATOM    681  CB  LEU A  88     -10.445  -6.051   8.727  1.00  6.00           C  
ATOM    682  CG  LEU A  88      -9.789  -7.344   9.219  1.00  4.00           C  
ATOM    683  CD1 LEU A  88     -10.367  -8.547   8.477  1.00  3.00           C  
ATOM    684  CD2 LEU A  88      -8.273  -7.277   9.039  1.00 17.00           C  
ATOM    685  N   VAL A  89      -9.773  -2.908   8.086  1.00  0.00           N  
ATOM    686  CA  VAL A  89     -10.164  -1.860   7.152  1.00 10.00           C  
ATOM    687  C   VAL A  89      -9.727  -2.242   5.738  1.00 22.00           C  
ATOM    688  O   VAL A  89      -8.680  -2.861   5.551  1.00  0.00           O  
ATOM    689  CB  VAL A  89      -9.555  -0.494   7.543  1.00  6.00           C  
ATOM    690  CG1 VAL A  89      -8.031  -0.528   7.438  1.00  0.00           C  
ATOM    691  CG2 VAL A  89     -10.133   0.616   6.668  1.00  7.00           C  
ATOM    692  N   THR A  90     -10.594  -1.963   4.809  1.00 17.00           N  
ATOM    693  CA  THR A  90     -10.219  -2.250   3.430  1.00  0.00           C  
ATOM    694  C   THR A  90      -9.609  -1.016   2.766  1.00  0.00           C  
ATOM    695  O   THR A  90     -10.195   0.069   2.814  1.00  0.00           O  
ATOM    696  CB  THR A  90     -11.422  -2.738   2.609  1.00 28.00           C  
ATOM    697  OG1 THR A  90     -11.953  -3.926   3.213  1.00 17.00           O  
ATOM    698  CG2 THR A  90     -11.023  -3.051   1.171  1.00  0.00           C  
ATOM    699  N   LEU A  91      -8.430  -1.293   2.156  1.00  0.00           N  
ATOM    700  CA  LEU A  91      -7.715  -0.211   1.488  1.00  0.00           C  
ATOM    701  C   LEU A  91      -7.586  -0.485  -0.007  1.00  0.00           C  
ATOM    702  O   LEU A  91      -7.375  -1.629  -0.416  1.00  0.00           O  
ATOM    703  CB  LEU A  91      -6.328  -0.023   2.105  1.00  0.00           C  
ATOM    704  CG  LEU A  91      -6.289   0.359   3.586  1.00  0.00           C  
ATOM    705  CD1 LEU A  91      -4.852   0.369   4.094  1.00  0.00           C  
ATOM    706  CD2 LEU A  91      -6.949   1.717   3.805  1.00  1.00           C  
ATOM    707  N   ARG A  92      -7.859   0.601  -0.738  1.00  0.00           N  
ATOM    708  CA  ARG A  92      -7.418   0.650  -2.129  1.00  0.00           C  
ATOM    709  C   ARG A  92      -6.070   1.359  -2.250  1.00  0.00           C  
ATOM    710  O   ARG A  92      -5.969   2.557  -1.974  1.00 60.00           O  
ATOM    711  CB  ARG A  92      -8.461   1.351  -3.000  1.00  0.00           C  
ATOM    712  CG  ARG A  92      -8.078   1.435  -4.469  1.00 60.00           C  
ATOM    713  CD  ARG A  92      -9.094   2.242  -5.270  1.00  9.00           C  
ATOM    714  NE  ARG A  92     -10.422   1.644  -5.219  1.00  4.00           N  
ATOM    715  CZ  ARG A  92     -11.492   2.223  -4.684  1.00  2.00           C  
ATOM    716  NH1 ARG A  92     -11.414   3.434  -4.145  1.00  5.00           N  
ATOM    717  NH2 ARG A  92     -12.656   1.586  -4.691  1.00  4.00           N  
ATOM    718  N   SER A  93      -5.102   0.591  -2.744  1.00  0.00           N  
ATOM    719  CA  SER A  93      -3.754   1.143  -2.824  1.00  0.00           C  
ATOM    720  C   SER A  93      -3.340   1.386  -4.270  1.00 26.00           C  
ATOM    721  O   SER A  93      -3.389   0.472  -5.098  1.00 16.00           O  
ATOM    722  CB  SER A  93      -2.750   0.206  -2.148  1.00 60.00           C  
ATOM    723  OG  SER A  93      -2.914   0.225  -0.741  1.00  0.00           O  
ATOM    724  N   ARG A  94      -2.949   2.594  -4.480  1.00  0.00           N  
ATOM    725  CA  ARG A  94      -2.379   2.984  -5.770  1.00  0.00           C  
ATOM    726  C   ARG A  94      -0.878   3.225  -5.652  1.00  0.00           C  
ATOM    727  O   ARG A  94      -0.444   4.141  -4.949  1.00  0.00           O  
ATOM    728  CB  ARG A  94      -3.072   4.238  -6.305  1.00 58.00           C  
ATOM    729  CG  ARG A  94      -4.559   4.059  -6.562  1.00 53.00           C  
ATOM    730  CD  ARG A  94      -5.250   5.387  -6.836  1.00 23.00           C  
ATOM    731  NE  ARG A  94      -5.004   5.852  -8.195  1.00 10.00           N  
ATOM    732  CZ  ARG A  94      -5.953   6.254  -9.039  1.00  4.00           C  
ATOM    733  NH1 ARG A  94      -7.230   6.250  -8.680  1.00  2.00           N  
ATOM    734  NH2 ARG A  94      -5.621   6.656 -10.258  1.00  2.00           N  
ATOM    735  N   GLY A  95      -0.145   2.426  -6.457  1.00 18.00           N  
ATOM    736  CA  GLY A  95       1.305   2.488  -6.352  1.00 25.00           C  
ATOM    737  C   GLY A  95       1.959   3.174  -7.535  1.00  0.00           C  
ATOM    738  O   GLY A  95       1.476   3.070  -8.664  1.00 60.00           O  
ATOM    739  N   TYR A  96       3.115   3.844  -7.207  1.00  0.00           N  
ATOM    740  CA  TYR A  96       3.902   4.543  -8.219  1.00  0.00           C  
ATOM    741  C   TYR A  96       5.395   4.320  -7.996  1.00 12.00           C  
ATOM    742  O   TYR A  96       5.902   4.547  -6.895  1.00  0.00           O  
ATOM    743  CB  TYR A  96       3.590   6.043  -8.203  1.00  6.00           C  
ATOM    744  CG  TYR A  96       2.119   6.355  -8.336  1.00  4.00           C  
ATOM    745  CD1 TYR A  96       1.556   6.629  -9.578  1.00  3.00           C  
ATOM    746  CD2 TYR A  96       1.290   6.383  -7.219  1.00  7.00           C  
ATOM    747  CE1 TYR A  96       0.202   6.922  -9.711  1.00  2.00           C  
ATOM    748  CE2 TYR A  96      -0.065   6.676  -7.336  1.00  4.00           C  
ATOM    749  CZ  TYR A  96      -0.599   6.941  -8.586  1.00 18.00           C  
ATOM    750  OH  TYR A  96      -1.939   7.230  -8.703  1.00  4.00           O  
ATOM    751  N   LEU A  97       6.086   3.934  -9.117  1.00 10.00           N  
ATOM    752  CA  LEU A  97       7.520   3.693  -9.008  1.00  0.00           C  
ATOM    753  C   LEU A  97       8.281   5.008  -8.891  1.00  0.00           C  
ATOM    754  O   LEU A  97       7.910   6.004  -9.516  1.00  4.00           O  
ATOM    755  CB  LEU A  97       8.023   2.904 -10.219  1.00  9.00           C  
ATOM    756  CG  LEU A  97       7.469   1.486 -10.383  1.00  0.00           C  
ATOM    757  CD1 LEU A  97       8.125   0.793 -11.570  1.00  8.00           C  
ATOM    758  CD2 LEU A  97       7.684   0.681  -9.102  1.00  0.00           C  
ATOM    759  N   GLU A  98       9.195   4.973  -8.039  1.00  0.00           N  
ATOM    760  CA  GLU A  98      10.172   6.055  -7.980  1.00  4.00           C  
ATOM    761  C   GLU A  98      11.516   5.625  -8.570  1.00 17.00           C  
ATOM    762  O   GLU A  98      12.117   4.652  -8.109  1.00  0.00           O  
ATOM    763  CB  GLU A  98      10.367   6.527  -6.535  1.00  8.00           C  
ATOM    764  CG  GLU A  98       9.156   7.254  -5.961  1.00  4.00           C  
ATOM    765  CD  GLU A  98       9.406   7.828  -4.574  1.00  4.00           C  
ATOM    766  OE1 GLU A  98       9.039   9.000  -4.328  1.00  2.00           O  
ATOM    767  OE2 GLU A  98       9.969   7.098  -3.730  1.00  8.00           O  
ATOM    768  N   VAL A  99      11.961   6.371  -9.609  1.00  5.00           N  
ATOM    769  CA  VAL A  99      13.148   5.992 -10.359  1.00  0.00           C  
ATOM    770  C   VAL A  99      14.234   7.043 -10.180  1.00 14.00           C  
ATOM    771  O   VAL A  99      13.945   8.242 -10.102  1.00  5.00           O  
ATOM    772  CB  VAL A  99      12.836   5.805 -11.867  1.00  3.00           C  
ATOM    773  CG1 VAL A  99      14.102   5.414 -12.633  1.00  3.00           C  
ATOM    774  CG2 VAL A  99      11.742   4.754 -12.055  1.00  4.00           C  
ATOM    775  N   ASP A 100      15.430   6.543  -9.977  1.00  0.00           N  
ATOM    776  CA  ASP A 100      16.594   7.422  -9.977  1.00  6.00           C  
ATOM    777  C   ASP A 100      16.797   8.086 -11.336  1.00  0.00           C  
ATOM    778  O   ASP A 100      17.031   7.402 -12.336  1.00  7.00           O  
ATOM    779  CB  ASP A 100      17.859   6.648  -9.578  1.00  9.00           C  
ATOM    780  CG  ASP A 100      19.078   7.539  -9.398  1.00  4.00           C  
ATOM    781  OD1 ASP A 100      19.375   8.336 -10.312  1.00  6.00           O  
ATOM    782  OD2 ASP A 100      19.719   7.445  -8.344  1.00  3.00           O  
ATOM    783  N   LYS A 101      16.781   9.430 -11.359  1.00  6.00           N  
ATOM    784  CA  LYS A 101      16.812  10.156 -12.625  1.00  4.00           C  
ATOM    785  C   LYS A 101      18.172  10.031 -13.312  1.00  3.00           C  
ATOM    786  O   LYS A 101      18.250  10.078 -14.539  1.00  2.00           O  
ATOM    787  CB  LYS A 101      16.469  11.633 -12.406  1.00  3.00           C  
ATOM    788  CG  LYS A 101      15.031  11.875 -11.969  1.00  3.00           C  
ATOM    789  CD  LYS A 101      14.734  13.367 -11.852  1.00  2.00           C  
ATOM    790  CE  LYS A 101      13.297  13.617 -11.422  1.00  2.00           C  
ATOM    791  NZ  LYS A 101      12.992  15.070 -11.305  1.00  1.00           N  
ATOM    792  N   GLN A 102      19.188   9.703 -12.555  1.00  0.00           N  
ATOM    793  CA  GLN A 102      20.531   9.609 -13.109  1.00  2.00           C  
ATOM    794  C   GLN A 102      20.797   8.211 -13.664  1.00  3.00           C  
ATOM    795  O   GLN A 102      21.312   8.070 -14.773  1.00  2.00           O  
ATOM    796  CB  GLN A 102      21.562   9.961 -12.047  1.00  2.00           C  
ATOM    797  CG  GLN A 102      21.516  11.414 -11.594  1.00  3.00           C  
ATOM    798  CD  GLN A 102      22.609  11.758 -10.602  1.00  2.00           C  
ATOM    799  OE1 GLN A 102      23.500  10.945 -10.328  1.00  2.00           O  
ATOM    800  NE2 GLN A 102      22.562  12.969 -10.055  1.00  1.00           N  
ATOM    801  N   THR A 103      20.375   7.188 -12.930  1.00  0.00           N  
ATOM    802  CA  THR A 103      20.703   5.812 -13.289  1.00  2.00           C  
ATOM    803  C   THR A 103      19.547   5.148 -14.023  1.00  2.00           C  
ATOM    804  O   THR A 103      19.734   4.156 -14.727  1.00  2.00           O  
ATOM    805  CB  THR A 103      21.062   4.980 -12.039  1.00  3.00           C  
ATOM    806  OG1 THR A 103      19.906   4.867 -11.195  1.00  7.00           O  
ATOM    807  CG2 THR A 103      22.203   5.637 -11.250  1.00  2.00           C  
ATOM    808  N   GLY A 104      18.359   5.652 -13.852  1.00  3.00           N  
ATOM    809  CA  GLY A 104      17.188   5.020 -14.438  1.00  2.00           C  
ATOM    810  C   GLY A 104      16.719   3.799 -13.664  1.00  3.00           C  
ATOM    811  O   GLY A 104      15.805   3.100 -14.086  1.00  2.00           O  
ATOM    812  N   GLN A 105      17.312   3.598 -12.547  1.00  0.00           N  
ATOM    813  CA  GLN A 105      16.969   2.428 -11.742  1.00  3.00           C  
ATOM    814  C   GLN A 105      15.852   2.742 -10.758  1.00  0.00           C  
ATOM    815  O   GLN A 105      15.812   3.832 -10.180  1.00  0.00           O  
ATOM    816  CB  GLN A 105      18.203   1.919 -10.984  1.00  6.00           C  
ATOM    817  CG  GLN A 105      19.250   1.281 -11.883  1.00  2.00           C  
ATOM    818  CD  GLN A 105      20.359   0.589 -11.102  1.00  2.00           C  
ATOM    819  OE1 GLN A 105      20.250   0.416  -9.883  1.00  2.00           O  
ATOM    820  NE2 GLN A 105      21.422   0.189 -11.797  1.00  1.00           N  
ATOM    821  N   VAL A 106      15.016   1.704 -10.570  1.00  5.00           N  
ATOM    822  CA  VAL A 106      13.945   1.865  -9.602  1.00  0.00           C  
ATOM    823  C   VAL A 106      14.516   1.854  -8.188  1.00  0.00           C  
ATOM    824  O   VAL A 106      15.180   0.894  -7.785  1.00  5.00           O  
ATOM    825  CB  VAL A 106      12.875   0.760  -9.750  1.00  5.00           C  
ATOM    826  CG1 VAL A 106      11.789   0.911  -8.688  1.00  0.00           C  
ATOM    827  CG2 VAL A 106      12.258   0.796 -11.148  1.00  4.00           C  
ATOM    828  N   GLU A 107      14.203   2.854  -7.367  1.00  0.00           N  
ATOM    829  CA  GLU A 107      14.734   3.000  -6.016  1.00  4.00           C  
ATOM    830  C   GLU A 107      13.703   2.586  -4.973  1.00  7.00           C  
ATOM    831  O   GLU A 107      14.039   1.947  -3.973  1.00  5.00           O  
ATOM    832  CB  GLU A 107      15.188   4.441  -5.770  1.00  5.00           C  
ATOM    833  CG  GLU A 107      16.500   4.801  -6.453  1.00  5.00           C  
ATOM    834  CD  GLU A 107      16.969   6.211  -6.137  1.00  2.00           C  
ATOM    835  OE1 GLU A 107      18.125   6.555  -6.480  1.00  2.00           O  
ATOM    836  OE2 GLU A 107      16.188   6.977  -5.535  1.00  4.00           O  
ATOM    837  N   SER A 108      12.492   2.910  -5.188  1.00  0.00           N  
ATOM    838  CA  SER A 108      11.375   2.697  -4.277  1.00  0.00           C  
ATOM    839  C   SER A 108      10.039   2.912  -4.988  1.00  0.00           C  
ATOM    840  O   SER A 108      10.000   3.152  -6.195  1.00  0.00           O  
ATOM    841  CB  SER A 108      11.477   3.633  -3.072  1.00  7.00           C  
ATOM    842  OG  SER A 108      11.336   4.984  -3.471  1.00  9.00           O  
ATOM    843  N   PHE A 109       9.031   2.693  -4.203  1.00  0.00           N  
ATOM    844  CA  PHE A 109       7.719   3.031  -4.738  1.00  0.00           C  
ATOM    845  C   PHE A 109       6.824   3.609  -3.650  1.00  0.00           C  
ATOM    846  O   PHE A 109       7.020   3.332  -2.465  1.00  0.00           O  
ATOM    847  CB  PHE A 109       7.059   1.798  -5.363  1.00  0.00           C  
ATOM    848  CG  PHE A 109       6.797   0.688  -4.379  1.00  0.00           C  
ATOM    849  CD1 PHE A 109       7.793  -0.224  -4.059  1.00  0.00           C  
ATOM    850  CD2 PHE A 109       5.551   0.556  -3.779  1.00  0.00           C  
ATOM    851  CE1 PHE A 109       7.555  -1.252  -3.148  1.00  0.00           C  
ATOM    852  CE2 PHE A 109       5.305  -0.469  -2.871  1.00 60.00           C  
ATOM    853  CZ  PHE A 109       6.305  -1.373  -2.559  1.00 38.00           C  
ATOM    854  N   VAL A 110       5.848   4.461  -4.098  1.00  0.00           N  
ATOM    855  CA  VAL A 110       4.938   5.160  -3.199  1.00  0.00           C  
ATOM    856  C   VAL A 110       3.516   4.645  -3.398  1.00  0.00           C  
ATOM    857  O   VAL A 110       3.115   4.324  -4.520  1.00  0.00           O  
ATOM    858  CB  VAL A 110       4.988   6.691  -3.422  1.00  8.00           C  
ATOM    859  CG1 VAL A 110       3.906   7.391  -2.600  1.00  7.00           C  
ATOM    860  CG2 VAL A 110       6.371   7.234  -3.070  1.00  8.00           C  
ATOM    861  N   CYS A 111       2.904   4.566  -2.299  1.00  0.00           N  
ATOM    862  CA  CYS A 111       1.514   4.137  -2.377  1.00  0.00           C  
ATOM    863  C   CYS A 111       0.589   5.160  -1.727  1.00  0.00           C  
ATOM    864  O   CYS A 111       0.897   5.691  -0.659  1.00  0.00           O  
ATOM    865  CB  CYS A 111       1.335   2.775  -1.707  1.00 60.00           C  
ATOM    866  SG  CYS A 111       2.143   1.420  -2.586  1.00 60.00           S  
ATOM    867  N   ILE A 112      -0.509   5.387  -2.375  1.00  0.00           N  
ATOM    868  CA  ILE A 112      -1.636   6.121  -1.805  1.00  0.00           C  
ATOM    869  C   ILE A 112      -2.729   5.137  -1.386  1.00  0.00           C  
ATOM    870  O   ILE A 112      -3.309   4.449  -2.227  1.00 60.00           O  
ATOM    871  CB  ILE A 112      -2.199   7.156  -2.803  1.00  0.00           C  
ATOM    872  CG1 ILE A 112      -1.090   8.102  -3.275  1.00  9.00           C  
ATOM    873  CD1 ILE A 112      -1.501   9.016  -4.422  1.00  4.00           C  
ATOM    874  CG2 ILE A 112      -3.355   7.938  -2.172  1.00 17.00           C  
ATOM    875  N   ASN A 113      -2.996   5.168  -0.113  1.00  0.00           N  
ATOM    876  CA  ASN A 113      -3.920   4.203   0.473  1.00  0.00           C  
ATOM    877  C   ASN A 113      -5.230   4.863   0.893  1.00  0.00           C  
ATOM    878  O   ASN A 113      -5.258   5.656   1.838  1.00  1.00           O  
ATOM    879  CB  ASN A 113      -3.273   3.500   1.667  1.00  0.00           C  
ATOM    880  CG  ASN A 113      -1.914   2.918   1.336  1.00  6.00           C  
ATOM    881  OD1 ASN A 113      -1.811   1.899   0.647  1.00 60.00           O  
ATOM    882  ND2 ASN A 113      -0.859   3.561   1.824  1.00  7.00           N  
ATOM    883  N   THR A 114      -6.246   4.434   0.223  1.00  0.00           N  
ATOM    884  CA  THR A 114      -7.555   5.043   0.434  1.00  0.00           C  
ATOM    885  C   THR A 114      -8.531   4.031   1.025  1.00  0.00           C  
ATOM    886  O   THR A 114      -8.609   2.893   0.562  1.00  0.00           O  
ATOM    887  CB  THR A 114      -8.125   5.609  -0.879  1.00 31.00           C  
ATOM    888  OG1 THR A 114      -7.176   6.512  -1.458  1.00 27.00           O  
ATOM    889  CG2 THR A 114      -9.430   6.352  -0.635  1.00  8.00           C  
ATOM    890  N   VAL A 115      -9.242   4.469   2.029  1.00  0.00           N  
ATOM    891  CA  VAL A 115     -10.250   3.611   2.646  1.00  0.00           C  
ATOM    892  C   VAL A 115     -11.398   3.379   1.672  1.00  0.00           C  
ATOM    893  O   VAL A 115     -11.898   4.324   1.051  1.00  7.00           O  
ATOM    894  CB  VAL A 115     -10.781   4.219   3.965  1.00  9.00           C  
ATOM    895  CG1 VAL A 115     -11.922   3.371   4.527  1.00  5.00           C  
ATOM    896  CG2 VAL A 115      -9.648   4.348   4.984  1.00  8.00           C  
ATOM    897  N   VAL A 116     -11.688   2.098   1.542  1.00  0.00           N  
ATOM    898  CA  VAL A 116     -12.812   1.706   0.705  1.00 10.00           C  
ATOM    899  C   VAL A 116     -14.008   1.344   1.584  1.00  0.00           C  
ATOM    900  O   VAL A 116     -13.859   0.632   2.580  1.00 16.00           O  
ATOM    901  CB  VAL A 116     -12.453   0.520  -0.218  1.00  0.00           C  
ATOM    902  CG1 VAL A 116     -13.648   0.132  -1.092  1.00  7.00           C  
ATOM    903  CG2 VAL A 116     -11.242   0.868  -1.083  1.00  1.00           C  
ATOM    904  N   GLY A 117     -15.148   1.846   1.202  1.00  5.00           N  
ATOM    905  CA  GLY A 117     -16.359   1.541   1.936  1.00  3.00           C  
ATOM    906  C   GLY A 117     -16.719   0.066   1.917  1.00  0.00           C  
ATOM    907  O   GLY A 117     -16.344  -0.655   0.988  1.00  0.00           O  
ATOM    908  N   ILE A 118     -17.453  -0.385   2.865  1.00  4.00           N  
ATOM    909  CA  ILE A 118     -17.797  -1.785   3.086  1.00 19.00           C  
ATOM    910  C   ILE A 118     -18.562  -2.320   1.886  1.00  0.00           C  
ATOM    911  O   ILE A 118     -18.359  -3.455   1.454  1.00  6.00           O  
ATOM    912  CB  ILE A 118     -18.609  -1.967   4.383  1.00  3.00           C  
ATOM    913  CG1 ILE A 118     -17.766  -1.596   5.605  1.00  6.00           C  
ATOM    914  CD1 ILE A 118     -18.578  -1.451   6.891  1.00  1.00           C  
ATOM    915  CG2 ILE A 118     -19.141  -3.400   4.492  1.00  3.00           C  
ATOM    916  N   THR A 119     -19.422  -1.476   1.239  1.00  4.00           N  
ATOM    917  CA  THR A 119     -20.266  -1.932   0.143  1.00  4.00           C  
ATOM    918  C   THR A 119     -19.438  -2.195  -1.109  1.00  5.00           C  
ATOM    919  O   THR A 119     -19.656  -3.178  -1.817  1.00  5.00           O  
ATOM    920  CB  THR A 119     -21.359  -0.905  -0.176  1.00  2.00           C  
ATOM    921  OG1 THR A 119     -20.766   0.374  -0.415  1.00  3.00           O  
ATOM    922  CG2 THR A 119     -22.359  -0.781   0.979  1.00  2.00           C  
ATOM    923  N   GLU A 120     -18.344  -1.404  -1.235  1.00  0.00           N  
ATOM    924  CA  GLU A 120     -17.531  -1.479  -2.445  1.00  7.00           C  
ATOM    925  C   GLU A 120     -16.375  -2.447  -2.270  1.00  0.00           C  
ATOM    926  O   GLU A 120     -15.852  -2.984  -3.250  1.00 14.00           O  
ATOM    927  CB  GLU A 120     -17.016  -0.091  -2.828  1.00  9.00           C  
ATOM    928  CG  GLU A 120     -18.109   0.889  -3.230  1.00  3.00           C  
ATOM    929  CD  GLU A 120     -17.594   2.301  -3.457  1.00  3.00           C  
ATOM    930  OE1 GLU A 120     -18.406   3.197  -3.789  1.00  1.00           O  
ATOM    931  OE2 GLU A 120     -16.375   2.514  -3.305  1.00  4.00           O  
ATOM    932  N   ALA A 121     -16.016  -2.729  -1.064  1.00  0.00           N  
ATOM    933  CA  ALA A 121     -14.797  -3.467  -0.736  1.00  0.00           C  
ATOM    934  C   ALA A 121     -14.844  -4.887  -1.293  1.00 32.00           C  
ATOM    935  O   ALA A 121     -13.922  -5.324  -1.985  1.00  0.00           O  
ATOM    936  CB  ALA A 121     -14.586  -3.500   0.776  1.00 18.00           C  
ATOM    937  N   ASP A 122     -15.984  -5.559  -1.067  1.00  0.00           N  
ATOM    938  CA  ASP A 122     -16.109  -6.953  -1.471  1.00 11.00           C  
ATOM    939  C   ASP A 122     -16.062  -7.094  -2.990  1.00  7.00           C  
ATOM    940  O   ASP A 122     -15.383  -7.984  -3.514  1.00  9.00           O  
ATOM    941  CB  ASP A 122     -17.422  -7.547  -0.934  1.00  4.00           C  
ATOM    942  CG  ASP A 122     -17.375  -7.816   0.560  1.00  3.00           C  
ATOM    943  OD1 ASP A 122     -16.266  -7.828   1.147  1.00  7.00           O  
ATOM    944  OD2 ASP A 122     -18.453  -8.023   1.155  1.00  2.00           O  
ATOM    945  N   GLU A 123     -16.719  -6.219  -3.600  1.00  0.00           N  
ATOM    946  CA  GLU A 123     -16.766  -6.266  -5.059  1.00  9.00           C  
ATOM    947  C   GLU A 123     -15.398  -5.977  -5.664  1.00  9.00           C  
ATOM    948  O   GLU A 123     -14.984  -6.645  -6.613  1.00  0.00           O  
ATOM    949  CB  GLU A 123     -17.797  -5.270  -5.594  1.00  6.00           C  
ATOM    950  CG  GLU A 123     -19.250  -5.691  -5.359  1.00  4.00           C  
ATOM    951  CD  GLU A 123     -20.250  -4.660  -5.836  1.00  2.00           C  
ATOM    952  OE1 GLU A 123     -21.484  -4.926  -5.750  1.00  1.00           O  
ATOM    953  OE2 GLU A 123     -19.828  -3.582  -6.301  1.00  3.00           O  
ATOM    954  N   GLU A 124     -14.672  -5.066  -5.094  1.00 12.00           N  
ATOM    955  CA  GLU A 124     -13.352  -4.711  -5.594  1.00  8.00           C  
ATOM    956  C   GLU A 124     -12.375  -5.875  -5.449  1.00  0.00           C  
ATOM    957  O   GLU A 124     -11.633  -6.191  -6.379  1.00 20.00           O  
ATOM    958  CB  GLU A 124     -12.805  -3.480  -4.863  1.00 10.00           C  
ATOM    959  CG  GLU A 124     -11.562  -2.885  -5.500  1.00 15.00           C  
ATOM    960  CD  GLU A 124     -11.289  -1.453  -5.066  1.00  5.00           C  
ATOM    961  OE1 GLU A 124     -10.164  -0.958  -5.281  1.00 19.00           O  
ATOM    962  OE2 GLU A 124     -12.211  -0.823  -4.504  1.00  9.00           O  
ATOM    963  N   ILE A 125     -12.461  -6.484  -4.281  1.00  0.00           N  
ATOM    964  CA  ILE A 125     -11.547  -7.586  -4.016  1.00  0.00           C  
ATOM    965  C   ILE A 125     -11.898  -8.773  -4.906  1.00  0.00           C  
ATOM    966  O   ILE A 125     -11.008  -9.422  -5.469  1.00  0.00           O  
ATOM    967  CB  ILE A 125     -11.570  -8.000  -2.529  1.00 16.00           C  
ATOM    968  CG1 ILE A 125     -10.906  -6.930  -1.660  1.00  0.00           C  
ATOM    969  CD1 ILE A 125     -10.969  -7.219  -0.167  1.00 19.00           C  
ATOM    970  CG2 ILE A 125     -10.891  -9.359  -2.336  1.00  9.00           C  
ATOM    971  N   LYS A 126     -13.125  -8.984  -5.094  1.00 12.00           N  
ATOM    972  CA  LYS A 126     -13.578 -10.055  -5.977  1.00  7.00           C  
ATOM    973  C   LYS A 126     -13.141  -9.805  -7.414  1.00  0.00           C  
ATOM    974  O   LYS A 126     -12.594 -10.703  -8.070  1.00 10.00           O  
ATOM    975  CB  LYS A 126     -15.102 -10.195  -5.914  1.00  6.00           C  
ATOM    976  CG  LYS A 126     -15.648 -11.367  -6.715  1.00  5.00           C  
ATOM    977  CD  LYS A 126     -17.172 -11.461  -6.602  1.00  4.00           C  
ATOM    978  CE  LYS A 126     -17.719 -12.586  -7.465  1.00  2.00           C  
ATOM    979  NZ  LYS A 126     -19.203 -12.680  -7.359  1.00  1.00           N  
ATOM    980  N   ASN A 127     -13.367  -8.688  -7.910  1.00  0.00           N  
ATOM    981  CA  ASN A 127     -13.008  -8.344  -9.281  1.00 17.00           C  
ATOM    982  C   ASN A 127     -11.492  -8.398  -9.492  1.00  0.00           C  
ATOM    983  O   ASN A 127     -11.023  -8.852 -10.539  1.00  0.00           O  
ATOM    984  CB  ASN A 127     -13.531  -6.949  -9.641  1.00  9.00           C  
ATOM    985  CG  ASN A 127     -15.039  -6.930  -9.836  1.00  4.00           C  
ATOM    986  OD1 ASN A 127     -15.648  -7.961 -10.117  1.00  5.00           O  
ATOM    987  ND2 ASN A 127     -15.641  -5.758  -9.688  1.00  3.00           N  
ATOM    988  N   GLN A 128     -10.781  -7.961  -8.516  1.00 22.00           N  
ATOM    989  CA  GLN A 128      -9.320  -8.016  -8.578  1.00 19.00           C  
ATOM    990  C   GLN A 128      -8.828  -9.453  -8.719  1.00  0.00           C  
ATOM    991  O   GLN A 128      -7.938  -9.734  -9.523  1.00  0.00           O  
ATOM    992  CB  GLN A 128      -8.703  -7.363  -7.340  1.00 29.00           C  
ATOM    993  CG  GLN A 128      -7.195  -7.520  -7.250  1.00 27.00           C  
ATOM    994  CD  GLN A 128      -6.605  -6.840  -6.027  1.00  0.00           C  
ATOM    995  OE1 GLN A 128      -6.613  -5.609  -5.922  1.00 48.00           O  
ATOM    996  NE2 GLN A 128      -6.086  -7.637  -5.098  1.00  1.00           N  
ATOM    997  N   LYS A 129      -9.352 -10.305  -7.961  1.00  0.00           N  
ATOM    998  CA  LYS A 129      -8.969 -11.711  -8.008  1.00  0.00           C  
ATOM    999  C   LYS A 129      -9.258 -12.320  -9.375  1.00  9.00           C  
ATOM   1000  O   LYS A 129      -8.438 -13.062  -9.922  1.00  0.00           O  
ATOM   1001  CB  LYS A 129      -9.695 -12.508  -6.922  1.00  8.00           C  
ATOM   1002  CG  LYS A 129      -9.211 -12.195  -5.508  1.00  1.00           C  
ATOM   1003  CD  LYS A 129      -9.922 -13.062  -4.477  1.00  4.00           C  
ATOM   1004  CE  LYS A 129      -9.430 -12.773  -3.066  1.00  7.00           C  
ATOM   1005  NZ  LYS A 129     -10.109 -13.641  -2.055  1.00  4.00           N  
ATOM   1006  N   ARG A 130     -10.359 -11.938  -9.867  1.00  9.00           N  
ATOM   1007  CA  ARG A 130     -10.742 -12.406 -11.188  1.00  6.00           C  
ATOM   1008  C   ARG A 130      -9.742 -11.945 -12.242  1.00  0.00           C  
ATOM   1009  O   ARG A 130      -9.375 -12.711 -13.141  1.00  5.00           O  
ATOM   1010  CB  ARG A 130     -12.148 -11.922 -11.547  1.00  7.00           C  
ATOM   1011  CG  ARG A 130     -12.688 -12.500 -12.852  1.00  3.00           C  
ATOM   1012  CD  ARG A 130     -14.094 -12.008 -13.148  1.00  3.00           C  
ATOM   1013  NE  ARG A 130     -14.109 -10.602 -13.539  1.00  8.00           N  
ATOM   1014  CZ  ARG A 130     -14.602 -10.141 -14.688  1.00  4.00           C  
ATOM   1015  NH1 ARG A 130     -15.141 -10.969 -15.578  1.00  1.00           N  
ATOM   1016  NH2 ARG A 130     -14.562  -8.844 -14.945  1.00  2.00           N  
ATOM   1017  N   LYS A 131      -9.227 -10.766 -12.039  1.00  0.00           N  
ATOM   1018  CA  LYS A 131      -8.312 -10.164 -13.008  1.00  5.00           C  
ATOM   1019  C   LYS A 131      -6.906 -10.727 -12.852  1.00  0.00           C  
ATOM   1020  O   LYS A 131      -6.215 -10.977 -13.844  1.00  4.00           O  
ATOM   1021  CB  LYS A 131      -8.289  -8.648 -12.859  1.00  6.00           C  
ATOM   1022  CG  LYS A 131      -9.547  -7.953 -13.383  1.00  4.00           C  
ATOM   1023  CD  LYS A 131      -9.469  -6.445 -13.188  1.00  5.00           C  
ATOM   1024  CE  LYS A 131     -10.773  -5.762 -13.602  1.00  2.00           C  
ATOM   1025  NZ  LYS A 131     -10.750  -4.301 -13.297  1.00  2.00           N  
ATOM   1026  N   LEU A 132      -6.508 -11.000 -11.648  1.00  0.00           N  
ATOM   1027  CA  LEU A 132      -5.113 -11.328 -11.367  1.00  0.00           C  
ATOM   1028  C   LEU A 132      -4.902 -12.844 -11.398  1.00  0.00           C  
ATOM   1029  O   LEU A 132      -3.781 -13.312 -11.625  1.00  0.00           O  
ATOM   1030  CB  LEU A 132      -4.691 -10.773 -10.008  1.00  0.00           C  
ATOM   1031  CG  LEU A 132      -4.590  -9.250  -9.898  1.00 24.00           C  
ATOM   1032  CD1 LEU A 132      -4.168  -8.844  -8.492  1.00 45.00           C  
ATOM   1033  CD2 LEU A 132      -3.611  -8.703 -10.938  1.00 12.00           C  
ATOM   1034  N   LEU A 133      -5.992 -13.609 -11.281  1.00  0.00           N  
ATOM   1035  CA  LEU A 133      -5.914 -15.062 -11.188  1.00  0.00           C  
ATOM   1036  C   LEU A 133      -5.270 -15.656 -12.438  1.00  0.00           C  
ATOM   1037  O   LEU A 133      -4.367 -16.484 -12.344  1.00  0.00           O  
ATOM   1038  CB  LEU A 133      -7.312 -15.664 -10.992  1.00  7.00           C  
ATOM   1039  CG  LEU A 133      -7.375 -17.172 -10.734  1.00  4.00           C  
ATOM   1040  CD1 LEU A 133      -6.609 -17.516  -9.461  1.00  8.00           C  
ATOM   1041  CD2 LEU A 133      -8.820 -17.625 -10.633  1.00  2.00           C  
ATOM   1042  N   PRO A 134      -5.633 -15.250 -13.609  1.00  0.00           N  
ATOM   1043  CA  PRO A 134      -5.008 -15.836 -14.797  1.00  4.00           C  
ATOM   1044  C   PRO A 134      -3.508 -15.555 -14.875  1.00  4.00           C  
ATOM   1045  O   PRO A 134      -2.762 -16.344 -15.469  1.00  4.00           O  
ATOM   1046  CB  PRO A 134      -5.746 -15.148 -15.953  1.00  2.00           C  
ATOM   1047  CG  PRO A 134      -7.059 -14.734 -15.375  1.00  3.00           C  
ATOM   1048  CD  PRO A 134      -6.855 -14.375 -13.930  1.00  6.00           C  
ATOM   1049  N   ILE A 135      -3.082 -14.453 -14.320  1.00  0.00           N  
ATOM   1050  CA  ILE A 135      -1.676 -14.070 -14.359  1.00  5.00           C  
ATOM   1051  C   ILE A 135      -0.857 -15.008 -13.484  1.00  0.00           C  
ATOM   1052  O   ILE A 135       0.246 -15.414 -13.859  1.00 11.00           O  
ATOM   1053  CB  ILE A 135      -1.479 -12.602 -13.906  1.00  0.00           C  
ATOM   1054  CG1 ILE A 135      -2.199 -11.648 -14.867  1.00  3.00           C  
ATOM   1055  CD1 ILE A 135      -2.230 -10.203 -14.383  1.00  3.00           C  
ATOM   1056  CG2 ILE A 135       0.011 -12.266 -13.812  1.00 20.00           C  
ATOM   1057  N   ILE A 136      -1.456 -15.445 -12.422  1.00  0.00           N  
ATOM   1058  CA  ILE A 136      -0.759 -16.328 -11.484  1.00  0.00           C  
ATOM   1059  C   ILE A 136      -0.835 -17.766 -11.984  1.00  0.00           C  
ATOM   1060  O   ILE A 136       0.029 -18.594 -11.664  1.00 32.00           O  
ATOM   1061  CB  ILE A 136      -1.346 -16.219 -10.062  1.00 25.00           C  
ATOM   1062  CG1 ILE A 136      -1.187 -14.789  -9.523  1.00 17.00           C  
ATOM   1063  CD1 ILE A 136      -2.008 -14.508  -8.273  1.00 60.00           C  
ATOM   1064  CG2 ILE A 136      -0.681 -17.234  -9.125  1.00 36.00           C  
ATOM   1065  N   SER A 137      -1.842 -18.141 -12.797  1.00  0.00           N  
ATOM   1066  CA  SER A 137      -2.051 -19.500 -13.258  1.00 12.00           C  
ATOM   1067  C   SER A 137      -1.331 -19.766 -14.570  1.00 15.00           C  
ATOM   1068  O   SER A 137      -1.163 -20.922 -14.977  1.00  5.00           O  
ATOM   1069  CB  SER A 137      -3.545 -19.797 -13.414  1.00  3.00           C  
ATOM   1070  OG  SER A 137      -4.137 -18.891 -14.336  1.00  3.00           O  
ATOM   1071  N   SER A 138      -0.895 -18.750 -15.273  1.00  0.00           N  
ATOM   1072  CA  SER A 138      -0.235 -18.984 -16.562  1.00  3.00           C  
ATOM   1073  C   SER A 138       1.141 -19.609 -16.359  1.00  0.00           C  
ATOM   1074  O   SER A 138       1.788 -19.391 -15.336  1.00 44.00           O  
ATOM   1075  CB  SER A 138      -0.101 -17.672 -17.344  1.00  3.00           C  
ATOM   1076  OG  SER A 138       0.798 -16.781 -16.688  1.00  6.00           O  
ATOM   1077  N   GLN A 139       1.446 -20.875 -16.844  1.00  4.00           N  
ATOM   1078  CA  GLN A 139       2.609 -21.750 -16.953  1.00 11.00           C  
ATOM   1079  C   GLN A 139       3.893 -20.938 -17.125  1.00  4.00           C  
ATOM   1080  O   GLN A 139       4.949 -21.344 -16.625  1.00  5.00           O  
ATOM   1081  CB  GLN A 139       2.443 -22.703 -18.141  1.00  3.00           C  
ATOM   1082  CG  GLN A 139       1.531 -23.891 -17.844  1.00  3.00           C  
ATOM   1083  CD  GLN A 139       1.359 -24.812 -19.031  1.00  2.00           C  
ATOM   1084  OE1 GLN A 139       1.795 -24.500 -20.141  1.00  1.00           O  
ATOM   1085  NE2 GLN A 139       0.722 -25.953 -18.812  1.00  1.00           N  
ATOM   1086  N   ASP A 140       3.867 -19.656 -17.500  1.00  5.00           N  
ATOM   1087  CA  ASP A 140       5.035 -18.781 -17.594  1.00  5.00           C  
ATOM   1088  C   ASP A 140       5.379 -18.172 -16.234  1.00  9.00           C  
ATOM   1089  O   ASP A 140       6.488 -17.672 -16.047  1.00  6.00           O  
ATOM   1090  CB  ASP A 140       4.805 -17.688 -18.625  1.00  3.00           C  
ATOM   1091  CG  ASP A 140       5.090 -18.141 -20.047  1.00  2.00           C  
ATOM   1092  OD1 ASP A 140       5.836 -19.125 -20.234  1.00  2.00           O  
ATOM   1093  OD2 ASP A 140       4.570 -17.500 -20.984  1.00  1.00           O  
ATOM   1094  N   CYS A 141       4.605 -18.438 -15.219  1.00  0.00           N  
ATOM   1095  CA  CYS A 141       4.750 -17.875 -13.875  1.00 13.00           C  
ATOM   1096  C   CYS A 141       5.551 -18.828 -12.984  1.00  0.00           C  
ATOM   1097  O   CYS A 141       6.254 -18.375 -12.078  1.00  0.00           O  
ATOM   1098  CB  CYS A 141       3.377 -17.625 -13.250  1.00 36.00           C  
ATOM   1099  SG  CYS A 141       3.312 -16.141 -12.227  1.00 39.00           S  
ATOM   1100  N   ASP A 142       5.590 -20.156 -13.336  1.00 49.00           N  
ATOM   1101  CA  ASP A 142       6.254 -21.125 -12.461  1.00 34.00           C  
ATOM   1102  C   ASP A 142       7.723 -20.766 -12.258  1.00  8.00           C  
ATOM   1103  O   ASP A 142       8.234 -20.844 -11.141  1.00 35.00           O  
ATOM   1104  CB  ASP A 142       6.137 -22.531 -13.031  1.00  4.00           C  
ATOM   1105  CG  ASP A 142       5.062 -23.359 -12.352  1.00 10.00           C  
ATOM   1106  OD1 ASP A 142       4.508 -22.922 -11.328  1.00 15.00           O  
ATOM   1107  OD2 ASP A 142       4.777 -24.484 -12.836  1.00  3.00           O  
ATOM   1108  N   GLU A 143       8.359 -20.188 -13.297  1.00 13.00           N  
ATOM   1109  CA  GLU A 143       9.711 -19.672 -13.125  1.00  6.00           C  
ATOM   1110  C   GLU A 143       9.695 -18.297 -12.469  1.00  6.00           C  
ATOM   1111  O   GLU A 143      10.570 -17.984 -11.656  1.00  5.00           O  
ATOM   1112  CB  GLU A 143      10.438 -19.609 -14.477  1.00  5.00           C  
ATOM   1113  CG  GLU A 143      10.914 -20.953 -14.984  1.00  4.00           C  
ATOM   1114  CD  GLU A 143      12.078 -20.844 -15.961  1.00  2.00           C  
ATOM   1115  OE1 GLU A 143      12.695 -21.891 -16.281  1.00  1.00           O  
ATOM   1116  OE2 GLU A 143      12.367 -19.719 -16.422  1.00  2.00           O  
ATOM   1117  N   HIS A 144       8.688 -17.562 -12.695  1.00  0.00           N  
ATOM   1118  CA  HIS A 144       8.508 -16.203 -12.188  1.00  6.00           C  
ATOM   1119  C   HIS A 144       8.070 -16.219 -10.727  1.00  0.00           C  
ATOM   1120  O   HIS A 144       8.570 -15.430  -9.914  1.00  0.00           O  
ATOM   1121  CB  HIS A 144       7.488 -15.445 -13.031  1.00 21.00           C  
ATOM   1122  CG  HIS A 144       7.965 -14.109 -13.492  1.00 11.00           C  
ATOM   1123  ND1 HIS A 144       7.789 -12.961 -12.750  1.00 29.00           N  
ATOM   1124  CD2 HIS A 144       8.617 -13.734 -14.617  1.00  3.00           C  
ATOM   1125  CE1 HIS A 144       8.312 -11.938 -13.398  1.00  6.00           C  
ATOM   1126  NE2 HIS A 144       8.820 -12.375 -14.539  1.00  2.00           N  
ATOM   1127  N   LEU A 145       7.195 -17.219 -10.344  1.00  0.00           N  
ATOM   1128  CA  LEU A 145       6.762 -17.406  -8.961  1.00  0.00           C  
ATOM   1129  C   LEU A 145       7.875 -18.016  -8.117  1.00 60.00           C  
ATOM   1130  O   LEU A 145       8.031 -17.688  -6.945  1.00 39.00           O  
ATOM   1131  CB  LEU A 145       5.516 -18.297  -8.906  1.00 51.00           C  
ATOM   1132  CG  LEU A 145       4.203 -17.641  -9.352  1.00  0.00           C  
ATOM   1133  CD1 LEU A 145       3.113 -18.703  -9.492  1.00 39.00           C  
ATOM   1134  CD2 LEU A 145       3.779 -16.562  -8.359  1.00  3.00           C  
ATOM   1135  N   LYS A 146       8.711 -18.906  -8.742  1.00  0.00           N  
ATOM   1136  CA  LYS A 146       9.883 -19.438  -8.055  1.00 26.00           C  
ATOM   1137  C   LYS A 146      10.914 -18.344  -7.793  1.00  5.00           C  
ATOM   1138  O   LYS A 146      11.562 -18.328  -6.746  1.00  6.00           O  
ATOM   1139  CB  LYS A 146      10.523 -20.562  -8.875  1.00  5.00           C  
ATOM   1140  CG  LYS A 146       9.758 -21.875  -8.805  1.00 14.00           C  
ATOM   1141  CD  LYS A 146      10.469 -22.969  -9.594  1.00  3.00           C  
ATOM   1142  CE  LYS A 146       9.680 -24.281  -9.570  1.00  3.00           C  
ATOM   1143  NZ  LYS A 146      10.359 -25.344 -10.367  1.00  2.00           N  
ATOM   1144  N   SER A 147      11.016 -17.422  -8.766  1.00  6.00           N  
ATOM   1145  CA  SER A 147      11.891 -16.297  -8.484  1.00  4.00           C  
ATOM   1146  C   SER A 147      11.297 -15.398  -7.395  1.00  9.00           C  
ATOM   1147  O   SER A 147      12.039 -14.773  -6.625  1.00  4.00           O  
ATOM   1148  CB  SER A 147      12.133 -15.469  -9.750  1.00  3.00           C  
ATOM   1149  OG  SER A 147      11.117 -14.500  -9.922  1.00  5.00           O  
ATOM   1150  N   ILE A 148       9.906 -15.414  -7.188  1.00  0.00           N  
ATOM   1151  CA  ILE A 148       9.094 -14.727  -6.184  1.00 20.00           C  
ATOM   1152  C   ILE A 148       9.367 -15.328  -4.805  1.00  0.00           C  
ATOM   1153  O   ILE A 148       9.477 -14.602  -3.816  1.00 60.00           O  
ATOM   1154  CB  ILE A 148       7.590 -14.805  -6.516  1.00  0.00           C  
ATOM   1155  CG1 ILE A 148       7.293 -14.062  -7.820  1.00  0.00           C  
ATOM   1156  CD1 ILE A 148       5.879 -14.266  -8.344  1.00 32.00           C  
ATOM   1157  CG2 ILE A 148       6.754 -14.250  -5.363  1.00 23.00           C  
ATOM   1158  N   SER A 149       9.531 -16.688  -4.734  1.00  3.00           N  
ATOM   1159  CA  SER A 149       9.805 -17.328  -3.453  1.00  2.00           C  
ATOM   1160  C   SER A 149      11.203 -17.000  -2.951  1.00  7.00           C  
ATOM   1161  O   SER A 149      11.422 -16.859  -1.745  1.00 10.00           O  
ATOM   1162  CB  SER A 149       9.648 -18.859  -3.572  1.00 20.00           C  
ATOM   1163  OG  SER A 149      10.719 -19.406  -4.312  1.00  6.00           O  
ATOM   1164  N   ASN A 150      12.109 -16.641  -3.939  1.00  0.00           N  
ATOM   1165  CA  ASN A 150      13.453 -16.359  -3.445  1.00  5.00           C  
ATOM   1166  C   ASN A 150      13.562 -14.930  -2.928  1.00  5.00           C  
ATOM   1167  O   ASN A 150      14.461 -14.609  -2.146  1.00  3.00           O  
ATOM   1168  CB  ASN A 150      14.492 -16.609  -4.539  1.00  2.00           C  
ATOM   1169  CG  ASN A 150      14.680 -18.078  -4.844  1.00  1.00           C  
ATOM   1170  OD1 ASN A 150      14.414 -18.938  -3.998  1.00  2.00           O  
ATOM   1171  ND2 ASN A 150      15.133 -18.391  -6.055  1.00  2.00           N  
ATOM   1172  N   THR A 151      12.602 -13.977  -3.256  1.00  0.00           N  
ATOM   1173  CA  THR A 151      12.680 -12.602  -2.766  1.00  3.00           C  
ATOM   1174  C   THR A 151      11.727 -12.398  -1.589  1.00 33.00           C  
ATOM   1175  O   THR A 151      11.781 -11.375  -0.911  1.00 18.00           O  
ATOM   1176  CB  THR A 151      12.344 -11.594  -3.879  1.00 30.00           C  
ATOM   1177  OG1 THR A 151      13.055 -11.953  -5.070  1.00  3.00           O  
ATOM   1178  CG2 THR A 151      12.734 -10.180  -3.471  1.00  8.00           C  
ATOM   1179  N   PHE A 152      10.977 -13.492  -1.239  1.00  0.00           N  
ATOM   1180  CA  PHE A 152       9.992 -13.406  -0.170  1.00 60.00           C  
ATOM   1181  C   PHE A 152      10.648 -13.586   1.192  1.00  5.00           C  
ATOM   1182  O   PHE A 152      11.609 -14.344   1.328  1.00  6.00           O  
ATOM   1183  CB  PHE A 152       8.898 -14.461  -0.363  1.00  0.00           C  
ATOM   1184  CG  PHE A 152       7.977 -14.180  -1.520  1.00  0.00           C  
ATOM   1185  CD1 PHE A 152       7.086 -13.117  -1.473  1.00 55.00           C  
ATOM   1186  CD2 PHE A 152       8.000 -14.984  -2.652  1.00  0.00           C  
ATOM   1187  CE1 PHE A 152       6.234 -12.852  -2.541  1.00 60.00           C  
ATOM   1188  CE2 PHE A 152       7.152 -14.727  -3.725  1.00  2.00           C  
ATOM   1189  CZ  PHE A 152       6.266 -13.656  -3.668  1.00 17.00           C  
ATOM   1190  N   PRO A 153      10.281 -12.664   2.119  1.00  6.00           N  
ATOM   1191  CA  PRO A 153      10.594 -13.070   3.490  1.00  4.00           C  
ATOM   1192  C   PRO A 153      10.164 -14.500   3.795  1.00  0.00           C  
ATOM   1193  O   PRO A 153       9.102 -14.938   3.338  1.00  0.00           O  
ATOM   1194  CB  PRO A 153       9.812 -12.070   4.344  1.00  3.00           C  
ATOM   1195  CG  PRO A 153       9.320 -11.047   3.371  1.00 18.00           C  
ATOM   1196  CD  PRO A 153       9.445 -11.602   1.983  1.00 47.00           C  
ATOM   1197  N   GLN A 154      11.094 -15.367   4.043  1.00  4.00           N  
ATOM   1198  CA  GLN A 154      10.906 -16.781   4.309  1.00  0.00           C  
ATOM   1199  C   GLN A 154       9.609 -17.031   5.074  1.00  4.00           C  
ATOM   1200  O   GLN A 154       8.938 -18.047   4.848  1.00  5.00           O  
ATOM   1201  CB  GLN A 154      12.094 -17.344   5.090  1.00  3.00           C  
ATOM   1202  CG  GLN A 154      13.359 -17.516   4.254  1.00  3.00           C  
ATOM   1203  CD  GLN A 154      14.273 -18.609   4.789  1.00  2.00           C  
ATOM   1204  OE1 GLN A 154      14.195 -18.984   5.965  1.00  1.00           O  
ATOM   1205  NE2 GLN A 154      15.141 -19.125   3.930  1.00  2.00           N  
ATOM   1206  N   GLU A 155       9.117 -16.047   5.762  1.00  0.00           N  
ATOM   1207  CA  GLU A 155       7.949 -16.219   6.617  1.00  4.00           C  
ATOM   1208  C   GLU A 155       6.660 -16.203   5.801  1.00 14.00           C  
ATOM   1209  O   GLU A 155       5.637 -16.734   6.234  1.00 16.00           O  
ATOM   1210  CB  GLU A 155       7.906 -15.141   7.695  1.00  2.00           C  
ATOM   1211  CG  GLU A 155       7.883 -13.719   7.141  1.00  8.00           C  
ATOM   1212  CD  GLU A 155       9.250 -13.055   7.148  1.00  2.00           C  
ATOM   1213  OE1 GLU A 155       9.312 -11.805   7.113  1.00  4.00           O  
ATOM   1214  OE2 GLU A 155      10.258 -13.781   7.191  1.00  2.00           O  
ATOM   1215  N   LEU A 156       6.727 -15.680   4.566  1.00  0.00           N  
ATOM   1216  CA  LEU A 156       5.516 -15.547   3.766  1.00  0.00           C  
ATOM   1217  C   LEU A 156       5.406 -16.688   2.758  1.00  0.00           C  
ATOM   1218  O   LEU A 156       4.352 -16.891   2.150  1.00  0.00           O  
ATOM   1219  CB  LEU A 156       5.496 -14.203   3.033  1.00  0.00           C  
ATOM   1220  CG  LEU A 156       5.203 -12.969   3.889  1.00 30.00           C  
ATOM   1221  CD1 LEU A 156       5.430 -11.695   3.080  1.00 35.00           C  
ATOM   1222  CD2 LEU A 156       3.775 -13.016   4.426  1.00 16.00           C  
ATOM   1223  N   LEU A 157       6.516 -17.359   2.621  1.00  0.00           N  
ATOM   1224  CA  LEU A 157       6.559 -18.453   1.661  1.00  0.00           C  
ATOM   1225  C   LEU A 157       5.559 -19.547   2.033  1.00  7.00           C  
ATOM   1226  O   LEU A 157       4.945 -20.156   1.155  1.00  0.00           O  
ATOM   1227  CB  LEU A 157       7.969 -19.047   1.586  1.00  6.00           C  
ATOM   1228  CG  LEU A 157       9.008 -18.234   0.821  1.00  0.00           C  
ATOM   1229  CD1 LEU A 157      10.391 -18.859   0.967  1.00  5.00           C  
ATOM   1230  CD2 LEU A 157       8.617 -18.109  -0.649  1.00  4.00           C  
ATOM   1231  N   LYS A 158       5.336 -19.750   3.342  1.00  6.00           N  
ATOM   1232  CA  LYS A 158       4.414 -20.766   3.846  1.00  4.00           C  
ATOM   1233  C   LYS A 158       2.977 -20.438   3.445  1.00  4.00           C  
ATOM   1234  O   LYS A 158       2.160 -21.359   3.270  1.00  3.00           O  
ATOM   1235  CB  LYS A 158       4.520 -20.875   5.367  1.00  3.00           C  
ATOM   1236  CG  LYS A 158       4.207 -19.578   6.109  1.00  3.00           C  
ATOM   1237  CD  LYS A 158       4.352 -19.750   7.613  1.00  2.00           C  
ATOM   1238  CE  LYS A 158       4.039 -18.469   8.359  1.00  4.00           C  
ATOM   1239  NZ  LYS A 158       4.234 -18.609   9.828  1.00  1.00           N  
ATOM   1240  N   ASP A 159       2.744 -19.156   3.232  1.00  0.00           N  
ATOM   1241  CA  ASP A 159       1.385 -18.734   2.908  1.00  5.00           C  
ATOM   1242  C   ASP A 159       1.152 -18.750   1.398  1.00  8.00           C  
ATOM   1243  O   ASP A 159       0.046 -19.031   0.938  1.00 26.00           O  
ATOM   1244  CB  ASP A 159       1.104 -17.328   3.471  1.00 22.00           C  
ATOM   1245  CG  ASP A 159       1.118 -17.297   4.988  1.00  6.00           C  
ATOM   1246  OD1 ASP A 159       0.822 -18.328   5.629  1.00  3.00           O  
ATOM   1247  OD2 ASP A 159       1.427 -16.219   5.547  1.00  7.00           O  
ATOM   1248  N   VAL A 160       2.254 -18.500   0.650  1.00  0.00           N  
ATOM   1249  CA  VAL A 160       2.176 -18.359  -0.798  1.00 13.00           C  
ATOM   1250  C   VAL A 160       2.287 -19.719  -1.471  1.00  0.00           C  
ATOM   1251  O   VAL A 160       1.614 -19.984  -2.471  1.00  0.00           O  
ATOM   1252  CB  VAL A 160       3.275 -17.406  -1.329  1.00  2.00           C  
ATOM   1253  CG1 VAL A 160       3.262 -17.359  -2.855  1.00  2.00           C  
ATOM   1254  CG2 VAL A 160       3.098 -16.000  -0.750  1.00  2.00           C  
ATOM   1255  N   MET A 161       3.020 -20.703  -0.829  1.00  0.00           N  
ATOM   1256  CA  MET A 161       3.377 -21.969  -1.484  1.00 29.00           C  
ATOM   1257  C   MET A 161       2.150 -22.859  -1.661  1.00  6.00           C  
ATOM   1258  O   MET A 161       1.969 -23.469  -2.717  1.00 29.00           O  
ATOM   1259  CB  MET A 161       4.449 -22.703  -0.682  1.00  5.00           C  
ATOM   1260  CG  MET A 161       5.867 -22.266  -1.005  1.00 35.00           C  
ATOM   1261  SD  MET A 161       7.102 -23.594  -0.693  1.00  3.00           S  
ATOM   1262  CE  MET A 161       7.406 -24.141  -2.393  1.00  6.00           C  
ATOM   1263  N   PRO A 162       1.237 -22.938  -0.683  1.00  0.00           N  
ATOM   1264  CA  PRO A 162       0.054 -23.750  -0.937  1.00  4.00           C  
ATOM   1265  C   PRO A 162      -0.857 -23.172  -2.010  1.00  4.00           C  
ATOM   1266  O   PRO A 162      -1.653 -23.891  -2.615  1.00  5.00           O  
ATOM   1267  CB  PRO A 162      -0.651 -23.781   0.422  1.00  2.00           C  
ATOM   1268  CG  PRO A 162       0.358 -23.250   1.389  1.00  2.00           C  
ATOM   1269  CD  PRO A 162       1.404 -22.500   0.620  1.00  5.00           C  
ATOM   1270  N   MET A 163      -0.788 -21.922  -2.316  1.00  0.00           N  
ATOM   1271  CA  MET A 163      -1.621 -21.297  -3.334  1.00  5.00           C  
ATOM   1272  C   MET A 163      -0.991 -21.438  -4.715  1.00 60.00           C  
ATOM   1273  O   MET A 163      -1.694 -21.406  -5.727  1.00 13.00           O  
ATOM   1274  CB  MET A 163      -1.842 -19.812  -3.004  1.00 52.00           C  
ATOM   1275  CG  MET A 163      -2.992 -19.562  -2.043  1.00  4.00           C  
ATOM   1276  SD  MET A 163      -3.502 -17.812  -1.994  1.00 34.00           S  
ATOM   1277  CE  MET A 163      -5.043 -17.891  -2.949  1.00  7.00           C  
ATOM   1278  N   LEU A 164       0.348 -21.688  -4.770  1.00  0.00           N  
ATOM   1279  CA  LEU A 164       1.099 -21.875  -6.008  1.00 27.00           C  
ATOM   1280  C   LEU A 164       1.097 -23.344  -6.430  1.00 14.00           C  
ATOM   1281  O   LEU A 164       1.431 -23.656  -7.574  1.00 13.00           O  
ATOM   1282  CB  LEU A 164       2.537 -21.375  -5.840  1.00 26.00           C  
ATOM   1283  CG  LEU A 164       2.717 -19.875  -5.605  1.00  3.00           C  
ATOM   1284  CD1 LEU A 164       4.160 -19.578  -5.215  1.00 40.00           C  
ATOM   1285  CD2 LEU A 164       2.318 -19.094  -6.852  1.00 24.00           C  
ATOM   1286  N   THR A 165       0.698 -24.250  -5.578  1.00  0.00           N  
ATOM   1287  CA  THR A 165       0.652 -25.656  -5.934  1.00  4.00           C  
ATOM   1288  C   THR A 165      -0.790 -26.125  -6.117  1.00  0.00           C  
ATOM   1289  O   THR A 165      -1.638 -25.891  -5.254  1.00  7.00           O  
ATOM   1290  CB  THR A 165       1.342 -26.531  -4.867  1.00  4.00           C  
ATOM   1291  OG1 THR A 165       0.867 -26.141  -3.570  1.00  4.00           O  
ATOM   1292  CG2 THR A 165       2.857 -26.359  -4.910  1.00  4.00           C  
ATOM   1293  N   PRO A 166      -1.337 -25.828  -7.379  1.00  0.00           N  
ATOM   1294  CA  PRO A 166      -2.688 -26.391  -7.445  1.00  4.00           C  
ATOM   1295  C   PRO A 166      -2.744 -27.859  -7.000  1.00  3.00           C  
ATOM   1296  O   PRO A 166      -1.814 -28.625  -7.270  1.00  4.00           O  
ATOM   1297  CB  PRO A 166      -3.057 -26.250  -8.922  1.00  2.00           C  
ATOM   1298  CG  PRO A 166      -1.812 -25.766  -9.586  1.00  4.00           C  
ATOM   1299  CD  PRO A 166      -0.733 -25.641  -8.547  1.00  6.00           C  
ATOM   1300  N   GLU A 167      -2.736 -28.156  -5.734  1.00  6.00           N  
ATOM   1301  CA  GLU A 167      -3.148 -29.500  -5.348  1.00  4.00           C  
ATOM   1302  C   GLU A 167      -3.041 -30.469  -6.520  1.00  0.00           C  
ATOM   1303  O   GLU A 167      -3.510 -30.172  -7.621  1.00  2.00           O  
ATOM   1304  CB  GLU A 167      -4.582 -29.484  -4.805  1.00  2.00           C  
ATOM   1305  CG  GLU A 167      -4.699 -28.922  -3.395  1.00  3.00           C  
ATOM   1306  CD  GLU A 167      -6.141 -28.766  -2.932  1.00  2.00           C  
ATOM   1307  OE1 GLU A 167      -6.359 -28.344  -1.776  1.00  1.00           O  
ATOM   1308  OE2 GLU A 167      -7.051 -29.078  -3.729  1.00  1.00           O  
ATOM   1309  N   ALA A 168      -1.903 -31.188  -6.844  1.00  4.00           N  
ATOM   1310  CA  ALA A 168      -1.914 -32.531  -7.359  1.00  2.00           C  
ATOM   1311  C   ALA A 168      -3.277 -33.188  -7.152  1.00  1.00           C  
ATOM   1312  O   ALA A 168      -3.904 -33.031  -6.105  1.00  2.00           O  
ATOM   1313  CB  ALA A 168      -0.821 -33.375  -6.691  1.00  1.00           C  
TER 
END 
HETATM    1  C7  UNL A   1       1.209  -1.686  -0.257  1.00  0.00           C  
HETATM    2  C8  UNL A   1       2.170  -2.631  -0.321  1.00  0.00           C  
HETATM    3  C14 UNL A   1       0.134  -1.521  -1.305  1.00  0.00           C  
HETATM    4  C11 UNL A   1       2.397  -3.632  -1.424  1.00  0.00           C  
HETATM    5  C12 UNL A   1       3.065  -2.982  -2.641  1.00  0.00           C  
HETATM    6  C9  UNL A   1       2.132  -2.888  -3.835  1.00  0.00           C  
HETATM    7  C10 UNL A   1       2.333  -1.941  -4.774  1.00  0.00           C  
HETATM    8  C15 UNL A   1       1.040  -3.923  -3.880  1.00  0.00           C  
HETATM    9  C13 UNL A   1       1.482  -1.698  -5.966  1.00  0.00           C  
HETATM   10  O3  UNL A   1       1.439  -2.380  -6.974  1.00  0.00           O  
HETATM   11  O2  UNL A   1       0.745  -0.583  -5.719  1.00  0.00           O  
HETATM   12  C16 UNL A   1      -0.461  -0.840  -5.001  1.00  0.00           C  
HETATM   13  C6  UNL A   1       1.081  -0.680   0.879  1.00  0.00           C  
HETATM   14  C3  UNL A   1       1.047  -1.221   2.315  1.00  0.00           C  
HETATM   15  C2  UNL A   1       0.828  -0.114   3.299  1.00  0.00           C  
HETATM   16  O1  UNL A   1      -0.447  -0.152   3.957  1.00  0.00           O  
HETATM   17  C1  UNL A   1       0.703  -0.320   4.802  1.00  0.00           C  
HETATM   18  C4  UNL A   1       0.803  -1.677   5.425  1.00  0.00           C  
HETATM   19  C5  UNL A   1       0.960   0.845   5.707  1.00  0.00           C  
CONECT    1    3    2   13                                            
CONECT    2    4    1                                                 
CONECT    3    1                                                      
CONECT    4    5    2                                                 
CONECT    5    6    4                                                 
CONECT    6    7    8    5                                            
CONECT    7    9    6                                                 
CONECT    8    6                                                      
CONECT    9   10   11    7                                            
CONECT   10    9                                                      
CONECT   11    9   12                                                 
CONECT   12   11                                                      
CONECT   13    1   14                                                 
CONECT   14   13   15                                                 
CONECT   15   14   16   17                                            
CONECT   16   15   17                                                 
CONECT   17   15   16   18   19                                       
CONECT   18   17                                                      
CONECT   19   17                                                      
MASTER        0    0    0    0    0    0    0    0   19    0   19    0
END
