# Supplementary material for: Methoprene-Tolerant (Met) Acts as Methyl Farnesoate Receptor to Regulate Larva Metamorphosis in Mud Crab, Scylla paramamosain
Source: Int J Mol Sci. 2024 Nov 27;25(23):12746. doi: 10.3390/ijms252312746 (PMC11640826; doi:10.3390/ijms252312746)
Supplement: Supplementary file 1 [file ijms-25-12746-s001.zip › Supplementary file S1/Sp-PPF(Y348F) with MF.pdb]

REMARK The PDB FILE IS CREATED BY CY's PROGRAM CurvatureSurface AT Thu Nov 30 00:57:15 2023
ATOM      0  N   PRO A   1       7.527  23.688  -4.359  1.00  2.00           N  
ATOM      1  CA  PRO A   1       6.207  24.312  -4.223  1.00  2.00           C  
ATOM      2  C   PRO A   1       5.082  23.281  -4.102  1.00  4.00           C  
ATOM      3  O   PRO A   1       5.016  22.344  -4.887  1.00  3.00           O  
ATOM      4  CB  PRO A   1       6.070  25.125  -5.512  1.00  2.00           C  
ATOM      5  CG  PRO A   1       7.199  24.656  -6.379  1.00  1.00           C  
ATOM      6  CD  PRO A   1       7.891  23.516  -5.688  1.00  1.00           C  
ATOM      7  N   ILE A   2       4.832  22.641  -2.908  1.00  3.00           N  
ATOM      8  CA  ILE A   2       3.766  21.719  -2.539  1.00  3.00           C  
ATOM      9  C   ILE A   2       2.410  22.312  -2.908  1.00  6.00           C  
ATOM     10  O   ILE A   2       2.074  23.422  -2.477  1.00  3.00           O  
ATOM     11  CB  ILE A   2       3.811  21.375  -1.033  1.00  3.00           C  
ATOM     12  CG1 ILE A   2       5.164  20.750  -0.665  1.00  2.00           C  
ATOM     13  CD1 ILE A   2       5.430  20.703   0.833  1.00  1.00           C  
ATOM     14  CG2 ILE A   2       2.660  20.438  -0.658  1.00  3.00           C  
ATOM     15  N   THR A   3       2.090  22.453  -4.152  1.00  5.00           N  
ATOM     16  CA  THR A   3       0.838  22.531  -4.898  1.00  4.00           C  
ATOM     17  C   THR A   3      -0.344  22.141  -4.016  1.00  0.00           C  
ATOM     18  O   THR A   3      -0.292  21.125  -3.312  1.00  6.00           O  
ATOM     19  CB  THR A   3       0.870  21.625  -6.148  1.00  3.00           C  
ATOM     20  OG1 THR A   3       2.145  21.766  -6.789  1.00  2.00           O  
ATOM     21  CG2 THR A   3      -0.226  22.016  -7.137  1.00  2.00           C  
ATOM     22  N   GLU A   4      -0.874  23.000  -3.117  1.00  5.00           N  
ATOM     23  CA  GLU A   4      -2.221  23.312  -2.658  1.00  4.00           C  
ATOM     24  C   GLU A   4      -3.133  22.094  -2.717  1.00  5.00           C  
ATOM     25  O   GLU A   4      -3.389  21.562  -3.795  1.00  5.00           O  
ATOM     26  CB  GLU A   4      -2.814  24.453  -3.490  1.00  3.00           C  
ATOM     27  CG  GLU A   4      -2.648  25.828  -2.859  1.00  2.00           C  
ATOM     28  CD  GLU A   4      -3.547  26.891  -3.479  1.00  2.00           C  
ATOM     29  OE1 GLU A   4      -3.498  28.062  -3.041  1.00  1.00           O  
ATOM     30  OE2 GLU A   4      -4.309  26.547  -4.410  1.00  2.00           O  
ATOM     31  N   LEU A   5      -2.873  21.062  -1.955  1.00  6.00           N  
ATOM     32  CA  LEU A   5      -3.746  19.938  -1.617  1.00  8.00           C  
ATOM     33  C   LEU A   5      -5.199  20.391  -1.519  1.00  0.00           C  
ATOM     34  O   LEU A   5      -5.496  21.406  -0.877  1.00  5.00           O  
ATOM     35  CB  LEU A   5      -3.311  19.297  -0.298  1.00  8.00           C  
ATOM     36  CG  LEU A   5      -1.994  18.516  -0.326  1.00  5.00           C  
ATOM     37  CD1 LEU A   5      -1.528  18.219   1.094  1.00  4.00           C  
ATOM     38  CD2 LEU A   5      -2.152  17.234  -1.130  1.00  6.00           C  
ATOM     39  N   SER A   6      -5.984  20.531  -2.615  1.00  6.00           N  
ATOM     40  CA  SER A   6      -7.422  20.781  -2.637  1.00  3.00           C  
ATOM     41  C   SER A   6      -8.102  20.203  -1.396  1.00  0.00           C  
ATOM     42  O   SER A   6      -7.633  19.219  -0.828  1.00 14.00           O  
ATOM     43  CB  SER A   6      -8.055  20.188  -3.895  1.00  2.00           C  
ATOM     44  OG  SER A   6      -8.219  18.781  -3.758  1.00  3.00           O  
ATOM     45  N   LEU A   7      -8.641  21.047  -0.439  1.00  4.00           N  
ATOM     46  CA  LEU A   7      -9.555  20.797   0.671  1.00  5.00           C  
ATOM     47  C   LEU A   7     -10.281  19.469   0.484  1.00  7.00           C  
ATOM     48  O   LEU A   7     -10.500  18.734   1.450  1.00  0.00           O  
ATOM     49  CB  LEU A   7     -10.570  21.938   0.801  1.00  3.00           C  
ATOM     50  CG  LEU A   7     -11.383  21.969   2.096  1.00  4.00           C  
ATOM     51  CD1 LEU A   7     -10.484  22.328   3.275  1.00  2.00           C  
ATOM     52  CD2 LEU A   7     -12.539  22.969   1.972  1.00  2.00           C  
ATOM     53  N   VAL A   8     -10.570  19.047  -0.764  1.00  0.00           N  
ATOM     54  CA  VAL A   8     -11.281  17.797  -0.995  1.00  5.00           C  
ATOM     55  C   VAL A   8     -10.352  16.609  -0.727  1.00  0.00           C  
ATOM     56  O   VAL A   8     -10.766  15.594  -0.161  1.00  0.00           O  
ATOM     57  CB  VAL A   8     -11.844  17.703  -2.434  1.00  3.00           C  
ATOM     58  CG1 VAL A   8     -12.500  16.359  -2.684  1.00  2.00           C  
ATOM     59  CG2 VAL A   8     -12.836  18.844  -2.680  1.00  2.00           C  
ATOM     60  N   GLU A   9      -9.047  16.828  -0.992  1.00  0.00           N  
ATOM     61  CA  GLU A   9      -8.078  15.773  -0.720  1.00  0.00           C  
ATOM     62  C   GLU A   9      -7.820  15.625   0.778  1.00 26.00           C  
ATOM     63  O   GLU A   9      -7.500  14.539   1.257  1.00 30.00           O  
ATOM     64  CB  GLU A   9      -6.758  16.062  -1.450  1.00 25.00           C  
ATOM     65  CG  GLU A   9      -6.781  15.672  -2.924  1.00  5.00           C  
ATOM     66  CD  GLU A   9      -5.512  16.062  -3.662  1.00  5.00           C  
ATOM     67  OE1 GLU A   9      -5.359  15.703  -4.852  1.00  2.00           O  
ATOM     68  OE2 GLU A   9      -4.656  16.750  -3.049  1.00  5.00           O  
ATOM     69  N   SER A  10      -8.156  16.750   1.537  1.00 27.00           N  
ATOM     70  CA  SER A  10      -7.945  16.703   2.980  1.00 11.00           C  
ATOM     71  C   SER A  10      -9.039  15.898   3.678  1.00  3.00           C  
ATOM     72  O   SER A  10      -8.828  15.383   4.773  1.00  4.00           O  
ATOM     73  CB  SER A  10      -7.898  18.125   3.553  1.00  4.00           C  
ATOM     74  OG  SER A  10      -9.195  18.688   3.602  1.00  3.00           O  
ATOM     75  N   THR A  11     -10.125  15.625   2.949  1.00  0.00           N  
ATOM     76  CA  THR A  11     -11.234  14.938   3.607  1.00  3.00           C  
ATOM     77  C   THR A  11     -11.188  13.445   3.314  1.00  6.00           C  
ATOM     78  O   THR A  11     -11.914  12.664   3.939  1.00  3.00           O  
ATOM     79  CB  THR A  11     -12.586  15.516   3.162  1.00  2.00           C  
ATOM     80  OG1 THR A  11     -12.703  15.398   1.739  1.00  3.00           O  
ATOM     81  CG2 THR A  11     -12.719  16.984   3.557  1.00  2.00           C  
ATOM     82  N   LEU A  12     -10.328  13.078   2.312  1.00  0.00           N  
ATOM     83  CA  LEU A  12     -10.312  11.656   2.004  1.00  5.00           C  
ATOM     84  C   LEU A  12      -9.586  10.875   3.094  1.00  0.00           C  
ATOM     85  O   LEU A  12      -8.609  11.359   3.666  1.00 10.00           O  
ATOM     86  CB  LEU A  12      -9.641  11.406   0.650  1.00  0.00           C  
ATOM     87  CG  LEU A  12     -10.398  11.906  -0.582  1.00  0.00           C  
ATOM     88  CD1 LEU A  12      -9.602  11.617  -1.849  1.00  4.00           C  
ATOM     89  CD2 LEU A  12     -11.781  11.273  -0.655  1.00  3.00           C  
ATOM     90  N   ASP A  13     -10.258   9.820   3.639  1.00 10.00           N  
ATOM     91  CA  ASP A  13      -9.602   8.914   4.578  1.00 26.00           C  
ATOM     92  C   ASP A  13      -8.484   8.133   3.895  1.00  0.00           C  
ATOM     93  O   ASP A  13      -8.680   6.992   3.477  1.00 29.00           O  
ATOM     94  CB  ASP A  13     -10.617   7.953   5.195  1.00  9.00           C  
ATOM     95  CG  ASP A  13     -11.539   8.625   6.199  1.00  4.00           C  
ATOM     96  OD1 ASP A  13     -11.172   9.680   6.754  1.00  4.00           O  
ATOM     97  OD2 ASP A  13     -12.648   8.094   6.434  1.00  2.00           O  
ATOM     98  N   GLU A  14      -7.301   8.789   3.584  1.00 60.00           N  
ATOM     99  CA  GLU A  14      -6.160   8.172   2.918  1.00  1.00           C  
ATOM    100  C   GLU A  14      -4.855   8.523   3.629  1.00  0.00           C  
ATOM    101  O   GLU A  14      -4.801   9.469   4.410  1.00 60.00           O  
ATOM    102  CB  GLU A  14      -6.090   8.609   1.452  1.00  0.00           C  
ATOM    103  CG  GLU A  14      -5.773  10.086   1.264  1.00 57.00           C  
ATOM    104  CD  GLU A  14      -5.824  10.531  -0.190  1.00 22.00           C  
ATOM    105  OE1 GLU A  14      -5.215  11.570  -0.529  1.00 17.00           O  
ATOM    106  OE2 GLU A  14      -6.477   9.828  -0.997  1.00 10.00           O  
ATOM    107  N   TYR A  15      -3.885   7.746   3.422  1.00  0.00           N  
ATOM    108  CA  TYR A  15      -2.527   8.008   3.887  1.00 60.00           C  
ATOM    109  C   TYR A  15      -1.500   7.520   2.871  1.00  0.00           C  
ATOM    110  O   TYR A  15      -1.831   6.750   1.964  1.00  0.00           O  
ATOM    111  CB  TYR A  15      -2.283   7.332   5.242  1.00  0.00           C  
ATOM    112  CG  TYR A  15      -2.326   5.824   5.184  1.00  0.00           C  
ATOM    113  CD1 TYR A  15      -3.531   5.137   5.312  1.00  1.00           C  
ATOM    114  CD2 TYR A  15      -1.163   5.086   5.004  1.00  0.00           C  
ATOM    115  CE1 TYR A  15      -3.576   3.748   5.262  1.00  0.00           C  
ATOM    116  CE2 TYR A  15      -1.195   3.695   4.953  1.00  3.00           C  
ATOM    117  CZ  TYR A  15      -2.404   3.037   5.082  1.00  0.00           C  
ATOM    118  OH  TYR A  15      -2.441   1.661   5.031  1.00  4.00           O  
ATOM    119  N   ILE A  16      -0.280   7.977   3.051  1.00  0.00           N  
ATOM    120  CA  ILE A  16       0.770   7.695   2.080  1.00  0.00           C  
ATOM    121  C   ILE A  16       1.855   6.840   2.727  1.00  0.00           C  
ATOM    122  O   ILE A  16       2.209   7.047   3.889  1.00  0.00           O  
ATOM    123  CB  ILE A  16       1.380   9.000   1.512  1.00 10.00           C  
ATOM    124  CG1 ILE A  16       0.322   9.789   0.735  1.00 48.00           C  
ATOM    125  CD1 ILE A  16       0.748  11.203   0.379  1.00  6.00           C  
ATOM    126  CG2 ILE A  16       2.590   8.688   0.627  1.00 15.00           C  
ATOM    127  N   THR A  17       2.328   5.898   1.901  1.00  0.00           N  
ATOM    128  CA  THR A  17       3.469   5.094   2.322  1.00  0.00           C  
ATOM    129  C   THR A  17       4.523   5.031   1.221  1.00 60.00           C  
ATOM    130  O   THR A  17       4.195   5.117   0.035  1.00  0.00           O  
ATOM    131  CB  THR A  17       3.035   3.664   2.701  1.00  0.00           C  
ATOM    132  OG1 THR A  17       2.361   3.066   1.586  1.00 18.00           O  
ATOM    133  CG2 THR A  17       2.094   3.676   3.900  1.00  5.00           C  
ATOM    134  N   ARG A  18       5.758   4.980   1.686  1.00  0.00           N  
ATOM    135  CA  ARG A  18       6.883   4.676   0.808  1.00  0.00           C  
ATOM    136  C   ARG A  18       7.512   3.334   1.165  1.00  0.00           C  
ATOM    137  O   ARG A  18       7.738   3.043   2.342  1.00  0.00           O  
ATOM    138  CB  ARG A  18       7.938   5.785   0.883  1.00 47.00           C  
ATOM    139  CG  ARG A  18       9.070   5.633  -0.123  1.00  0.00           C  
ATOM    140  CD  ARG A  18      10.070   6.770  -0.022  1.00  6.00           C  
ATOM    141  NE  ARG A  18       9.461   8.055  -0.344  1.00 20.00           N  
ATOM    142  CZ  ARG A  18      10.141   9.180  -0.579  1.00  4.00           C  
ATOM    143  NH1 ARG A  18      11.469   9.195  -0.532  1.00  2.00           N  
ATOM    144  NH2 ARG A  18       9.484  10.297  -0.862  1.00  3.00           N  
ATOM    145  N   HIS A  19       7.840   2.611   0.090  1.00  0.00           N  
ATOM    146  CA  HIS A  19       8.320   1.252   0.315  1.00  0.00           C  
ATOM    147  C   HIS A  19       9.633   1.000  -0.420  1.00  0.00           C  
ATOM    148  O   HIS A  19       9.883   1.593  -1.472  1.00  0.00           O  
ATOM    149  CB  HIS A  19       7.266   0.235  -0.127  1.00  0.00           C  
ATOM    150  CG  HIS A  19       5.914   0.475   0.465  1.00  0.00           C  
ATOM    151  ND1 HIS A  19       5.496  -0.124   1.634  1.00 31.00           N  
ATOM    152  CD2 HIS A  19       4.887   1.253   0.050  1.00  0.00           C  
ATOM    153  CE1 HIS A  19       4.266   0.276   1.911  1.00 60.00           C  
ATOM    154  NE2 HIS A  19       3.873   1.112   0.966  1.00 60.00           N  
ATOM    155  N   GLY A  20      10.367   0.176   0.180  1.00  0.00           N  
ATOM    156  CA  GLY A  20      11.453  -0.423  -0.575  1.00  6.00           C  
ATOM    157  C   GLY A  20      10.977  -1.409  -1.627  1.00  0.00           C  
ATOM    158  O   GLY A  20       9.781  -1.652  -1.761  1.00  0.00           O  
ATOM    159  N   LEU A  21      11.906  -2.070  -2.348  1.00  7.00           N  
ATOM    160  CA  LEU A  21      11.570  -2.930  -3.477  1.00  0.00           C  
ATOM    161  C   LEU A  21      10.930  -4.230  -3.000  1.00  0.00           C  
ATOM    162  O   LEU A  21      10.203  -4.879  -3.754  1.00 15.00           O  
ATOM    163  CB  LEU A  21      12.820  -3.238  -4.305  1.00  5.00           C  
ATOM    164  CG  LEU A  21      13.578  -2.033  -4.863  1.00  5.00           C  
ATOM    165  CD1 LEU A  21      14.742  -2.494  -5.727  1.00  3.00           C  
ATOM    166  CD2 LEU A  21      12.633  -1.136  -5.664  1.00  9.00           C  
ATOM    167  N   THR A  22      11.172  -4.539  -1.721  1.00  0.00           N  
ATOM    168  CA  THR A  22      10.648  -5.793  -1.193  1.00 41.00           C  
ATOM    169  C   THR A  22       9.344  -5.555  -0.438  1.00  0.00           C  
ATOM    170  O   THR A  22       8.750  -6.492   0.099  1.00 60.00           O  
ATOM    171  CB  THR A  22      11.664  -6.480  -0.264  1.00 15.00           C  
ATOM    172  OG1 THR A  22      11.914  -5.633   0.866  1.00  6.00           O  
ATOM    173  CG2 THR A  22      12.977  -6.746  -0.989  1.00  3.00           C  
ATOM    174  N   GLY A  23       9.008  -4.293  -0.339  1.00  0.00           N  
ATOM    175  CA  GLY A  23       7.723  -3.988   0.272  1.00 14.00           C  
ATOM    176  C   GLY A  23       7.844  -3.512   1.707  1.00  0.00           C  
ATOM    177  O   GLY A  23       6.836  -3.334   2.395  1.00  0.00           O  
ATOM    178  N   ASN A  24       9.047  -3.398   2.234  1.00 34.00           N  
ATOM    179  CA  ASN A  24       9.227  -2.830   3.566  1.00  0.00           C  
ATOM    180  C   ASN A  24       8.883  -1.343   3.592  1.00  0.00           C  
ATOM    181  O   ASN A  24       9.172  -0.618   2.641  1.00  0.00           O  
ATOM    182  CB  ASN A  24      10.656  -3.051   4.062  1.00  6.00           C  
ATOM    183  CG  ASN A  24      11.695  -2.471   3.123  1.00  3.00           C  
ATOM    184  OD1 ASN A  24      11.836  -2.920   1.983  1.00  5.00           O  
ATOM    185  ND2 ASN A  24      12.422  -1.469   3.594  1.00  3.00           N  
ATOM    186  N   ILE A  25       8.344  -0.945   4.723  1.00  0.00           N  
ATOM    187  CA  ILE A  25       7.867   0.428   4.848  1.00  0.00           C  
ATOM    188  C   ILE A  25       9.023   1.344   5.234  1.00  0.00           C  
ATOM    189  O   ILE A  25       9.609   1.197   6.312  1.00  9.00           O  
ATOM    190  CB  ILE A  25       6.727   0.540   5.883  1.00  0.00           C  
ATOM    191  CG1 ILE A  25       5.559  -0.372   5.488  1.00  0.00           C  
ATOM    192  CD1 ILE A  25       4.520  -0.553   6.586  1.00  3.00           C  
ATOM    193  CG2 ILE A  25       6.266   1.993   6.020  1.00  2.00           C  
ATOM    194  N   LEU A  26       9.352   2.234   4.324  1.00  0.00           N  
ATOM    195  CA  LEU A  26      10.438   3.180   4.570  1.00  5.00           C  
ATOM    196  C   LEU A  26       9.906   4.453   5.227  1.00  0.00           C  
ATOM    197  O   LEU A  26      10.625   5.098   6.000  1.00  3.00           O  
ATOM    198  CB  LEU A  26      11.156   3.527   3.264  1.00  4.00           C  
ATOM    199  CG  LEU A  26      11.742   2.352   2.479  1.00  0.00           C  
ATOM    200  CD1 LEU A  26      12.383   2.844   1.188  1.00  4.00           C  
ATOM    201  CD2 LEU A  26      12.750   1.590   3.330  1.00  3.00           C  
ATOM    202  N   TYR A  27       8.719   4.727   4.875  1.00  0.00           N  
ATOM    203  CA  TYR A  27       8.078   5.938   5.375  1.00  0.00           C  
ATOM    204  C   TYR A  27       6.562   5.824   5.301  1.00  0.00           C  
ATOM    205  O   TYR A  27       6.027   5.184   4.391  1.00  0.00           O  
ATOM    206  CB  TYR A  27       8.547   7.160   4.582  1.00  5.00           C  
ATOM    207  CG  TYR A  27       7.754   8.414   4.867  1.00  5.00           C  
ATOM    208  CD1 TYR A  27       6.680   8.773   4.062  1.00 13.00           C  
ATOM    209  CD2 TYR A  27       8.078   9.234   5.945  1.00  3.00           C  
ATOM    210  CE1 TYR A  27       5.945   9.930   4.320  1.00  6.00           C  
ATOM    211  CE2 TYR A  27       7.348  10.383   6.211  1.00  2.00           C  
ATOM    212  CZ  TYR A  27       6.285  10.727   5.395  1.00  2.00           C  
ATOM    213  OH  TYR A  27       5.562  11.867   5.656  1.00  2.00           O  
ATOM    214  N   THR A  28       5.875   6.465   6.199  1.00  0.00           N  
ATOM    215  CA  THR A  28       4.434   6.691   6.141  1.00  0.00           C  
ATOM    216  C   THR A  28       4.066   8.000   6.832  1.00  0.00           C  
ATOM    217  O   THR A  28       4.719   8.406   7.793  1.00  8.00           O  
ATOM    218  CB  THR A  28       3.662   5.527   6.793  1.00  0.00           C  
ATOM    219  OG1 THR A  28       2.256   5.727   6.590  1.00  0.00           O  
ATOM    220  CG2 THR A  28       3.941   5.453   8.289  1.00  0.00           C  
ATOM    221  N   ASP A  29       3.109   8.688   6.312  1.00  0.00           N  
ATOM    222  CA  ASP A  29       2.703   9.930   6.965  1.00  6.00           C  
ATOM    223  C   ASP A  29       1.822   9.648   8.180  1.00  0.00           C  
ATOM    224  O   ASP A  29       1.478   8.492   8.453  1.00  0.00           O  
ATOM    225  CB  ASP A  29       1.965  10.836   5.980  1.00  5.00           C  
ATOM    226  CG  ASP A  29       0.626  10.273   5.539  1.00 11.00           C  
ATOM    227  OD1 ASP A  29      -0.009   9.531   6.320  1.00  0.00           O  
ATOM    228  OD2 ASP A  29       0.204  10.562   4.398  1.00 17.00           O  
ATOM    229  N   HIS A  30       1.521  10.625   9.055  1.00  6.00           N  
ATOM    230  CA  HIS A  30       0.886  10.516  10.367  1.00  0.00           C  
ATOM    231  C   HIS A  30      -0.569  10.078  10.234  1.00  0.00           C  
ATOM    232  O   HIS A  30      -1.162   9.578  11.195  1.00 11.00           O  
ATOM    233  CB  HIS A  30       0.971  11.844  11.117  1.00  3.00           C  
ATOM    234  CG  HIS A  30       0.228  12.953  10.453  1.00  2.00           C  
ATOM    235  ND1 HIS A  30       0.727  13.641   9.367  1.00  2.00           N  
ATOM    236  CD2 HIS A  30      -0.980  13.508  10.727  1.00  2.00           C  
ATOM    237  CE1 HIS A  30      -0.145  14.562   8.992  1.00  2.00           C  
ATOM    238  NE2 HIS A  30      -1.189  14.500   9.805  1.00  2.00           N  
ATOM    239  N   ARG A  31      -1.148  10.203   9.062  1.00  0.00           N  
ATOM    240  CA  ARG A  31      -2.566   9.930   8.844  1.00  0.00           C  
ATOM    241  C   ARG A  31      -2.850   8.430   8.938  1.00  0.00           C  
ATOM    242  O   ARG A  31      -3.996   8.023   9.133  1.00  0.00           O  
ATOM    243  CB  ARG A  31      -3.021  10.469   7.492  1.00 52.00           C  
ATOM    244  CG  ARG A  31      -3.039  11.992   7.410  1.00  7.00           C  
ATOM    245  CD  ARG A  31      -3.457  12.477   6.031  1.00  8.00           C  
ATOM    246  NE  ARG A  31      -4.859  12.172   5.754  1.00 16.00           N  
ATOM    247  CZ  ARG A  31      -5.473  12.406   4.594  1.00  6.00           C  
ATOM    248  NH1 ARG A  31      -4.816  12.961   3.582  1.00 19.00           N  
ATOM    249  NH2 ARG A  31      -6.750  12.086   4.453  1.00 13.00           N  
ATOM    250  N   ILE A  32      -1.853   7.629   8.797  1.00  0.00           N  
ATOM    251  CA  ILE A  32      -2.055   6.191   8.953  1.00  0.00           C  
ATOM    252  C   ILE A  32      -2.719   5.914  10.297  1.00  0.00           C  
ATOM    253  O   ILE A  32      -3.512   4.977  10.422  1.00  0.00           O  
ATOM    254  CB  ILE A  32      -0.724   5.418   8.844  1.00  0.00           C  
ATOM    255  CG1 ILE A  32      -0.983   3.906   8.844  1.00  0.00           C  
ATOM    256  CD1 ILE A  32       0.245   3.066   8.523  1.00  2.00           C  
ATOM    257  CG2 ILE A  32       0.229   5.812   9.977  1.00  0.00           C  
ATOM    258  N   SER A  33      -2.350   6.703  11.312  1.00  0.00           N  
ATOM    259  CA  SER A  33      -2.871   6.520  12.664  1.00  0.00           C  
ATOM    260  C   SER A  33      -4.375   6.773  12.711  1.00  6.00           C  
ATOM    261  O   SER A  33      -5.105   6.070  13.414  1.00  4.00           O  
ATOM    262  CB  SER A  33      -2.156   7.449  13.641  1.00  6.00           C  
ATOM    263  OG  SER A  33      -0.777   7.133  13.719  1.00 10.00           O  
ATOM    264  N   PHE A  34      -4.812   7.668  11.938  1.00  0.00           N  
ATOM    265  CA  PHE A  34      -6.234   7.992  11.914  1.00  3.00           C  
ATOM    266  C   PHE A  34      -7.035   6.879  11.250  1.00  6.00           C  
ATOM    267  O   PHE A  34      -8.148   6.574  11.680  1.00  3.00           O  
ATOM    268  CB  PHE A  34      -6.469   9.320  11.180  1.00 10.00           C  
ATOM    269  CG  PHE A  34      -5.977  10.523  11.938  1.00  6.00           C  
ATOM    270  CD1 PHE A  34      -6.727  11.070  12.977  1.00  2.00           C  
ATOM    271  CD2 PHE A  34      -4.766  11.117  11.609  1.00  7.00           C  
ATOM    272  CE1 PHE A  34      -6.273  12.180  13.672  1.00  1.00           C  
ATOM    273  CE2 PHE A  34      -4.309  12.234  12.305  1.00  5.00           C  
ATOM    274  CZ  PHE A  34      -5.062  12.766  13.336  1.00  2.00           C  
ATOM    275  N   VAL A  35      -6.414   6.250  10.344  1.00  0.00           N  
ATOM    276  CA  VAL A  35      -7.117   5.238   9.562  1.00  7.00           C  
ATOM    277  C   VAL A  35      -7.023   3.885  10.258  1.00  6.00           C  
ATOM    278  O   VAL A  35      -8.023   3.170  10.375  1.00  5.00           O  
ATOM    279  CB  VAL A  35      -6.555   5.137   8.125  1.00  0.00           C  
ATOM    280  CG1 VAL A  35      -7.141   3.928   7.398  1.00  8.00           C  
ATOM    281  CG2 VAL A  35      -6.844   6.422   7.348  1.00 31.00           C  
ATOM    282  N   THR A  36      -5.891   3.566  10.820  1.00  0.00           N  
ATOM    283  CA  THR A  36      -5.656   2.189  11.242  1.00  0.00           C  
ATOM    284  C   THR A  36      -5.434   2.115  12.750  1.00  8.00           C  
ATOM    285  O   THR A  36      -5.508   1.035  13.344  1.00 12.00           O  
ATOM    286  CB  THR A  36      -4.445   1.584  10.516  1.00  0.00           C  
ATOM    287  OG1 THR A  36      -3.250   2.250  10.945  1.00  0.00           O  
ATOM    288  CG2 THR A  36      -4.578   1.736   9.000  1.00  2.00           C  
ATOM    289  N   GLY A  37      -5.156   3.211  13.328  1.00  6.00           N  
ATOM    290  CA  GLY A  37      -4.777   3.225  14.734  1.00  4.00           C  
ATOM    291  C   GLY A  37      -3.316   2.889  14.961  1.00  0.00           C  
ATOM    292  O   GLY A  37      -2.830   2.938  16.094  1.00  5.00           O  
ATOM    293  N   LEU A  38      -2.557   2.541  13.969  1.00  0.00           N  
ATOM    294  CA  LEU A  38      -1.126   2.268  14.023  1.00 13.00           C  
ATOM    295  C   LEU A  38      -0.321   3.559  13.945  1.00  0.00           C  
ATOM    296  O   LEU A  38      -0.693   4.484  13.219  1.00  0.00           O  
ATOM    297  CB  LEU A  38      -0.714   1.323  12.891  1.00  0.00           C  
ATOM    298  CG  LEU A  38      -1.376  -0.056  12.891  1.00  0.00           C  
ATOM    299  CD1 LEU A  38      -1.204  -0.719  11.523  1.00  2.00           C  
ATOM    300  CD2 LEU A  38      -0.797  -0.934  13.992  1.00  8.00           C  
ATOM    301  N   MET A  39       0.768   3.506  14.672  1.00  0.00           N  
ATOM    302  CA  MET A  39       1.668   4.652  14.602  1.00  0.00           C  
ATOM    303  C   MET A  39       2.752   4.426  13.547  1.00  0.00           C  
ATOM    304  O   MET A  39       3.193   3.295  13.344  1.00  0.00           O  
ATOM    305  CB  MET A  39       2.309   4.926  15.961  1.00  4.00           C  
ATOM    306  CG  MET A  39       1.314   5.336  17.031  1.00  3.00           C  
ATOM    307  SD  MET A  39       0.466   6.914  16.641  1.00  2.00           S  
ATOM    308  CE  MET A  39      -1.264   6.367  16.688  1.00  2.00           C  
ATOM    309  N   PRO A  40       3.166   5.590  12.922  1.00  0.00           N  
ATOM    310  CA  PRO A  40       4.281   5.438  11.984  1.00  0.00           C  
ATOM    311  C   PRO A  40       5.453   4.664  12.578  1.00  0.00           C  
ATOM    312  O   PRO A  40       6.027   3.797  11.914  1.00  0.00           O  
ATOM    313  CB  PRO A  40       4.676   6.883  11.672  1.00  4.00           C  
ATOM    314  CG  PRO A  40       3.404   7.660  11.773  1.00  4.00           C  
ATOM    315  CD  PRO A  40       2.596   7.105  12.914  1.00  5.00           C  
ATOM    316  N   SER A  41       5.758   4.918  13.789  1.00  5.00           N  
ATOM    317  CA  SER A  41       6.891   4.266  14.438  1.00  3.00           C  
ATOM    318  C   SER A  41       6.664   2.766  14.578  1.00  3.00           C  
ATOM    319  O   SER A  41       7.621   1.995  14.695  1.00  3.00           O  
ATOM    320  CB  SER A  41       7.145   4.879  15.820  1.00  2.00           C  
ATOM    321  OG  SER A  41       5.992   4.770  16.641  1.00  2.00           O  
ATOM    322  N   ASP A  42       5.426   2.389  14.547  1.00  0.00           N  
ATOM    323  CA  ASP A  42       5.078   0.981  14.711  1.00  4.00           C  
ATOM    324  C   ASP A  42       5.250   0.215  13.406  1.00 11.00           C  
ATOM    325  O   ASP A  42       5.445  -1.002  13.414  1.00 11.00           O  
ATOM    326  CB  ASP A  42       3.639   0.840  15.219  1.00  7.00           C  
ATOM    327  CG  ASP A  42       3.447   1.393  16.625  1.00  3.00           C  
ATOM    328  OD1 ASP A  42       4.391   1.333  17.438  1.00  2.00           O  
ATOM    329  OD2 ASP A  42       2.338   1.891  16.906  1.00  5.00           O  
ATOM    330  N   VAL A  43       5.234   0.974  12.344  1.00  0.00           N  
ATOM    331  CA  VAL A  43       5.109   0.212  11.102  1.00  0.00           C  
ATOM    332  C   VAL A  43       6.375   0.376  10.266  1.00  0.00           C  
ATOM    333  O   VAL A  43       6.711  -0.494   9.461  1.00  0.00           O  
ATOM    334  CB  VAL A  43       3.871   0.651  10.289  1.00  0.00           C  
ATOM    335  CG1 VAL A  43       2.588   0.389  11.078  1.00  6.00           C  
ATOM    336  CG2 VAL A  43       3.979   2.127   9.914  1.00  2.00           C  
ATOM    337  N   ILE A  44       7.051   1.532  10.430  1.00  0.00           N  
ATOM    338  CA  ILE A  44       8.258   1.801   9.656  1.00  0.00           C  
ATOM    339  C   ILE A  44       9.297   0.716   9.922  1.00  0.00           C  
ATOM    340  O   ILE A  44       9.547   0.359  11.078  1.00  4.00           O  
ATOM    341  CB  ILE A  44       8.836   3.195   9.977  1.00  5.00           C  
ATOM    342  CG1 ILE A  44       7.938   4.297   9.406  1.00  0.00           C  
ATOM    343  CD1 ILE A  44       8.305   5.699   9.883  1.00  3.00           C  
ATOM    344  CG2 ILE A  44      10.266   3.322   9.445  1.00  2.00           C  
ATOM    345  N   GLY A  45       9.852   0.185   8.828  1.00  0.00           N  
ATOM    346  CA  GLY A  45      10.875  -0.847   8.945  1.00  3.00           C  
ATOM    347  C   GLY A  45      10.312  -2.252   8.828  1.00  3.00           C  
ATOM    348  O   GLY A  45      11.070  -3.221   8.727  1.00  2.00           O  
ATOM    349  N   LYS A  46       9.047  -2.354   8.852  1.00  0.00           N  
ATOM    350  CA  LYS A  46       8.391  -3.656   8.758  1.00  4.00           C  
ATOM    351  C   LYS A  46       7.836  -3.895   7.359  1.00  6.00           C  
ATOM    352  O   LYS A  46       7.668  -2.951   6.582  1.00  0.00           O  
ATOM    353  CB  LYS A  46       7.273  -3.766   9.797  1.00  6.00           C  
ATOM    354  CG  LYS A  46       7.750  -3.629  11.234  1.00  3.00           C  
ATOM    355  CD  LYS A  46       6.609  -3.838  12.227  1.00  4.00           C  
ATOM    356  CE  LYS A  46       7.090  -3.742  13.664  1.00  2.00           C  
ATOM    357  NZ  LYS A  46       5.980  -3.990  14.633  1.00  2.00           N  
ATOM    358  N   SER A  47       7.562  -5.125   7.102  1.00  6.00           N  
ATOM    359  CA  SER A  47       6.934  -5.473   5.832  1.00  0.00           C  
ATOM    360  C   SER A  47       5.465  -5.070   5.812  1.00  0.00           C  
ATOM    361  O   SER A  47       4.703  -5.430   6.711  1.00  0.00           O  
ATOM    362  CB  SER A  47       7.062  -6.973   5.559  1.00 15.00           C  
ATOM    363  OG  SER A  47       6.355  -7.332   4.387  1.00 60.00           O  
ATOM    364  N   ALA A  48       5.066  -4.340   4.730  1.00  0.00           N  
ATOM    365  CA  ALA A  48       3.668  -3.943   4.590  1.00  3.00           C  
ATOM    366  C   ALA A  48       2.756  -5.164   4.520  1.00  0.00           C  
ATOM    367  O   ALA A  48       1.608  -5.117   4.969  1.00  6.00           O  
ATOM    368  CB  ALA A  48       3.484  -3.074   3.348  1.00 49.00           C  
ATOM    369  N   PHE A  49       3.211  -6.254   4.051  1.00  0.00           N  
ATOM    370  CA  PHE A  49       2.441  -7.473   3.842  1.00  0.00           C  
ATOM    371  C   PHE A  49       2.059  -8.109   5.176  1.00  0.00           C  
ATOM    372  O   PHE A  49       1.065  -8.836   5.258  1.00  0.00           O  
ATOM    373  CB  PHE A  49       3.236  -8.477   2.996  1.00  0.00           C  
ATOM    374  CG  PHE A  49       3.678  -7.930   1.665  1.00  0.00           C  
ATOM    375  CD1 PHE A  49       2.742  -7.562   0.704  1.00  0.00           C  
ATOM    376  CD2 PHE A  49       5.027  -7.777   1.375  1.00 60.00           C  
ATOM    377  CE1 PHE A  49       3.148  -7.059  -0.529  1.00 60.00           C  
ATOM    378  CE2 PHE A  49       5.441  -7.273   0.145  1.00 21.00           C  
ATOM    379  CZ  PHE A  49       4.500  -6.914  -0.806  1.00 29.00           C  
ATOM    380  N   SER A  50       2.791  -7.859   6.180  1.00 60.00           N  
ATOM    381  CA  SER A  50       2.545  -8.438   7.496  1.00 20.00           C  
ATOM    382  C   SER A  50       1.289  -7.855   8.133  1.00  8.00           C  
ATOM    383  O   SER A  50       0.734  -8.430   9.070  1.00  5.00           O  
ATOM    384  CB  SER A  50       3.746  -8.211   8.414  1.00  7.00           C  
ATOM    385  OG  SER A  50       3.885  -6.836   8.727  1.00  7.00           O  
ATOM    386  N   PHE A  51       0.832  -6.762   7.629  1.00  0.00           N  
ATOM    387  CA  PHE A  51      -0.337  -6.098   8.195  1.00 12.00           C  
ATOM    388  C   PHE A  51      -1.596  -6.465   7.418  1.00 23.00           C  
ATOM    389  O   PHE A  51      -2.707  -6.129   7.836  1.00  0.00           O  
ATOM    390  CB  PHE A  51      -0.145  -4.578   8.195  1.00  3.00           C  
ATOM    391  CG  PHE A  51       1.001  -4.113   9.055  1.00  2.00           C  
ATOM    392  CD1 PHE A  51       0.836  -3.928  10.422  1.00 13.00           C  
ATOM    393  CD2 PHE A  51       2.244  -3.857   8.492  1.00  2.00           C  
ATOM    394  CE1 PHE A  51       1.896  -3.498  11.219  1.00  7.00           C  
ATOM    395  CE2 PHE A  51       3.309  -3.426   9.281  1.00  0.00           C  
ATOM    396  CZ  PHE A  51       3.131  -3.246  10.641  1.00  7.00           C  
ATOM    397  N   MET A  52      -1.369  -7.160   6.324  1.00  0.00           N  
ATOM    398  CA  MET A  52      -2.488  -7.496   5.453  1.00  0.00           C  
ATOM    399  C   MET A  52      -3.154  -8.797   5.898  1.00 40.00           C  
ATOM    400  O   MET A  52      -2.506  -9.656   6.496  1.00 19.00           O  
ATOM    401  CB  MET A  52      -2.021  -7.621   4.000  1.00  0.00           C  
ATOM    402  CG  MET A  52      -1.472  -6.328   3.422  1.00  0.00           C  
ATOM    403  SD  MET A  52      -0.904  -6.520   1.687  1.00  0.00           S  
ATOM    404  CE  MET A  52      -0.166  -4.887   1.408  1.00 60.00           C  
ATOM    405  N   HIS A  53      -4.484  -8.844   5.594  1.00 60.00           N  
ATOM    406  CA  HIS A  53      -5.133 -10.141   5.730  1.00 27.00           C  
ATOM    407  C   HIS A  53      -4.418 -11.203   4.906  1.00  0.00           C  
ATOM    408  O   HIS A  53      -4.039 -10.953   3.760  1.00  0.00           O  
ATOM    409  CB  HIS A  53      -6.602 -10.055   5.312  1.00  0.00           C  
ATOM    410  CG  HIS A  53      -7.410 -11.242   5.707  1.00  0.00           C  
ATOM    411  ND1 HIS A  53      -7.332 -12.453   5.047  1.00  0.00           N  
ATOM    412  CD2 HIS A  53      -8.320 -11.414   6.699  1.00  6.00           C  
ATOM    413  CE1 HIS A  53      -8.156 -13.312   5.617  1.00  3.00           C  
ATOM    414  NE2 HIS A  53      -8.766 -12.711   6.621  1.00  2.00           N  
ATOM    415  N   PRO A  54      -4.164 -12.398   5.461  1.00  0.00           N  
ATOM    416  CA  PRO A  54      -3.385 -13.445   4.797  1.00  0.00           C  
ATOM    417  C   PRO A  54      -3.941 -13.812   3.422  1.00 11.00           C  
ATOM    418  O   PRO A  54      -3.176 -14.102   2.498  1.00 42.00           O  
ATOM    419  CB  PRO A  54      -3.492 -14.625   5.762  1.00  5.00           C  
ATOM    420  CG  PRO A  54      -3.668 -14.008   7.109  1.00  2.00           C  
ATOM    421  CD  PRO A  54      -4.496 -12.766   6.957  1.00  7.00           C  
ATOM    422  N   ASP A  55      -5.227 -13.758   3.244  1.00  0.00           N  
ATOM    423  CA  ASP A  55      -5.840 -14.141   1.978  1.00 20.00           C  
ATOM    424  C   ASP A  55      -5.594 -13.086   0.904  1.00 57.00           C  
ATOM    425  O   ASP A  55      -5.762 -13.352  -0.288  1.00 17.00           O  
ATOM    426  CB  ASP A  55      -7.344 -14.367   2.156  1.00  7.00           C  
ATOM    427  CG  ASP A  55      -7.668 -15.625   2.941  1.00  3.00           C  
ATOM    428  OD1 ASP A  55      -6.750 -16.438   3.193  1.00  3.00           O  
ATOM    429  OD2 ASP A  55      -8.844 -15.805   3.312  1.00  2.00           O  
ATOM    430  N   ASP A  56      -5.234 -11.953   1.307  1.00  0.00           N  
ATOM    431  CA  ASP A  56      -5.105 -10.852   0.365  1.00  0.00           C  
ATOM    432  C   ASP A  56      -3.643 -10.602  -0.001  1.00  0.00           C  
ATOM    433  O   ASP A  56      -3.348  -9.891  -0.959  1.00  1.00           O  
ATOM    434  CB  ASP A  56      -5.719  -9.578   0.950  1.00  1.00           C  
ATOM    435  CG  ASP A  56      -7.211  -9.695   1.204  1.00  1.00           C  
ATOM    436  OD1 ASP A  56      -7.852 -10.617   0.647  1.00  7.00           O  
ATOM    437  OD2 ASP A  56      -7.754  -8.867   1.967  1.00  0.00           O  
ATOM    438  N   ARG A  57      -2.680 -11.195   0.668  1.00  0.00           N  
ATOM    439  CA  ARG A  57      -1.256 -10.906   0.519  1.00  0.00           C  
ATOM    440  C   ARG A  57      -0.773 -11.250  -0.887  1.00  0.00           C  
ATOM    441  O   ARG A  57      -0.074 -10.453  -1.519  1.00  0.00           O  
ATOM    442  CB  ARG A  57      -0.441 -11.688   1.556  1.00  3.00           C  
ATOM    443  CG  ARG A  57      -0.601 -11.164   2.977  1.00  0.00           C  
ATOM    444  CD  ARG A  57       0.192 -12.000   3.973  1.00 39.00           C  
ATOM    445  NE  ARG A  57      -0.234 -11.750   5.348  1.00  0.00           N  
ATOM    446  CZ  ARG A  57       0.192 -12.430   6.410  1.00  0.00           C  
ATOM    447  NH1 ARG A  57       1.068 -13.422   6.273  1.00  8.00           N  
ATOM    448  NH2 ARG A  57      -0.260 -12.117   7.613  1.00  4.00           N  
ATOM    449  N   VAL A  58      -1.173 -12.312  -1.399  1.00  3.00           N  
ATOM    450  CA  VAL A  58      -0.670 -12.797  -2.682  1.00  0.00           C  
ATOM    451  C   VAL A  58      -1.075 -11.828  -3.791  1.00  0.00           C  
ATOM    452  O   VAL A  58      -0.289 -11.555  -4.699  1.00  0.00           O  
ATOM    453  CB  VAL A  58      -1.189 -14.219  -2.998  1.00  8.00           C  
ATOM    454  CG1 VAL A  58      -2.705 -14.211  -3.188  1.00 44.00           C  
ATOM    455  CG2 VAL A  58      -0.496 -14.773  -4.242  1.00 18.00           C  
ATOM    456  N   TRP A  59      -2.184 -11.289  -3.693  1.00  0.00           N  
ATOM    457  CA  TRP A  59      -2.682 -10.391  -4.734  1.00  0.00           C  
ATOM    458  C   TRP A  59      -1.930  -9.062  -4.715  1.00  0.00           C  
ATOM    459  O   TRP A  59      -1.666  -8.477  -5.766  1.00  0.00           O  
ATOM    460  CB  TRP A  59      -4.184 -10.141  -4.555  1.00  1.00           C  
ATOM    461  CG  TRP A  59      -4.996 -11.398  -4.430  1.00  0.00           C  
ATOM    462  CD1 TRP A  59      -5.762 -11.781  -3.365  1.00  1.00           C  
ATOM    463  CD2 TRP A  59      -5.117 -12.438  -5.406  1.00  0.00           C  
ATOM    464  CE2 TRP A  59      -5.977 -13.422  -4.867  1.00  0.00           C  
ATOM    465  NE1 TRP A  59      -6.355 -12.992  -3.621  1.00 15.00           N  
ATOM    466  CE3 TRP A  59      -4.586 -12.633  -6.691  1.00  0.00           C  
ATOM    467  CZ3 TRP A  59      -4.926 -13.789  -7.383  1.00  0.00           C  
ATOM    468  CH2 TRP A  59      -5.781 -14.750  -6.816  1.00 38.00           C  
ATOM    469  CZ2 TRP A  59      -6.316 -14.578  -5.562  1.00  6.00           C  
ATOM    470  N   SER A  60      -1.581  -8.680  -3.553  1.00  0.00           N  
ATOM    471  CA  SER A  60      -0.773  -7.473  -3.426  1.00  0.00           C  
ATOM    472  C   SER A  60       0.628  -7.684  -3.990  1.00  0.00           C  
ATOM    473  O   SER A  60       1.184  -6.793  -4.637  1.00 60.00           O  
ATOM    474  CB  SER A  60      -0.684  -7.035  -1.963  1.00 60.00           C  
ATOM    475  OG  SER A  60      -1.962  -6.680  -1.465  1.00  0.00           O  
ATOM    476  N   ILE A  61       1.097  -8.781  -3.795  1.00  0.00           N  
ATOM    477  CA  ILE A  61       2.420  -9.125  -4.305  1.00  0.00           C  
ATOM    478  C   ILE A  61       2.389  -9.172  -5.832  1.00  0.00           C  
ATOM    479  O   ILE A  61       3.275  -8.625  -6.492  1.00  0.00           O  
ATOM    480  CB  ILE A  61       2.906 -10.477  -3.738  1.00  0.00           C  
ATOM    481  CG1 ILE A  61       3.178 -10.359  -2.234  1.00  9.00           C  
ATOM    482  CD1 ILE A  61       3.383 -11.695  -1.534  1.00  2.00           C  
ATOM    483  CG2 ILE A  61       4.152 -10.961  -4.484  1.00 49.00           C  
ATOM    484  N   VAL A  62       1.453  -9.820  -6.320  1.00  0.00           N  
ATOM    485  CA  VAL A  62       1.289  -9.906  -7.770  1.00 13.00           C  
ATOM    486  C   VAL A  62       1.139  -8.508  -8.359  1.00  0.00           C  
ATOM    487  O   VAL A  62       1.784  -8.172  -9.352  1.00  0.00           O  
ATOM    488  CB  VAL A  62       0.071 -10.781  -8.148  1.00  0.00           C  
ATOM    489  CG1 VAL A  62      -0.220 -10.680  -9.641  1.00 60.00           C  
ATOM    490  CG2 VAL A  62       0.310 -12.234  -7.746  1.00  5.00           C  
ATOM    491  N   ALA A  63       0.340  -7.742  -7.750  1.00  0.00           N  
ATOM    492  CA  ALA A  63       0.127  -6.375  -8.219  1.00 27.00           C  
ATOM    493  C   ALA A  63       1.429  -5.578  -8.195  1.00 57.00           C  
ATOM    494  O   ALA A  63       1.707  -4.809  -9.125  1.00 34.00           O  
ATOM    495  CB  ALA A  63      -0.930  -5.676  -7.363  1.00 50.00           C  
ATOM    496  N   GLN A  64       2.158  -5.688  -7.156  1.00 43.00           N  
ATOM    497  CA  GLN A  64       3.451  -5.020  -7.051  1.00 36.00           C  
ATOM    498  C   GLN A  64       4.371  -5.418  -8.203  1.00  0.00           C  
ATOM    499  O   GLN A  64       4.996  -4.559  -8.828  1.00  0.00           O  
ATOM    500  CB  GLN A  64       4.117  -5.352  -5.711  1.00 60.00           C  
ATOM    501  CG  GLN A  64       5.484  -4.707  -5.531  1.00 60.00           C  
ATOM    502  CD  GLN A  64       6.148  -5.098  -4.223  1.00  0.00           C  
ATOM    503  OE1 GLN A  64       6.934  -6.055  -4.172  1.00 57.00           O  
ATOM    504  NE2 GLN A  64       5.844  -4.367  -3.158  1.00 60.00           N  
ATOM    505  N   LYS A  65       4.453  -6.543  -8.539  1.00  0.00           N  
ATOM    506  CA  LYS A  65       5.309  -7.004  -9.625  1.00 13.00           C  
ATOM    507  C   LYS A  65       4.836  -6.449 -10.969  1.00 16.00           C  
ATOM    508  O   LYS A  65       5.648  -6.043 -11.797  1.00  0.00           O  
ATOM    509  CB  LYS A  65       5.340  -8.531  -9.672  1.00 34.00           C  
ATOM    510  CG  LYS A  65       6.172  -9.172  -8.570  1.00 17.00           C  
ATOM    511  CD  LYS A  65       6.402 -10.656  -8.828  1.00 35.00           C  
ATOM    512  CE  LYS A  65       7.324 -11.266  -7.785  1.00 18.00           C  
ATOM    513  NZ  LYS A  65       7.676 -12.680  -8.117  1.00 10.00           N  
ATOM    514  N   LEU A  66       3.553  -6.645 -11.125  1.00  0.00           N  
ATOM    515  CA  LEU A  66       3.012  -6.094 -12.367  1.00 12.00           C  
ATOM    516  C   LEU A  66       3.369  -4.617 -12.508  1.00 13.00           C  
ATOM    517  O   LEU A  66       3.672  -4.152 -13.602  1.00  6.00           O  
ATOM    518  CB  LEU A  66       1.492  -6.270 -12.414  1.00 10.00           C  
ATOM    519  CG  LEU A  66       0.981  -7.691 -12.648  1.00 60.00           C  
ATOM    520  CD1 LEU A  66      -0.539  -7.738 -12.539  1.00  7.00           C  
ATOM    521  CD2 LEU A  66       1.436  -8.203 -14.016  1.00  7.00           C  
ATOM    522  N   MET A  67       3.352  -3.980 -11.383  1.00 30.00           N  
ATOM    523  CA  MET A  67       3.738  -2.572 -11.391  1.00 20.00           C  
ATOM    524  C   MET A  67       5.191  -2.410 -11.812  1.00  0.00           C  
ATOM    525  O   MET A  67       5.508  -1.556 -12.648  1.00  0.00           O  
ATOM    526  CB  MET A  67       3.525  -1.947 -10.008  1.00 27.00           C  
ATOM    527  CG  MET A  67       3.918  -0.481  -9.930  1.00  0.00           C  
ATOM    528  SD  MET A  67       3.695   0.220  -8.250  1.00 17.00           S  
ATOM    529  CE  MET A  67       4.992  -0.679  -7.355  1.00 49.00           C  
ATOM    530  N   PHE A  68       6.086  -3.225 -11.320  1.00  0.00           N  
ATOM    531  CA  PHE A  68       7.512  -3.143 -11.609  1.00  0.00           C  
ATOM    532  C   PHE A  68       7.789  -3.469 -13.070  1.00  3.00           C  
ATOM    533  O   PHE A  68       8.773  -3.004 -13.641  1.00  4.00           O  
ATOM    534  CB  PHE A  68       8.305  -4.090 -10.703  1.00  5.00           C  
ATOM    535  CG  PHE A  68       8.641  -3.504  -9.359  1.00  8.00           C  
ATOM    536  CD1 PHE A  68       9.805  -2.762  -9.180  1.00  4.00           C  
ATOM    537  CD2 PHE A  68       7.801  -3.695  -8.273  1.00 14.00           C  
ATOM    538  CE1 PHE A  68      10.125  -2.219  -7.941  1.00  7.00           C  
ATOM    539  CE2 PHE A  68       8.109  -3.154  -7.027  1.00 19.00           C  
ATOM    540  CZ  PHE A  68       9.273  -2.416  -6.863  1.00 13.00           C  
ATOM    541  N   SER A  69       6.875  -4.203 -13.641  1.00  0.00           N  
ATOM    542  CA  SER A  69       7.090  -4.637 -15.016  1.00  2.00           C  
ATOM    543  C   SER A  69       6.305  -3.770 -16.000  1.00  4.00           C  
ATOM    544  O   SER A  69       6.426  -3.934 -17.219  1.00  2.00           O  
ATOM    545  CB  SER A  69       6.688  -6.102 -15.188  1.00  3.00           C  
ATOM    546  OG  SER A  69       7.465  -6.938 -14.344  1.00  4.00           O  
ATOM    547  N   SER A  70       5.547  -2.887 -15.398  1.00  0.00           N  
ATOM    548  CA  SER A  70       4.660  -2.086 -16.234  1.00  4.00           C  
ATOM    549  C   SER A  70       5.398  -0.896 -16.844  1.00  4.00           C  
ATOM    550  O   SER A  70       6.363  -0.397 -16.266  1.00  6.00           O  
ATOM    551  CB  SER A  70       3.457  -1.595 -15.438  1.00  5.00           C  
ATOM    552  OG  SER A  70       3.811  -0.490 -14.625  1.00  0.00           O  
ATOM    553  N   THR A  71       4.945  -0.453 -18.016  1.00  4.00           N  
ATOM    554  CA  THR A  71       5.543   0.697 -18.688  1.00  3.00           C  
ATOM    555  C   THR A  71       5.160   1.994 -17.969  1.00  3.00           C  
ATOM    556  O   THR A  71       5.926   2.961 -17.984  1.00  2.00           O  
ATOM    557  CB  THR A  71       5.117   0.770 -20.156  1.00  2.00           C  
ATOM    558  OG1 THR A  71       3.688   0.739 -20.234  1.00  2.00           O  
ATOM    559  CG2 THR A  71       5.684  -0.402 -20.953  1.00  1.00           C  
ATOM    560  N   GLN A  72       4.012   1.971 -17.344  1.00  0.00           N  
ATOM    561  CA  GLN A  72       3.510   3.176 -16.688  1.00  2.00           C  
ATOM    562  C   GLN A  72       4.070   3.307 -15.281  1.00  4.00           C  
ATOM    563  O   GLN A  72       4.031   4.387 -14.688  1.00  4.00           O  
ATOM    564  CB  GLN A  72       1.981   3.170 -16.656  1.00  8.00           C  
ATOM    565  CG  GLN A  72       1.331   3.316 -18.016  1.00  2.00           C  
ATOM    566  CD  GLN A  72      -0.182   3.229 -17.969  1.00  3.00           C  
ATOM    567  OE1 GLN A  72      -0.802   3.600 -16.969  1.00  2.00           O  
ATOM    568  NE2 GLN A  72      -0.789   2.736 -19.047  1.00  1.00           N  
ATOM    569  N   GLY A  73       4.621   2.211 -14.750  1.00  0.00           N  
ATOM    570  CA  GLY A  73       5.180   2.219 -13.406  1.00  8.00           C  
ATOM    571  C   GLY A  73       4.137   2.451 -12.336  1.00  0.00           C  
ATOM    572  O   GLY A  73       4.410   3.111 -11.328  1.00 11.00           O  
ATOM    573  N   GLN A  74       2.926   2.051 -12.641  1.00  0.00           N  
ATOM    574  CA  GLN A  74       1.824   2.225 -11.703  1.00  0.00           C  
ATOM    575  C   GLN A  74       1.060   0.918 -11.500  1.00  7.00           C  
ATOM    576  O   GLN A  74       1.064   0.050 -12.375  1.00  8.00           O  
ATOM    577  CB  GLN A  74       0.874   3.320 -12.180  1.00 16.00           C  
ATOM    578  CG  GLN A  74       1.562   4.648 -12.469  1.00  7.00           C  
ATOM    579  CD  GLN A  74       0.624   5.676 -13.078  1.00  3.00           C  
ATOM    580  OE1 GLN A  74      -0.569   5.707 -12.758  1.00  4.00           O  
ATOM    581  NE2 GLN A  74       1.157   6.523 -13.953  1.00  2.00           N  
ATOM    582  N   GLY A  75       0.473   0.762 -10.375  1.00 21.00           N  
ATOM    583  CA  GLY A  75      -0.356  -0.387 -10.047  1.00 17.00           C  
ATOM    584  C   GLY A  75      -1.407  -0.082  -8.992  1.00 30.00           C  
ATOM    585  O   GLY A  75      -1.320   0.932  -8.297  1.00 49.00           O  
ATOM    586  N   ILE A  76      -2.443  -0.971  -9.047  1.00  9.00           N  
ATOM    587  CA  ILE A  76      -3.523  -0.794  -8.086  1.00 24.00           C  
ATOM    588  C   ILE A  76      -3.916  -2.148  -7.496  1.00 38.00           C  
ATOM    589  O   ILE A  76      -3.926  -3.158  -8.203  1.00 24.00           O  
ATOM    590  CB  ILE A  76      -4.750  -0.114  -8.727  1.00 12.00           C  
ATOM    591  CG1 ILE A  76      -5.797   0.226  -7.660  1.00 29.00           C  
ATOM    592  CD1 ILE A  76      -6.863   1.206  -8.125  1.00  4.00           C  
ATOM    593  CG2 ILE A  76      -5.355  -1.006  -9.820  1.00  5.00           C  
ATOM    594  N   VAL A  77      -4.203  -2.117  -6.168  1.00  0.00           N  
ATOM    595  CA  VAL A  77      -4.660  -3.336  -5.508  1.00 43.00           C  
ATOM    596  C   VAL A  77      -5.469  -2.977  -4.266  1.00  0.00           C  
ATOM    597  O   VAL A  77      -5.215  -1.955  -3.623  1.00  0.00           O  
ATOM    598  CB  VAL A  77      -3.475  -4.254  -5.125  1.00  0.00           C  
ATOM    599  CG1 VAL A  77      -2.623  -3.609  -4.035  1.00 60.00           C  
ATOM    600  CG2 VAL A  77      -3.984  -5.621  -4.676  1.00  1.00           C  
ATOM    601  N   SER A  78      -6.453  -3.812  -4.016  1.00 60.00           N  
ATOM    602  CA  SER A  78      -7.238  -3.648  -2.797  1.00  0.00           C  
ATOM    603  C   SER A  78      -7.035  -4.824  -1.849  1.00  0.00           C  
ATOM    604  O   SER A  78      -6.910  -5.969  -2.289  1.00  1.00           O  
ATOM    605  CB  SER A  78      -8.727  -3.498  -3.129  1.00 18.00           C  
ATOM    606  OG  SER A  78      -8.953  -2.324  -3.893  1.00 59.00           O  
ATOM    607  N   TYR A  79      -6.930  -4.527  -0.495  1.00  0.00           N  
ATOM    608  CA  TYR A  79      -6.699  -5.555   0.517  1.00  0.00           C  
ATOM    609  C   TYR A  79      -7.219  -5.105   1.877  1.00  0.00           C  
ATOM    610  O   TYR A  79      -7.430  -3.910   2.105  1.00  0.00           O  
ATOM    611  CB  TYR A  79      -5.207  -5.891   0.614  1.00  1.00           C  
ATOM    612  CG  TYR A  79      -4.328  -4.684   0.835  1.00  0.00           C  
ATOM    613  CD1 TYR A  79      -3.703  -4.047  -0.236  1.00  0.00           C  
ATOM    614  CD2 TYR A  79      -4.117  -4.180   2.113  1.00  0.00           C  
ATOM    615  CE1 TYR A  79      -2.889  -2.938  -0.037  1.00 60.00           C  
ATOM    616  CE2 TYR A  79      -3.305  -3.070   2.324  1.00  0.00           C  
ATOM    617  CZ  TYR A  79      -2.695  -2.457   1.245  1.00  0.00           C  
ATOM    618  OH  TYR A  79      -1.891  -1.358   1.448  1.00 58.00           O  
ATOM    619  N   ARG A  80      -7.504  -6.121   2.623  1.00  0.00           N  
ATOM    620  CA  ARG A  80      -7.875  -5.859   4.008  1.00  0.00           C  
ATOM    621  C   ARG A  80      -6.641  -5.711   4.891  1.00  0.00           C  
ATOM    622  O   ARG A  80      -5.742  -6.555   4.852  1.00  0.00           O  
ATOM    623  CB  ARG A  80      -8.773  -6.977   4.547  1.00  0.00           C  
ATOM    624  CG  ARG A  80     -10.117  -7.078   3.842  1.00 20.00           C  
ATOM    625  CD  ARG A  80     -10.844  -8.367   4.203  1.00  9.00           C  
ATOM    626  NE  ARG A  80     -10.180  -9.539   3.639  1.00  0.00           N  
ATOM    627  CZ  ARG A  80     -10.688 -10.773   3.648  1.00 14.00           C  
ATOM    628  NH1 ARG A  80     -11.867 -11.016   4.199  1.00  3.00           N  
ATOM    629  NH2 ARG A  80      -9.992 -11.766   3.105  1.00  7.00           N  
ATOM    630  N   LEU A  81      -6.703  -4.633   5.703  1.00  0.00           N  
ATOM    631  CA  LEU A  81      -5.590  -4.352   6.605  1.00  0.00           C  
ATOM    632  C   LEU A  81      -6.031  -4.457   8.062  1.00  0.00           C  
ATOM    633  O   LEU A  81      -7.066  -3.912   8.445  1.00  0.00           O  
ATOM    634  CB  LEU A  81      -5.023  -2.955   6.332  1.00  0.00           C  
ATOM    635  CG  LEU A  81      -3.713  -2.605   7.039  1.00  0.00           C  
ATOM    636  CD1 LEU A  81      -2.635  -2.258   6.020  1.00  4.00           C  
ATOM    637  CD2 LEU A  81      -3.924  -1.453   8.016  1.00  2.00           C  
ATOM    638  N   LYS A  82      -5.207  -5.141   8.859  1.00  0.00           N  
ATOM    639  CA  LYS A  82      -5.500  -5.277  10.281  1.00  0.00           C  
ATOM    640  C   LYS A  82      -5.148  -3.998  11.039  1.00  0.00           C  
ATOM    641  O   LYS A  82      -4.000  -3.551  11.008  1.00 26.00           O  
ATOM    642  CB  LYS A  82      -4.738  -6.465  10.875  1.00 25.00           C  
ATOM    643  CG  LYS A  82      -5.117  -6.785  12.312  1.00 12.00           C  
ATOM    644  CD  LYS A  82      -4.371  -8.008  12.828  1.00  6.00           C  
ATOM    645  CE  LYS A  82      -4.730  -8.312  14.281  1.00  3.00           C  
ATOM    646  NZ  LYS A  82      -4.027  -9.531  14.773  1.00  1.00           N  
ATOM    647  N   CYS A  83      -6.180  -3.451  11.766  1.00  0.00           N  
ATOM    648  CA  CYS A  83      -5.980  -2.252  12.578  1.00  0.00           C  
ATOM    649  C   CYS A  83      -5.430  -2.607  13.953  1.00 22.00           C  
ATOM    650  O   CYS A  83      -5.375  -3.783  14.320  1.00 11.00           O  
ATOM    651  CB  CYS A  83      -7.289  -1.479  12.727  1.00 10.00           C  
ATOM    652  SG  CYS A  83      -7.957  -0.875  11.156  1.00  7.00           S  
ATOM    653  N   CYS A  84      -4.996  -1.521  14.719  1.00 15.00           N  
ATOM    654  CA  CYS A  84      -4.391  -1.692  16.031  1.00  7.00           C  
ATOM    655  C   CYS A  84      -5.344  -2.408  16.984  1.00  0.00           C  
ATOM    656  O   CYS A  84      -4.914  -3.225  17.797  1.00  3.00           O  
ATOM    657  CB  CYS A  84      -3.994  -0.339  16.625  1.00  6.00           C  
ATOM    658  SG  CYS A  84      -3.174  -0.455  18.234  1.00  2.00           S  
ATOM    659  N   ASP A  85      -6.668  -2.213  16.828  1.00 11.00           N  
ATOM    660  CA  ASP A  85      -7.656  -2.768  17.750  1.00  2.00           C  
ATOM    661  C   ASP A  85      -8.125  -4.145  17.281  1.00  2.00           C  
ATOM    662  O   ASP A  85      -9.062  -4.711  17.859  1.00  2.00           O  
ATOM    663  CB  ASP A  85      -8.852  -1.819  17.891  1.00  2.00           C  
ATOM    664  CG  ASP A  85      -9.633  -1.666  16.594  1.00  5.00           C  
ATOM    665  OD1 ASP A  85      -9.281  -2.312  15.586  1.00  0.00           O  
ATOM    666  OD2 ASP A  85     -10.617  -0.891  16.578  1.00  2.00           O  
ATOM    667  N   GLY A  86      -7.570  -4.645  16.172  1.00  4.00           N  
ATOM    668  CA  GLY A  86      -7.910  -5.980  15.719  1.00  2.00           C  
ATOM    669  C   GLY A  86      -8.938  -5.988  14.602  1.00  2.00           C  
ATOM    670  O   GLY A  86      -9.148  -7.020  13.953  1.00  3.00           O  
ATOM    671  N   SER A  87      -9.594  -4.883  14.414  1.00  3.00           N  
ATOM    672  CA  SER A  87     -10.555  -4.797  13.320  1.00  2.00           C  
ATOM    673  C   SER A  87      -9.844  -4.703  11.969  1.00  0.00           C  
ATOM    674  O   SER A  87      -8.625  -4.535  11.914  1.00  0.00           O  
ATOM    675  CB  SER A  87     -11.477  -3.592  13.508  1.00  2.00           C  
ATOM    676  OG  SER A  87     -10.742  -2.381  13.391  1.00  4.00           O  
ATOM    677  N   LEU A  88     -10.672  -4.887  10.883  1.00  3.00           N  
ATOM    678  CA  LEU A  88     -10.133  -4.785   9.531  1.00  0.00           C  
ATOM    679  C   LEU A  88     -10.688  -3.562   8.812  1.00 12.00           C  
ATOM    680  O   LEU A  88     -11.859  -3.217   8.984  1.00  4.00           O  
ATOM    681  CB  LEU A  88     -10.445  -6.051   8.727  1.00  6.00           C  
ATOM    682  CG  LEU A  88      -9.789  -7.344   9.219  1.00  4.00           C  
ATOM    683  CD1 LEU A  88     -10.367  -8.547   8.477  1.00  3.00           C  
ATOM    684  CD2 LEU A  88      -8.273  -7.277   9.039  1.00 17.00           C  
ATOM    685  N   VAL A  89      -9.773  -2.908   8.086  1.00  0.00           N  
ATOM    686  CA  VAL A  89     -10.164  -1.860   7.152  1.00 10.00           C  
ATOM    687  C   VAL A  89      -9.727  -2.242   5.738  1.00 22.00           C  
ATOM    688  O   VAL A  89      -8.680  -2.861   5.551  1.00  0.00           O  
ATOM    689  CB  VAL A  89      -9.555  -0.494   7.543  1.00  6.00           C  
ATOM    690  CG1 VAL A  89      -8.031  -0.528   7.438  1.00  0.00           C  
ATOM    691  CG2 VAL A  89     -10.133   0.616   6.668  1.00  7.00           C  
ATOM    692  N   THR A  90     -10.594  -1.963   4.809  1.00 17.00           N  
ATOM    693  CA  THR A  90     -10.219  -2.250   3.430  1.00  0.00           C  
ATOM    694  C   THR A  90      -9.609  -1.016   2.766  1.00  0.00           C  
ATOM    695  O   THR A  90     -10.195   0.069   2.814  1.00  0.00           O  
ATOM    696  CB  THR A  90     -11.422  -2.738   2.609  1.00 28.00           C  
ATOM    697  OG1 THR A  90     -11.953  -3.926   3.213  1.00 17.00           O  
ATOM    698  CG2 THR A  90     -11.023  -3.051   1.171  1.00  0.00           C  
ATOM    699  N   LEU A  91      -8.430  -1.293   2.156  1.00  0.00           N  
ATOM    700  CA  LEU A  91      -7.715  -0.211   1.488  1.00  0.00           C  
ATOM    701  C   LEU A  91      -7.586  -0.485  -0.007  1.00  0.00           C  
ATOM    702  O   LEU A  91      -7.375  -1.629  -0.416  1.00  0.00           O  
ATOM    703  CB  LEU A  91      -6.328  -0.023   2.105  1.00  0.00           C  
ATOM    704  CG  LEU A  91      -6.289   0.359   3.586  1.00  0.00           C  
ATOM    705  CD1 LEU A  91      -4.852   0.369   4.094  1.00  0.00           C  
ATOM    706  CD2 LEU A  91      -6.949   1.717   3.805  1.00  1.00           C  
ATOM    707  N   ARG A  92      -7.859   0.601  -0.738  1.00  0.00           N  
ATOM    708  CA  ARG A  92      -7.418   0.650  -2.129  1.00  0.00           C  
ATOM    709  C   ARG A  92      -6.070   1.359  -2.250  1.00  0.00           C  
ATOM    710  O   ARG A  92      -5.969   2.557  -1.974  1.00 60.00           O  
ATOM    711  CB  ARG A  92      -8.461   1.351  -3.000  1.00  0.00           C  
ATOM    712  CG  ARG A  92      -8.078   1.435  -4.469  1.00 60.00           C  
ATOM    713  CD  ARG A  92      -9.094   2.242  -5.270  1.00  9.00           C  
ATOM    714  NE  ARG A  92     -10.422   1.644  -5.219  1.00  4.00           N  
ATOM    715  CZ  ARG A  92     -11.492   2.223  -4.684  1.00  2.00           C  
ATOM    716  NH1 ARG A  92     -11.414   3.434  -4.145  1.00  5.00           N  
ATOM    717  NH2 ARG A  92     -12.656   1.586  -4.691  1.00  4.00           N  
ATOM    718  N   SER A  93      -5.102   0.591  -2.744  1.00  0.00           N  
ATOM    719  CA  SER A  93      -3.754   1.143  -2.824  1.00  0.00           C  
ATOM    720  C   SER A  93      -3.340   1.386  -4.270  1.00 26.00           C  
ATOM    721  O   SER A  93      -3.389   0.472  -5.098  1.00 16.00           O  
ATOM    722  CB  SER A  93      -2.750   0.206  -2.148  1.00 60.00           C  
ATOM    723  OG  SER A  93      -2.914   0.225  -0.741  1.00  0.00           O  
ATOM    724  N   ARG A  94      -2.949   2.594  -4.480  1.00  0.00           N  
ATOM    725  CA  ARG A  94      -2.379   2.984  -5.770  1.00  0.00           C  
ATOM    726  C   ARG A  94      -0.878   3.225  -5.652  1.00  0.00           C  
ATOM    727  O   ARG A  94      -0.444   4.141  -4.949  1.00  0.00           O  
ATOM    728  CB  ARG A  94      -3.072   4.238  -6.305  1.00 58.00           C  
ATOM    729  CG  ARG A  94      -4.559   4.059  -6.562  1.00 53.00           C  
ATOM    730  CD  ARG A  94      -5.250   5.387  -6.836  1.00 23.00           C  
ATOM    731  NE  ARG A  94      -5.004   5.852  -8.195  1.00 10.00           N  
ATOM    732  CZ  ARG A  94      -5.953   6.254  -9.039  1.00  4.00           C  
ATOM    733  NH1 ARG A  94      -7.230   6.250  -8.680  1.00  2.00           N  
ATOM    734  NH2 ARG A  94      -5.621   6.656 -10.258  1.00  2.00           N  
ATOM    735  N   GLY A  95      -0.145   2.426  -6.457  1.00 18.00           N  
ATOM    736  CA  GLY A  95       1.305   2.488  -6.352  1.00 25.00           C  
ATOM    737  C   GLY A  95       1.959   3.174  -7.535  1.00  0.00           C  
ATOM    738  O   GLY A  95       1.476   3.070  -8.664  1.00 60.00           O  
ATOM    739  N   TYR A  96       3.115   3.844  -7.207  1.00  0.00           N  
ATOM    740  CA  TYR A  96       3.902   4.543  -8.219  1.00  0.00           C  
ATOM    741  C   TYR A  96       5.395   4.320  -7.996  1.00 12.00           C  
ATOM    742  O   TYR A  96       5.902   4.547  -6.895  1.00  0.00           O  
ATOM    743  CB  TYR A  96       3.590   6.043  -8.203  1.00  6.00           C  
ATOM    744  CG  TYR A  96       2.119   6.355  -8.336  1.00  4.00           C  
ATOM    745  CD1 TYR A  96       1.556   6.629  -9.578  1.00  3.00           C  
ATOM    746  CD2 TYR A  96       1.290   6.383  -7.219  1.00  7.00           C  
ATOM    747  CE1 TYR A  96       0.202   6.922  -9.711  1.00  2.00           C  
ATOM    748  CE2 TYR A  96      -0.065   6.676  -7.336  1.00  4.00           C  
ATOM    749  CZ  TYR A  96      -0.599   6.941  -8.586  1.00 18.00           C  
ATOM    750  OH  TYR A  96      -1.939   7.230  -8.703  1.00  4.00           O  
ATOM    751  N   LEU A  97       6.086   3.934  -9.117  1.00 10.00           N  
ATOM    752  CA  LEU A  97       7.520   3.693  -9.008  1.00  0.00           C  
ATOM    753  C   LEU A  97       8.281   5.008  -8.891  1.00  0.00           C  
ATOM    754  O   LEU A  97       7.910   6.004  -9.516  1.00  4.00           O  
ATOM    755  CB  LEU A  97       8.023   2.904 -10.219  1.00  9.00           C  
ATOM    756  CG  LEU A  97       7.469   1.486 -10.383  1.00  0.00           C  
ATOM    757  CD1 LEU A  97       8.125   0.793 -11.570  1.00  8.00           C  
ATOM    758  CD2 LEU A  97       7.684   0.681  -9.102  1.00  0.00           C  
ATOM    759  N   GLU A  98       9.195   4.973  -8.039  1.00  0.00           N  
ATOM    760  CA  GLU A  98      10.172   6.055  -7.980  1.00  4.00           C  
ATOM    761  C   GLU A  98      11.516   5.625  -8.570  1.00 17.00           C  
ATOM    762  O   GLU A  98      12.117   4.652  -8.109  1.00  0.00           O  
ATOM    763  CB  GLU A  98      10.367   6.527  -6.535  1.00  8.00           C  
ATOM    764  CG  GLU A  98       9.156   7.254  -5.961  1.00  4.00           C  
ATOM    765  CD  GLU A  98       9.406   7.828  -4.574  1.00  4.00           C  
ATOM    766  OE1 GLU A  98       9.039   9.000  -4.328  1.00  2.00           O  
ATOM    767  OE2 GLU A  98       9.969   7.098  -3.730  1.00  8.00           O  
ATOM    768  N   VAL A  99      11.961   6.371  -9.609  1.00  5.00           N  
ATOM    769  CA  VAL A  99      13.148   5.992 -10.359  1.00  0.00           C  
ATOM    770  C   VAL A  99      14.234   7.043 -10.180  1.00 14.00           C  
ATOM    771  O   VAL A  99      13.945   8.242 -10.102  1.00  5.00           O  
ATOM    772  CB  VAL A  99      12.836   5.805 -11.867  1.00  3.00           C  
ATOM    773  CG1 VAL A  99      14.102   5.414 -12.633  1.00  3.00           C  
ATOM    774  CG2 VAL A  99      11.742   4.754 -12.055  1.00  4.00           C  
ATOM    775  N   ASP A 100      15.430   6.543  -9.977  1.00  0.00           N  
ATOM    776  CA  ASP A 100      16.594   7.422  -9.977  1.00  6.00           C  
ATOM    777  C   ASP A 100      16.797   8.086 -11.336  1.00  0.00           C  
ATOM    778  O   ASP A 100      17.031   7.402 -12.336  1.00  7.00           O  
ATOM    779  CB  ASP A 100      17.859   6.648  -9.578  1.00  9.00           C  
ATOM    780  CG  ASP A 100      19.078   7.539  -9.398  1.00  4.00           C  
ATOM    781  OD1 ASP A 100      19.375   8.336 -10.312  1.00  6.00           O  
ATOM    782  OD2 ASP A 100      19.719   7.445  -8.344  1.00  3.00           O  
ATOM    783  N   LYS A 101      16.781   9.430 -11.359  1.00  6.00           N  
ATOM    784  CA  LYS A 101      16.812  10.156 -12.625  1.00  4.00           C  
ATOM    785  C   LYS A 101      18.172  10.031 -13.312  1.00  3.00           C  
ATOM    786  O   LYS A 101      18.250  10.078 -14.539  1.00  2.00           O  
ATOM    787  CB  LYS A 101      16.469  11.633 -12.406  1.00  3.00           C  
ATOM    788  CG  LYS A 101      15.031  11.875 -11.969  1.00  3.00           C  
ATOM    789  CD  LYS A 101      14.734  13.367 -11.852  1.00  2.00           C  
ATOM    790  CE  LYS A 101      13.297  13.617 -11.422  1.00  2.00           C  
ATOM    791  NZ  LYS A 101      12.992  15.070 -11.305  1.00  1.00           N  
ATOM    792  N   GLN A 102      19.188   9.703 -12.555  1.00  0.00           N  
ATOM    793  CA  GLN A 102      20.531   9.609 -13.109  1.00  2.00           C  
ATOM    794  C   GLN A 102      20.797   8.211 -13.664  1.00  3.00           C  
ATOM    795  O   GLN A 102      21.312   8.070 -14.773  1.00  2.00           O  
ATOM    796  CB  GLN A 102      21.562   9.961 -12.047  1.00  2.00           C  
ATOM    797  CG  GLN A 102      21.516  11.414 -11.594  1.00  3.00           C  
ATOM    798  CD  GLN A 102      22.609  11.758 -10.602  1.00  2.00           C  
ATOM    799  OE1 GLN A 102      23.500  10.945 -10.328  1.00  2.00           O  
ATOM    800  NE2 GLN A 102      22.562  12.969 -10.055  1.00  1.00           N  
ATOM    801  N   THR A 103      20.375   7.188 -12.930  1.00  0.00           N  
ATOM    802  CA  THR A 103      20.703   5.812 -13.289  1.00  2.00           C  
ATOM    803  C   THR A 103      19.547   5.148 -14.023  1.00  2.00           C  
ATOM    804  O   THR A 103      19.734   4.156 -14.727  1.00  2.00           O  
ATOM    805  CB  THR A 103      21.062   4.980 -12.039  1.00  3.00           C  
ATOM    806  OG1 THR A 103      19.906   4.867 -11.195  1.00  7.00           O  
ATOM    807  CG2 THR A 103      22.203   5.637 -11.250  1.00  2.00           C  
ATOM    808  N   GLY A 104      18.359   5.652 -13.852  1.00  3.00           N  
ATOM    809  CA  GLY A 104      17.188   5.020 -14.438  1.00  2.00           C  
ATOM    810  C   GLY A 104      16.719   3.799 -13.664  1.00  3.00           C  
ATOM    811  O   GLY A 104      15.805   3.100 -14.086  1.00  2.00           O  
ATOM    812  N   GLN A 105      17.312   3.598 -12.547  1.00  0.00           N  
ATOM    813  CA  GLN A 105      16.969   2.428 -11.742  1.00  3.00           C  
ATOM    814  C   GLN A 105      15.852   2.742 -10.758  1.00  0.00           C  
ATOM    815  O   GLN A 105      15.812   3.832 -10.180  1.00  0.00           O  
ATOM    816  CB  GLN A 105      18.203   1.919 -10.984  1.00  6.00           C  
ATOM    817  CG  GLN A 105      19.250   1.281 -11.883  1.00  2.00           C  
ATOM    818  CD  GLN A 105      20.359   0.589 -11.102  1.00  2.00           C  
ATOM    819  OE1 GLN A 105      20.250   0.416  -9.883  1.00  2.00           O  
ATOM    820  NE2 GLN A 105      21.422   0.189 -11.797  1.00  1.00           N  
ATOM    821  N   VAL A 106      15.016   1.704 -10.570  1.00  5.00           N  
ATOM    822  CA  VAL A 106      13.945   1.865  -9.602  1.00  0.00           C  
ATOM    823  C   VAL A 106      14.516   1.854  -8.188  1.00  0.00           C  
ATOM    824  O   VAL A 106      15.180   0.894  -7.785  1.00  5.00           O  
ATOM    825  CB  VAL A 106      12.875   0.760  -9.750  1.00  5.00           C  
ATOM    826  CG1 VAL A 106      11.789   0.911  -8.688  1.00  0.00           C  
ATOM    827  CG2 VAL A 106      12.258   0.796 -11.148  1.00  4.00           C  
ATOM    828  N   GLU A 107      14.203   2.854  -7.367  1.00  0.00           N  
ATOM    829  CA  GLU A 107      14.734   3.000  -6.016  1.00  4.00           C  
ATOM    830  C   GLU A 107      13.703   2.586  -4.973  1.00  7.00           C  
ATOM    831  O   GLU A 107      14.039   1.947  -3.973  1.00  5.00           O  
ATOM    832  CB  GLU A 107      15.188   4.441  -5.770  1.00  5.00           C  
ATOM    833  CG  GLU A 107      16.500   4.801  -6.453  1.00  5.00           C  
ATOM    834  CD  GLU A 107      16.969   6.211  -6.137  1.00  2.00           C  
ATOM    835  OE1 GLU A 107      18.125   6.555  -6.480  1.00  2.00           O  
ATOM    836  OE2 GLU A 107      16.188   6.977  -5.535  1.00  4.00           O  
ATOM    837  N   SER A 108      12.492   2.910  -5.188  1.00  0.00           N  
ATOM    838  CA  SER A 108      11.375   2.697  -4.277  1.00  0.00           C  
ATOM    839  C   SER A 108      10.039   2.912  -4.988  1.00  0.00           C  
ATOM    840  O   SER A 108      10.000   3.152  -6.195  1.00  0.00           O  
ATOM    841  CB  SER A 108      11.477   3.633  -3.072  1.00  7.00           C  
ATOM    842  OG  SER A 108      11.336   4.984  -3.471  1.00  9.00           O  
ATOM    843  N   PHE A 109       9.031   2.693  -4.203  1.00  0.00           N  
ATOM    844  CA  PHE A 109       7.719   3.031  -4.738  1.00  0.00           C  
ATOM    845  C   PHE A 109       6.824   3.609  -3.650  1.00  0.00           C  
ATOM    846  O   PHE A 109       7.020   3.332  -2.465  1.00  0.00           O  
ATOM    847  CB  PHE A 109       7.059   1.798  -5.363  1.00  0.00           C  
ATOM    848  CG  PHE A 109       6.797   0.688  -4.379  1.00  0.00           C  
ATOM    849  CD1 PHE A 109       7.793  -0.224  -4.059  1.00  0.00           C  
ATOM    850  CD2 PHE A 109       5.551   0.556  -3.779  1.00  0.00           C  
ATOM    851  CE1 PHE A 109       7.555  -1.252  -3.148  1.00  0.00           C  
ATOM    852  CE2 PHE A 109       5.305  -0.469  -2.871  1.00 60.00           C  
ATOM    853  CZ  PHE A 109       6.305  -1.373  -2.559  1.00 38.00           C  
ATOM    854  N   VAL A 110       5.848   4.461  -4.098  1.00  0.00           N  
ATOM    855  CA  VAL A 110       4.938   5.160  -3.199  1.00  0.00           C  
ATOM    856  C   VAL A 110       3.516   4.645  -3.398  1.00  0.00           C  
ATOM    857  O   VAL A 110       3.115   4.324  -4.520  1.00  0.00           O  
ATOM    858  CB  VAL A 110       4.988   6.691  -3.422  1.00  8.00           C  
ATOM    859  CG1 VAL A 110       3.906   7.391  -2.600  1.00  7.00           C  
ATOM    860  CG2 VAL A 110       6.371   7.234  -3.070  1.00  8.00           C  
ATOM    861  N   CYS A 111       2.904   4.566  -2.299  1.00  0.00           N  
ATOM    862  CA  CYS A 111       1.514   4.137  -2.377  1.00  0.00           C  
ATOM    863  C   CYS A 111       0.589   5.160  -1.727  1.00  0.00           C  
ATOM    864  O   CYS A 111       0.897   5.691  -0.659  1.00  0.00           O  
ATOM    865  CB  CYS A 111       1.335   2.775  -1.707  1.00 60.00           C  
ATOM    866  SG  CYS A 111       2.143   1.420  -2.586  1.00 60.00           S  
ATOM    867  N   ILE A 112      -0.509   5.387  -2.375  1.00  0.00           N  
ATOM    868  CA  ILE A 112      -1.636   6.121  -1.805  1.00  0.00           C  
ATOM    869  C   ILE A 112      -2.729   5.137  -1.386  1.00  0.00           C  
ATOM    870  O   ILE A 112      -3.309   4.449  -2.227  1.00 60.00           O  
ATOM    871  CB  ILE A 112      -2.199   7.156  -2.803  1.00  0.00           C  
ATOM    872  CG1 ILE A 112      -1.090   8.102  -3.275  1.00  9.00           C  
ATOM    873  CD1 ILE A 112      -1.501   9.016  -4.422  1.00  4.00           C  
ATOM    874  CG2 ILE A 112      -3.355   7.938  -2.172  1.00 17.00           C  
ATOM    875  N   ASN A 113      -2.996   5.168  -0.113  1.00  0.00           N  
ATOM    876  CA  ASN A 113      -3.920   4.203   0.473  1.00  0.00           C  
ATOM    877  C   ASN A 113      -5.230   4.863   0.893  1.00  0.00           C  
ATOM    878  O   ASN A 113      -5.258   5.656   1.838  1.00  1.00           O  
ATOM    879  CB  ASN A 113      -3.273   3.500   1.667  1.00  0.00           C  
ATOM    880  CG  ASN A 113      -1.914   2.918   1.336  1.00  6.00           C  
ATOM    881  OD1 ASN A 113      -1.811   1.899   0.647  1.00 60.00           O  
ATOM    882  ND2 ASN A 113      -0.859   3.561   1.824  1.00  7.00           N  
ATOM    883  N   THR A 114      -6.246   4.434   0.223  1.00  0.00           N  
ATOM    884  CA  THR A 114      -7.555   5.043   0.434  1.00  0.00           C  
ATOM    885  C   THR A 114      -8.531   4.031   1.025  1.00  0.00           C  
ATOM    886  O   THR A 114      -8.609   2.893   0.562  1.00  0.00           O  
ATOM    887  CB  THR A 114      -8.125   5.609  -0.879  1.00 31.00           C  
ATOM    888  OG1 THR A 114      -7.176   6.512  -1.458  1.00 27.00           O  
ATOM    889  CG2 THR A 114      -9.430   6.352  -0.635  1.00  8.00           C  
ATOM    890  N   VAL A 115      -9.242   4.469   2.029  1.00  0.00           N  
ATOM    891  CA  VAL A 115     -10.250   3.611   2.646  1.00  0.00           C  
ATOM    892  C   VAL A 115     -11.398   3.379   1.672  1.00  0.00           C  
ATOM    893  O   VAL A 115     -11.898   4.324   1.051  1.00  7.00           O  
ATOM    894  CB  VAL A 115     -10.781   4.219   3.965  1.00  9.00           C  
ATOM    895  CG1 VAL A 115     -11.922   3.371   4.527  1.00  5.00           C  
ATOM    896  CG2 VAL A 115      -9.648   4.348   4.984  1.00  8.00           C  
ATOM    897  N   VAL A 116     -11.688   2.098   1.542  1.00  0.00           N  
ATOM    898  CA  VAL A 116     -12.812   1.706   0.705  1.00 10.00           C  
ATOM    899  C   VAL A 116     -14.008   1.344   1.584  1.00  0.00           C  
ATOM    900  O   VAL A 116     -13.859   0.632   2.580  1.00 16.00           O  
ATOM    901  CB  VAL A 116     -12.453   0.520  -0.218  1.00  0.00           C  
ATOM    902  CG1 VAL A 116     -13.648   0.132  -1.092  1.00  7.00           C  
ATOM    903  CG2 VAL A 116     -11.242   0.868  -1.083  1.00  1.00           C  
ATOM    904  N   GLY A 117     -15.148   1.846   1.202  1.00  5.00           N  
ATOM    905  CA  GLY A 117     -16.359   1.541   1.936  1.00  3.00           C  
ATOM    906  C   GLY A 117     -16.719   0.066   1.917  1.00  0.00           C  
ATOM    907  O   GLY A 117     -16.344  -0.655   0.988  1.00  0.00           O  
ATOM    908  N   ILE A 118     -17.453  -0.385   2.865  1.00  4.00           N  
ATOM    909  CA  ILE A 118     -17.797  -1.785   3.086  1.00 19.00           C  
ATOM    910  C   ILE A 118     -18.562  -2.320   1.886  1.00  0.00           C  
ATOM    911  O   ILE A 118     -18.359  -3.455   1.454  1.00  6.00           O  
ATOM    912  CB  ILE A 118     -18.609  -1.967   4.383  1.00  3.00           C  
ATOM    913  CG1 ILE A 118     -17.766  -1.596   5.605  1.00  6.00           C  
ATOM    914  CD1 ILE A 118     -18.578  -1.451   6.891  1.00  1.00           C  
ATOM    915  CG2 ILE A 118     -19.141  -3.400   4.492  1.00  3.00           C  
ATOM    916  N   THR A 119     -19.422  -1.476   1.239  1.00  4.00           N  
ATOM    917  CA  THR A 119     -20.266  -1.932   0.143  1.00  4.00           C  
ATOM    918  C   THR A 119     -19.438  -2.195  -1.109  1.00  5.00           C  
ATOM    919  O   THR A 119     -19.656  -3.178  -1.817  1.00  5.00           O  
ATOM    920  CB  THR A 119     -21.359  -0.905  -0.176  1.00  2.00           C  
ATOM    921  OG1 THR A 119     -20.766   0.374  -0.415  1.00  3.00           O  
ATOM    922  CG2 THR A 119     -22.359  -0.781   0.979  1.00  2.00           C  
ATOM    923  N   GLU A 120     -18.344  -1.404  -1.235  1.00  0.00           N  
ATOM    924  CA  GLU A 120     -17.531  -1.479  -2.445  1.00  7.00           C  
ATOM    925  C   GLU A 120     -16.375  -2.447  -2.270  1.00  0.00           C  
ATOM    926  O   GLU A 120     -15.852  -2.984  -3.250  1.00 14.00           O  
ATOM    927  CB  GLU A 120     -17.016  -0.091  -2.828  1.00  9.00           C  
ATOM    928  CG  GLU A 120     -18.109   0.889  -3.230  1.00  3.00           C  
ATOM    929  CD  GLU A 120     -17.594   2.301  -3.457  1.00  3.00           C  
ATOM    930  OE1 GLU A 120     -18.406   3.197  -3.789  1.00  1.00           O  
ATOM    931  OE2 GLU A 120     -16.375   2.514  -3.305  1.00  4.00           O  
ATOM    932  N   ALA A 121     -16.016  -2.729  -1.064  1.00  0.00           N  
ATOM    933  CA  ALA A 121     -14.797  -3.467  -0.736  1.00  0.00           C  
ATOM    934  C   ALA A 121     -14.844  -4.887  -1.293  1.00 32.00           C  
ATOM    935  O   ALA A 121     -13.922  -5.324  -1.985  1.00  0.00           O  
ATOM    936  CB  ALA A 121     -14.586  -3.500   0.776  1.00 18.00           C  
ATOM    937  N   ASP A 122     -15.984  -5.559  -1.067  1.00  0.00           N  
ATOM    938  CA  ASP A 122     -16.109  -6.953  -1.471  1.00 11.00           C  
ATOM    939  C   ASP A 122     -16.062  -7.094  -2.990  1.00  7.00           C  
ATOM    940  O   ASP A 122     -15.383  -7.984  -3.514  1.00  9.00           O  
ATOM    941  CB  ASP A 122     -17.422  -7.547  -0.934  1.00  4.00           C  
ATOM    942  CG  ASP A 122     -17.375  -7.816   0.560  1.00  3.00           C  
ATOM    943  OD1 ASP A 122     -16.266  -7.828   1.147  1.00  7.00           O  
ATOM    944  OD2 ASP A 122     -18.453  -8.023   1.155  1.00  2.00           O  
ATOM    945  N   GLU A 123     -16.719  -6.219  -3.600  1.00  0.00           N  
ATOM    946  CA  GLU A 123     -16.766  -6.266  -5.059  1.00  9.00           C  
ATOM    947  C   GLU A 123     -15.398  -5.977  -5.664  1.00  9.00           C  
ATOM    948  O   GLU A 123     -14.984  -6.645  -6.613  1.00  0.00           O  
ATOM    949  CB  GLU A 123     -17.797  -5.270  -5.594  1.00  6.00           C  
ATOM    950  CG  GLU A 123     -19.250  -5.691  -5.359  1.00  4.00           C  
ATOM    951  CD  GLU A 123     -20.250  -4.660  -5.836  1.00  2.00           C  
ATOM    952  OE1 GLU A 123     -21.484  -4.926  -5.750  1.00  1.00           O  
ATOM    953  OE2 GLU A 123     -19.828  -3.582  -6.301  1.00  3.00           O  
ATOM    954  N   GLU A 124     -14.672  -5.066  -5.094  1.00 12.00           N  
ATOM    955  CA  GLU A 124     -13.352  -4.711  -5.594  1.00  8.00           C  
ATOM    956  C   GLU A 124     -12.375  -5.875  -5.449  1.00  0.00           C  
ATOM    957  O   GLU A 124     -11.633  -6.191  -6.379  1.00 20.00           O  
ATOM    958  CB  GLU A 124     -12.805  -3.480  -4.863  1.00 10.00           C  
ATOM    959  CG  GLU A 124     -11.562  -2.885  -5.500  1.00 15.00           C  
ATOM    960  CD  GLU A 124     -11.289  -1.453  -5.066  1.00  5.00           C  
ATOM    961  OE1 GLU A 124     -10.164  -0.958  -5.281  1.00 19.00           O  
ATOM    962  OE2 GLU A 124     -12.211  -0.823  -4.504  1.00  9.00           O  
ATOM    963  N   ILE A 125     -12.461  -6.484  -4.281  1.00  0.00           N  
ATOM    964  CA  ILE A 125     -11.547  -7.586  -4.016  1.00  0.00           C  
ATOM    965  C   ILE A 125     -11.898  -8.773  -4.906  1.00  0.00           C  
ATOM    966  O   ILE A 125     -11.008  -9.422  -5.469  1.00  0.00           O  
ATOM    967  CB  ILE A 125     -11.570  -8.000  -2.529  1.00 16.00           C  
ATOM    968  CG1 ILE A 125     -10.906  -6.930  -1.660  1.00  0.00           C  
ATOM    969  CD1 ILE A 125     -10.969  -7.219  -0.167  1.00 19.00           C  
ATOM    970  CG2 ILE A 125     -10.891  -9.359  -2.336  1.00  9.00           C  
ATOM    971  N   LYS A 126     -13.125  -8.984  -5.094  1.00 12.00           N  
ATOM    972  CA  LYS A 126     -13.578 -10.055  -5.977  1.00  7.00           C  
ATOM    973  C   LYS A 126     -13.141  -9.805  -7.414  1.00  0.00           C  
ATOM    974  O   LYS A 126     -12.594 -10.703  -8.070  1.00 10.00           O  
ATOM    975  CB  LYS A 126     -15.102 -10.195  -5.914  1.00  6.00           C  
ATOM    976  CG  LYS A 126     -15.648 -11.367  -6.715  1.00  5.00           C  
ATOM    977  CD  LYS A 126     -17.172 -11.461  -6.602  1.00  4.00           C  
ATOM    978  CE  LYS A 126     -17.719 -12.586  -7.465  1.00  2.00           C  
ATOM    979  NZ  LYS A 126     -19.203 -12.680  -7.359  1.00  1.00           N  
ATOM    980  N   ASN A 127     -13.367  -8.688  -7.910  1.00  0.00           N  
ATOM    981  CA  ASN A 127     -13.008  -8.344  -9.281  1.00 17.00           C  
ATOM    982  C   ASN A 127     -11.492  -8.398  -9.492  1.00  0.00           C  
ATOM    983  O   ASN A 127     -11.023  -8.852 -10.539  1.00  0.00           O  
ATOM    984  CB  ASN A 127     -13.531  -6.949  -9.641  1.00  9.00           C  
ATOM    985  CG  ASN A 127     -15.039  -6.930  -9.836  1.00  4.00           C  
ATOM    986  OD1 ASN A 127     -15.648  -7.961 -10.117  1.00  5.00           O  
ATOM    987  ND2 ASN A 127     -15.641  -5.758  -9.688  1.00  3.00           N  
ATOM    988  N   GLN A 128     -10.781  -7.961  -8.516  1.00 22.00           N  
ATOM    989  CA  GLN A 128      -9.320  -8.016  -8.578  1.00 19.00           C  
ATOM    990  C   GLN A 128      -8.828  -9.453  -8.719  1.00  0.00           C  
ATOM    991  O   GLN A 128      -7.938  -9.734  -9.523  1.00  0.00           O  
ATOM    992  CB  GLN A 128      -8.703  -7.363  -7.340  1.00 29.00           C  
ATOM    993  CG  GLN A 128      -7.195  -7.520  -7.250  1.00 27.00           C  
ATOM    994  CD  GLN A 128      -6.605  -6.840  -6.027  1.00  0.00           C  
ATOM    995  OE1 GLN A 128      -6.613  -5.609  -5.922  1.00 48.00           O  
ATOM    996  NE2 GLN A 128      -6.086  -7.637  -5.098  1.00  1.00           N  
ATOM    997  N   LYS A 129      -9.352 -10.305  -7.961  1.00  0.00           N  
ATOM    998  CA  LYS A 129      -8.969 -11.711  -8.008  1.00  0.00           C  
ATOM    999  C   LYS A 129      -9.258 -12.320  -9.375  1.00  9.00           C  
ATOM   1000  O   LYS A 129      -8.438 -13.062  -9.922  1.00  0.00           O  
ATOM   1001  CB  LYS A 129      -9.695 -12.508  -6.922  1.00  8.00           C  
ATOM   1002  CG  LYS A 129      -9.211 -12.195  -5.508  1.00  1.00           C  
ATOM   1003  CD  LYS A 129      -9.922 -13.062  -4.477  1.00  4.00           C  
ATOM   1004  CE  LYS A 129      -9.430 -12.773  -3.066  1.00  7.00           C  
ATOM   1005  NZ  LYS A 129     -10.109 -13.641  -2.055  1.00  4.00           N  
ATOM   1006  N   ARG A 130     -10.359 -11.938  -9.867  1.00  9.00           N  
ATOM   1007  CA  ARG A 130     -10.742 -12.406 -11.188  1.00  6.00           C  
ATOM   1008  C   ARG A 130      -9.742 -11.945 -12.242  1.00  0.00           C  
ATOM   1009  O   ARG A 130      -9.375 -12.711 -13.141  1.00  5.00           O  
ATOM   1010  CB  ARG A 130     -12.148 -11.922 -11.547  1.00  7.00           C  
ATOM   1011  CG  ARG A 130     -12.688 -12.500 -12.852  1.00  3.00           C  
ATOM   1012  CD  ARG A 130     -14.094 -12.008 -13.148  1.00  3.00           C  
ATOM   1013  NE  ARG A 130     -14.109 -10.602 -13.539  1.00  8.00           N  
ATOM   1014  CZ  ARG A 130     -14.602 -10.141 -14.688  1.00  4.00           C  
ATOM   1015  NH1 ARG A 130     -15.141 -10.969 -15.578  1.00  1.00           N  
ATOM   1016  NH2 ARG A 130     -14.562  -8.844 -14.945  1.00  2.00           N  
ATOM   1017  N   LYS A 131      -9.227 -10.766 -12.039  1.00  0.00           N  
ATOM   1018  CA  LYS A 131      -8.312 -10.164 -13.008  1.00  5.00           C  
ATOM   1019  C   LYS A 131      -6.906 -10.727 -12.852  1.00  0.00           C  
ATOM   1020  O   LYS A 131      -6.215 -10.977 -13.844  1.00  4.00           O  
ATOM   1021  CB  LYS A 131      -8.289  -8.648 -12.859  1.00  6.00           C  
ATOM   1022  CG  LYS A 131      -9.547  -7.953 -13.383  1.00  4.00           C  
ATOM   1023  CD  LYS A 131      -9.469  -6.445 -13.188  1.00  5.00           C  
ATOM   1024  CE  LYS A 131     -10.773  -5.762 -13.602  1.00  2.00           C  
ATOM   1025  NZ  LYS A 131     -10.750  -4.301 -13.297  1.00  2.00           N  
ATOM   1026  N   LEU A 132      -6.508 -11.000 -11.648  1.00  0.00           N  
ATOM   1027  CA  LEU A 132      -5.113 -11.328 -11.367  1.00  0.00           C  
ATOM   1028  C   LEU A 132      -4.902 -12.844 -11.398  1.00  0.00           C  
ATOM   1029  O   LEU A 132      -3.781 -13.312 -11.625  1.00  0.00           O  
ATOM   1030  CB  LEU A 132      -4.691 -10.773 -10.008  1.00  0.00           C  
ATOM   1031  CG  LEU A 132      -4.590  -9.250  -9.898  1.00 24.00           C  
ATOM   1032  CD1 LEU A 132      -4.168  -8.844  -8.492  1.00 45.00           C  
ATOM   1033  CD2 LEU A 132      -3.611  -8.703 -10.938  1.00 12.00           C  
ATOM   1034  N   LEU A 133      -5.992 -13.609 -11.281  1.00  0.00           N  
ATOM   1035  CA  LEU A 133      -5.914 -15.062 -11.188  1.00  0.00           C  
ATOM   1036  C   LEU A 133      -5.270 -15.656 -12.438  1.00  0.00           C  
ATOM   1037  O   LEU A 133      -4.367 -16.484 -12.344  1.00  0.00           O  
ATOM   1038  CB  LEU A 133      -7.312 -15.664 -10.992  1.00  7.00           C  
ATOM   1039  CG  LEU A 133      -7.375 -17.172 -10.734  1.00  4.00           C  
ATOM   1040  CD1 LEU A 133      -6.609 -17.516  -9.461  1.00  8.00           C  
ATOM   1041  CD2 LEU A 133      -8.820 -17.625 -10.633  1.00  2.00           C  
ATOM   1042  N   PRO A 134      -5.633 -15.250 -13.609  1.00  0.00           N  
ATOM   1043  CA  PRO A 134      -5.008 -15.836 -14.797  1.00  4.00           C  
ATOM   1044  C   PRO A 134      -3.508 -15.555 -14.875  1.00  4.00           C  
ATOM   1045  O   PRO A 134      -2.762 -16.344 -15.469  1.00  4.00           O  
ATOM   1046  CB  PRO A 134      -5.746 -15.148 -15.953  1.00  2.00           C  
ATOM   1047  CG  PRO A 134      -7.059 -14.734 -15.375  1.00  3.00           C  
ATOM   1048  CD  PRO A 134      -6.855 -14.375 -13.930  1.00  6.00           C  
ATOM   1049  N   ILE A 135      -3.082 -14.453 -14.320  1.00  0.00           N  
ATOM   1050  CA  ILE A 135      -1.676 -14.070 -14.359  1.00  5.00           C  
ATOM   1051  C   ILE A 135      -0.857 -15.008 -13.484  1.00  0.00           C  
ATOM   1052  O   ILE A 135       0.246 -15.414 -13.859  1.00 11.00           O  
ATOM   1053  CB  ILE A 135      -1.479 -12.602 -13.906  1.00  0.00           C  
ATOM   1054  CG1 ILE A 135      -2.199 -11.648 -14.867  1.00  3.00           C  
ATOM   1055  CD1 ILE A 135      -2.230 -10.203 -14.383  1.00  3.00           C  
ATOM   1056  CG2 ILE A 135       0.011 -12.266 -13.812  1.00 20.00           C  
ATOM   1057  N   ILE A 136      -1.456 -15.445 -12.422  1.00  0.00           N  
ATOM   1058  CA  ILE A 136      -0.759 -16.328 -11.484  1.00  0.00           C  
ATOM   1059  C   ILE A 136      -0.835 -17.766 -11.984  1.00  0.00           C  
ATOM   1060  O   ILE A 136       0.029 -18.594 -11.664  1.00 32.00           O  
ATOM   1061  CB  ILE A 136      -1.346 -16.219 -10.062  1.00 25.00           C  
ATOM   1062  CG1 ILE A 136      -1.187 -14.789  -9.523  1.00 17.00           C  
ATOM   1063  CD1 ILE A 136      -2.008 -14.508  -8.273  1.00 60.00           C  
ATOM   1064  CG2 ILE A 136      -0.681 -17.234  -9.125  1.00 36.00           C  
ATOM   1065  N   SER A 137      -1.842 -18.141 -12.797  1.00  0.00           N  
ATOM   1066  CA  SER A 137      -2.051 -19.500 -13.258  1.00 12.00           C  
ATOM   1067  C   SER A 137      -1.331 -19.766 -14.570  1.00 15.00           C  
ATOM   1068  O   SER A 137      -1.163 -20.922 -14.977  1.00  5.00           O  
ATOM   1069  CB  SER A 137      -3.545 -19.797 -13.414  1.00  3.00           C  
ATOM   1070  OG  SER A 137      -4.137 -18.891 -14.336  1.00  3.00           O  
ATOM   1071  N   SER A 138      -0.895 -18.750 -15.273  1.00  0.00           N  
ATOM   1072  CA  SER A 138      -0.235 -18.984 -16.562  1.00  3.00           C  
ATOM   1073  C   SER A 138       1.141 -19.609 -16.359  1.00  0.00           C  
ATOM   1074  O   SER A 138       1.788 -19.391 -15.336  1.00 44.00           O  
ATOM   1075  CB  SER A 138      -0.101 -17.672 -17.344  1.00  3.00           C  
ATOM   1076  OG  SER A 138       0.798 -16.781 -16.688  1.00  6.00           O  
ATOM   1077  N   GLN A 139       1.446 -20.875 -16.844  1.00  4.00           N  
ATOM   1078  CA  GLN A 139       2.609 -21.750 -16.953  1.00 11.00           C  
ATOM   1079  C   GLN A 139       3.893 -20.938 -17.125  1.00  4.00           C  
ATOM   1080  O   GLN A 139       4.949 -21.344 -16.625  1.00  5.00           O  
ATOM   1081  CB  GLN A 139       2.443 -22.703 -18.141  1.00  3.00           C  
ATOM   1082  CG  GLN A 139       1.531 -23.891 -17.844  1.00  3.00           C  
ATOM   1083  CD  GLN A 139       1.359 -24.812 -19.031  1.00  2.00           C  
ATOM   1084  OE1 GLN A 139       1.795 -24.500 -20.141  1.00  1.00           O  
ATOM   1085  NE2 GLN A 139       0.722 -25.953 -18.812  1.00  1.00           N  
ATOM   1086  N   ASP A 140       3.867 -19.656 -17.500  1.00  5.00           N  
ATOM   1087  CA  ASP A 140       5.035 -18.781 -17.594  1.00  5.00           C  
ATOM   1088  C   ASP A 140       5.379 -18.172 -16.234  1.00  9.00           C  
ATOM   1089  O   ASP A 140       6.488 -17.672 -16.047  1.00  6.00           O  
ATOM   1090  CB  ASP A 140       4.805 -17.688 -18.625  1.00  3.00           C  
ATOM   1091  CG  ASP A 140       5.090 -18.141 -20.047  1.00  2.00           C  
ATOM   1092  OD1 ASP A 140       5.836 -19.125 -20.234  1.00  2.00           O  
ATOM   1093  OD2 ASP A 140       4.570 -17.500 -20.984  1.00  1.00           O  
ATOM   1094  N   CYS A 141       4.605 -18.438 -15.219  1.00  0.00           N  
ATOM   1095  CA  CYS A 141       4.750 -17.875 -13.875  1.00 13.00           C  
ATOM   1096  C   CYS A 141       5.551 -18.828 -12.984  1.00  0.00           C  
ATOM   1097  O   CYS A 141       6.254 -18.375 -12.078  1.00  0.00           O  
ATOM   1098  CB  CYS A 141       3.377 -17.625 -13.250  1.00 36.00           C  
ATOM   1099  SG  CYS A 141       3.312 -16.141 -12.227  1.00 39.00           S  
ATOM   1100  N   ASP A 142       5.590 -20.156 -13.336  1.00 49.00           N  
ATOM   1101  CA  ASP A 142       6.254 -21.125 -12.461  1.00 34.00           C  
ATOM   1102  C   ASP A 142       7.723 -20.766 -12.258  1.00  8.00           C  
ATOM   1103  O   ASP A 142       8.234 -20.844 -11.141  1.00 35.00           O  
ATOM   1104  CB  ASP A 142       6.137 -22.531 -13.031  1.00  4.00           C  
ATOM   1105  CG  ASP A 142       5.062 -23.359 -12.352  1.00 10.00           C  
ATOM   1106  OD1 ASP A 142       4.508 -22.922 -11.328  1.00 15.00           O  
ATOM   1107  OD2 ASP A 142       4.777 -24.484 -12.836  1.00  3.00           O  
ATOM   1108  N   GLU A 143       8.359 -20.188 -13.297  1.00 13.00           N  
ATOM   1109  CA  GLU A 143       9.711 -19.672 -13.125  1.00  6.00           C  
ATOM   1110  C   GLU A 143       9.695 -18.297 -12.469  1.00  6.00           C  
ATOM   1111  O   GLU A 143      10.570 -17.984 -11.656  1.00  5.00           O  
ATOM   1112  CB  GLU A 143      10.438 -19.609 -14.477  1.00  5.00           C  
ATOM   1113  CG  GLU A 143      10.914 -20.953 -14.984  1.00  4.00           C  
ATOM   1114  CD  GLU A 143      12.078 -20.844 -15.961  1.00  2.00           C  
ATOM   1115  OE1 GLU A 143      12.695 -21.891 -16.281  1.00  1.00           O  
ATOM   1116  OE2 GLU A 143      12.367 -19.719 -16.422  1.00  2.00           O  
ATOM   1117  N   HIS A 144       8.688 -17.562 -12.695  1.00  0.00           N  
ATOM   1118  CA  HIS A 144       8.508 -16.203 -12.188  1.00  6.00           C  
ATOM   1119  C   HIS A 144       8.070 -16.219 -10.727  1.00  0.00           C  
ATOM   1120  O   HIS A 144       8.570 -15.430  -9.914  1.00  0.00           O  
ATOM   1121  CB  HIS A 144       7.488 -15.445 -13.031  1.00 21.00           C  
ATOM   1122  CG  HIS A 144       7.965 -14.109 -13.492  1.00 11.00           C  
ATOM   1123  ND1 HIS A 144       7.789 -12.961 -12.750  1.00 29.00           N  
ATOM   1124  CD2 HIS A 144       8.617 -13.734 -14.617  1.00  3.00           C  
ATOM   1125  CE1 HIS A 144       8.312 -11.938 -13.398  1.00  6.00           C  
ATOM   1126  NE2 HIS A 144       8.820 -12.375 -14.539  1.00  2.00           N  
ATOM   1127  N   LEU A 145       7.195 -17.219 -10.344  1.00  0.00           N  
ATOM   1128  CA  LEU A 145       6.762 -17.406  -8.961  1.00  0.00           C  
ATOM   1129  C   LEU A 145       7.875 -18.016  -8.117  1.00 60.00           C  
ATOM   1130  O   LEU A 145       8.031 -17.688  -6.945  1.00 39.00           O  
ATOM   1131  CB  LEU A 145       5.516 -18.297  -8.906  1.00 51.00           C  
ATOM   1132  CG  LEU A 145       4.203 -17.641  -9.352  1.00  0.00           C  
ATOM   1133  CD1 LEU A 145       3.113 -18.703  -9.492  1.00 39.00           C  
ATOM   1134  CD2 LEU A 145       3.779 -16.562  -8.359  1.00  3.00           C  
ATOM   1135  N   LYS A 146       8.711 -18.906  -8.742  1.00  0.00           N  
ATOM   1136  CA  LYS A 146       9.883 -19.438  -8.055  1.00 26.00           C  
ATOM   1137  C   LYS A 146      10.914 -18.344  -7.793  1.00  5.00           C  
ATOM   1138  O   LYS A 146      11.562 -18.328  -6.746  1.00  6.00           O  
ATOM   1139  CB  LYS A 146      10.523 -20.562  -8.875  1.00  5.00           C  
ATOM   1140  CG  LYS A 146       9.758 -21.875  -8.805  1.00 14.00           C  
ATOM   1141  CD  LYS A 146      10.469 -22.969  -9.594  1.00  3.00           C  
ATOM   1142  CE  LYS A 146       9.680 -24.281  -9.570  1.00  3.00           C  
ATOM   1143  NZ  LYS A 146      10.359 -25.344 -10.367  1.00  2.00           N  
ATOM   1144  N   SER A 147      11.016 -17.422  -8.766  1.00  6.00           N  
ATOM   1145  CA  SER A 147      11.891 -16.297  -8.484  1.00  4.00           C  
ATOM   1146  C   SER A 147      11.297 -15.398  -7.395  1.00  9.00           C  
ATOM   1147  O   SER A 147      12.039 -14.773  -6.625  1.00  4.00           O  
ATOM   1148  CB  SER A 147      12.133 -15.469  -9.750  1.00  3.00           C  
ATOM   1149  OG  SER A 147      11.117 -14.500  -9.922  1.00  5.00           O  
ATOM   1150  N   ILE A 148       9.906 -15.414  -7.188  1.00  0.00           N  
ATOM   1151  CA  ILE A 148       9.094 -14.727  -6.184  1.00 20.00           C  
ATOM   1152  C   ILE A 148       9.367 -15.328  -4.805  1.00  0.00           C  
ATOM   1153  O   ILE A 148       9.477 -14.602  -3.816  1.00 60.00           O  
ATOM   1154  CB  ILE A 148       7.590 -14.805  -6.516  1.00  0.00           C  
ATOM   1155  CG1 ILE A 148       7.293 -14.062  -7.820  1.00  0.00           C  
ATOM   1156  CD1 ILE A 148       5.879 -14.266  -8.344  1.00 32.00           C  
ATOM   1157  CG2 ILE A 148       6.754 -14.250  -5.363  1.00 23.00           C  
ATOM   1158  N   SER A 149       9.531 -16.688  -4.734  1.00  3.00           N  
ATOM   1159  CA  SER A 149       9.805 -17.328  -3.453  1.00  2.00           C  
ATOM   1160  C   SER A 149      11.203 -17.000  -2.951  1.00  7.00           C  
ATOM   1161  O   SER A 149      11.422 -16.859  -1.745  1.00 10.00           O  
ATOM   1162  CB  SER A 149       9.648 -18.859  -3.572  1.00 20.00           C  
ATOM   1163  OG  SER A 149      10.719 -19.406  -4.312  1.00  6.00           O  
ATOM   1164  N   ASN A 150      12.109 -16.641  -3.939  1.00  0.00           N  
ATOM   1165  CA  ASN A 150      13.453 -16.359  -3.445  1.00  5.00           C  
ATOM   1166  C   ASN A 150      13.562 -14.930  -2.928  1.00  5.00           C  
ATOM   1167  O   ASN A 150      14.461 -14.609  -2.146  1.00  3.00           O  
ATOM   1168  CB  ASN A 150      14.492 -16.609  -4.539  1.00  2.00           C  
ATOM   1169  CG  ASN A 150      14.680 -18.078  -4.844  1.00  1.00           C  
ATOM   1170  OD1 ASN A 150      14.414 -18.938  -3.998  1.00  2.00           O  
ATOM   1171  ND2 ASN A 150      15.133 -18.391  -6.055  1.00  2.00           N  
ATOM   1172  N   THR A 151      12.602 -13.977  -3.256  1.00  0.00           N  
ATOM   1173  CA  THR A 151      12.680 -12.602  -2.766  1.00  3.00           C  
ATOM   1174  C   THR A 151      11.727 -12.398  -1.589  1.00 33.00           C  
ATOM   1175  O   THR A 151      11.781 -11.375  -0.911  1.00 18.00           O  
ATOM   1176  CB  THR A 151      12.344 -11.594  -3.879  1.00 30.00           C  
ATOM   1177  OG1 THR A 151      13.055 -11.953  -5.070  1.00  3.00           O  
ATOM   1178  CG2 THR A 151      12.734 -10.180  -3.471  1.00  8.00           C  
ATOM   1179  N   PHE A 152      10.977 -13.492  -1.239  1.00  0.00           N  
ATOM   1180  CA  PHE A 152       9.992 -13.406  -0.170  1.00 60.00           C  
ATOM   1181  C   PHE A 152      10.648 -13.586   1.192  1.00  5.00           C  
ATOM   1182  O   PHE A 152      11.609 -14.344   1.328  1.00  6.00           O  
ATOM   1183  CB  PHE A 152       8.898 -14.461  -0.363  1.00  0.00           C  
ATOM   1184  CG  PHE A 152       7.977 -14.180  -1.520  1.00  0.00           C  
ATOM   1185  CD1 PHE A 152       7.086 -13.117  -1.473  1.00 55.00           C  
ATOM   1186  CD2 PHE A 152       8.000 -14.984  -2.652  1.00  0.00           C  
ATOM   1187  CE1 PHE A 152       6.234 -12.852  -2.541  1.00 60.00           C  
ATOM   1188  CE2 PHE A 152       7.152 -14.727  -3.725  1.00  2.00           C  
ATOM   1189  CZ  PHE A 152       6.266 -13.656  -3.668  1.00 17.00           C  
ATOM   1190  N   PRO A 153      10.281 -12.664   2.119  1.00  6.00           N  
ATOM   1191  CA  PRO A 153      10.594 -13.070   3.490  1.00  4.00           C  
ATOM   1192  C   PRO A 153      10.164 -14.500   3.795  1.00  0.00           C  
ATOM   1193  O   PRO A 153       9.102 -14.938   3.338  1.00  0.00           O  
ATOM   1194  CB  PRO A 153       9.812 -12.070   4.344  1.00  3.00           C  
ATOM   1195  CG  PRO A 153       9.320 -11.047   3.371  1.00 18.00           C  
ATOM   1196  CD  PRO A 153       9.445 -11.602   1.983  1.00 47.00           C  
ATOM   1197  N   GLN A 154      11.094 -15.367   4.043  1.00  4.00           N  
ATOM   1198  CA  GLN A 154      10.906 -16.781   4.309  1.00  0.00           C  
ATOM   1199  C   GLN A 154       9.609 -17.031   5.074  1.00  4.00           C  
ATOM   1200  O   GLN A 154       8.938 -18.047   4.848  1.00  5.00           O  
ATOM   1201  CB  GLN A 154      12.094 -17.344   5.090  1.00  3.00           C  
ATOM   1202  CG  GLN A 154      13.359 -17.516   4.254  1.00  3.00           C  
ATOM   1203  CD  GLN A 154      14.273 -18.609   4.789  1.00  2.00           C  
ATOM   1204  OE1 GLN A 154      14.195 -18.984   5.965  1.00  1.00           O  
ATOM   1205  NE2 GLN A 154      15.141 -19.125   3.930  1.00  2.00           N  
ATOM   1206  N   GLU A 155       9.117 -16.047   5.762  1.00  0.00           N  
ATOM   1207  CA  GLU A 155       7.949 -16.219   6.617  1.00  4.00           C  
ATOM   1208  C   GLU A 155       6.660 -16.203   5.801  1.00 14.00           C  
ATOM   1209  O   GLU A 155       5.637 -16.734   6.234  1.00 16.00           O  
ATOM   1210  CB  GLU A 155       7.906 -15.141   7.695  1.00  2.00           C  
ATOM   1211  CG  GLU A 155       7.883 -13.719   7.141  1.00  8.00           C  
ATOM   1212  CD  GLU A 155       9.250 -13.055   7.148  1.00  2.00           C  
ATOM   1213  OE1 GLU A 155       9.312 -11.805   7.113  1.00  4.00           O  
ATOM   1214  OE2 GLU A 155      10.258 -13.781   7.191  1.00  2.00           O  
ATOM   1215  N   LEU A 156       6.727 -15.680   4.566  1.00  0.00           N  
ATOM   1216  CA  LEU A 156       5.516 -15.547   3.766  1.00  0.00           C  
ATOM   1217  C   LEU A 156       5.406 -16.688   2.758  1.00  0.00           C  
ATOM   1218  O   LEU A 156       4.352 -16.891   2.150  1.00  0.00           O  
ATOM   1219  CB  LEU A 156       5.496 -14.203   3.033  1.00  0.00           C  
ATOM   1220  CG  LEU A 156       5.203 -12.969   3.889  1.00 30.00           C  
ATOM   1221  CD1 LEU A 156       5.430 -11.695   3.080  1.00 35.00           C  
ATOM   1222  CD2 LEU A 156       3.775 -13.016   4.426  1.00 16.00           C  
ATOM   1223  N   LEU A 157       6.516 -17.359   2.621  1.00  0.00           N  
ATOM   1224  CA  LEU A 157       6.559 -18.453   1.661  1.00  0.00           C  
ATOM   1225  C   LEU A 157       5.559 -19.547   2.033  1.00  7.00           C  
ATOM   1226  O   LEU A 157       4.945 -20.156   1.155  1.00  0.00           O  
ATOM   1227  CB  LEU A 157       7.969 -19.047   1.586  1.00  6.00           C  
ATOM   1228  CG  LEU A 157       9.008 -18.234   0.821  1.00  0.00           C  
ATOM   1229  CD1 LEU A 157      10.391 -18.859   0.967  1.00  5.00           C  
ATOM   1230  CD2 LEU A 157       8.617 -18.109  -0.649  1.00  4.00           C  
ATOM   1231  N   LYS A 158       5.336 -19.750   3.342  1.00  6.00           N  
ATOM   1232  CA  LYS A 158       4.414 -20.766   3.846  1.00  4.00           C  
ATOM   1233  C   LYS A 158       2.977 -20.438   3.445  1.00  4.00           C  
ATOM   1234  O   LYS A 158       2.160 -21.359   3.270  1.00  3.00           O  
ATOM   1235  CB  LYS A 158       4.520 -20.875   5.367  1.00  3.00           C  
ATOM   1236  CG  LYS A 158       4.207 -19.578   6.109  1.00  3.00           C  
ATOM   1237  CD  LYS A 158       4.352 -19.750   7.613  1.00  2.00           C  
ATOM   1238  CE  LYS A 158       4.039 -18.469   8.359  1.00  4.00           C  
ATOM   1239  NZ  LYS A 158       4.234 -18.609   9.828  1.00  1.00           N  
ATOM   1240  N   ASP A 159       2.744 -19.156   3.232  1.00  0.00           N  
ATOM   1241  CA  ASP A 159       1.385 -18.734   2.908  1.00  5.00           C  
ATOM   1242  C   ASP A 159       1.152 -18.750   1.398  1.00  8.00           C  
ATOM   1243  O   ASP A 159       0.046 -19.031   0.938  1.00 26.00           O  
ATOM   1244  CB  ASP A 159       1.104 -17.328   3.471  1.00 22.00           C  
ATOM   1245  CG  ASP A 159       1.118 -17.297   4.988  1.00  6.00           C  
ATOM   1246  OD1 ASP A 159       0.822 -18.328   5.629  1.00  3.00           O  
ATOM   1247  OD2 ASP A 159       1.427 -16.219   5.547  1.00  7.00           O  
ATOM   1248  N   VAL A 160       2.254 -18.500   0.650  1.00  0.00           N  
ATOM   1249  CA  VAL A 160       2.176 -18.359  -0.798  1.00 13.00           C  
ATOM   1250  C   VAL A 160       2.287 -19.719  -1.471  1.00  0.00           C  
ATOM   1251  O   VAL A 160       1.614 -19.984  -2.471  1.00  0.00           O  
ATOM   1252  CB  VAL A 160       3.275 -17.406  -1.329  1.00  2.00           C  
ATOM   1253  CG1 VAL A 160       3.262 -17.359  -2.855  1.00  2.00           C  
ATOM   1254  CG2 VAL A 160       3.098 -16.000  -0.750  1.00  2.00           C  
ATOM   1255  N   MET A 161       3.020 -20.703  -0.829  1.00  0.00           N  
ATOM   1256  CA  MET A 161       3.377 -21.969  -1.484  1.00 29.00           C  
ATOM   1257  C   MET A 161       2.150 -22.859  -1.661  1.00  6.00           C  
ATOM   1258  O   MET A 161       1.969 -23.469  -2.717  1.00 29.00           O  
ATOM   1259  CB  MET A 161       4.449 -22.703  -0.682  1.00  5.00           C  
ATOM   1260  CG  MET A 161       5.867 -22.266  -1.005  1.00 35.00           C  
ATOM   1261  SD  MET A 161       7.102 -23.594  -0.693  1.00  3.00           S  
ATOM   1262  CE  MET A 161       7.406 -24.141  -2.393  1.00  6.00           C  
ATOM   1263  N   PRO A 162       1.237 -22.938  -0.683  1.00  0.00           N  
ATOM   1264  CA  PRO A 162       0.054 -23.750  -0.937  1.00  4.00           C  
ATOM   1265  C   PRO A 162      -0.857 -23.172  -2.010  1.00  4.00           C  
ATOM   1266  O   PRO A 162      -1.653 -23.891  -2.615  1.00  5.00           O  
ATOM   1267  CB  PRO A 162      -0.651 -23.781   0.422  1.00  2.00           C  
ATOM   1268  CG  PRO A 162       0.358 -23.250   1.389  1.00  2.00           C  
ATOM   1269  CD  PRO A 162       1.404 -22.500   0.620  1.00  5.00           C  
ATOM   1270  N   MET A 163      -0.788 -21.922  -2.316  1.00  0.00           N  
ATOM   1271  CA  MET A 163      -1.621 -21.297  -3.334  1.00  5.00           C  
ATOM   1272  C   MET A 163      -0.991 -21.438  -4.715  1.00 60.00           C  
ATOM   1273  O   MET A 163      -1.694 -21.406  -5.727  1.00 13.00           O  
ATOM   1274  CB  MET A 163      -1.842 -19.812  -3.004  1.00 52.00           C  
ATOM   1275  CG  MET A 163      -2.992 -19.562  -2.043  1.00  4.00           C  
ATOM   1276  SD  MET A 163      -3.502 -17.812  -1.994  1.00 34.00           S  
ATOM   1277  CE  MET A 163      -5.043 -17.891  -2.949  1.00  7.00           C  
ATOM   1278  N   LEU A 164       0.348 -21.688  -4.770  1.00  0.00           N  
ATOM   1279  CA  LEU A 164       1.099 -21.875  -6.008  1.00 27.00           C  
ATOM   1280  C   LEU A 164       1.097 -23.344  -6.430  1.00 14.00           C  
ATOM   1281  O   LEU A 164       1.431 -23.656  -7.574  1.00 13.00           O  
ATOM   1282  CB  LEU A 164       2.537 -21.375  -5.840  1.00 26.00           C  
ATOM   1283  CG  LEU A 164       2.717 -19.875  -5.605  1.00  3.00           C  
ATOM   1284  CD1 LEU A 164       4.160 -19.578  -5.215  1.00 40.00           C  
ATOM   1285  CD2 LEU A 164       2.318 -19.094  -6.852  1.00 24.00           C  
ATOM   1286  N   THR A 165       0.698 -24.250  -5.578  1.00  0.00           N  
ATOM   1287  CA  THR A 165       0.652 -25.656  -5.934  1.00  4.00           C  
ATOM   1288  C   THR A 165      -0.790 -26.125  -6.117  1.00  0.00           C  
ATOM   1289  O   THR A 165      -1.638 -25.891  -5.254  1.00  7.00           O  
ATOM   1290  CB  THR A 165       1.342 -26.531  -4.867  1.00  4.00           C  
ATOM   1291  OG1 THR A 165       0.867 -26.141  -3.570  1.00  4.00           O  
ATOM   1292  CG2 THR A 165       2.857 -26.359  -4.910  1.00  4.00           C  
ATOM   1293  N   PRO A 166      -1.337 -25.828  -7.379  1.00  0.00           N  
ATOM   1294  CA  PRO A 166      -2.688 -26.391  -7.445  1.00  4.00           C  
ATOM   1295  C   PRO A 166      -2.744 -27.859  -7.000  1.00  3.00           C  
ATOM   1296  O   PRO A 166      -1.814 -28.625  -7.270  1.00  4.00           O  
ATOM   1297  CB  PRO A 166      -3.057 -26.250  -8.922  1.00  2.00           C  
ATOM   1298  CG  PRO A 166      -1.812 -25.766  -9.586  1.00  4.00           C  
ATOM   1299  CD  PRO A 166      -0.733 -25.641  -8.547  1.00  6.00           C  
ATOM   1300  N   GLU A 167      -2.736 -28.156  -5.734  1.00  6.00           N  
ATOM   1301  CA  GLU A 167      -3.148 -29.500  -5.348  1.00  4.00           C  
ATOM   1302  C   GLU A 167      -3.041 -30.469  -6.520  1.00  0.00           C  
ATOM   1303  O   GLU A 167      -3.510 -30.172  -7.621  1.00  2.00           O  
ATOM   1304  CB  GLU A 167      -4.582 -29.484  -4.805  1.00  2.00           C  
ATOM   1305  CG  GLU A 167      -4.699 -28.922  -3.395  1.00  3.00           C  
ATOM   1306  CD  GLU A 167      -6.141 -28.766  -2.932  1.00  2.00           C  
ATOM   1307  OE1 GLU A 167      -6.359 -28.344  -1.776  1.00  1.00           O  
ATOM   1308  OE2 GLU A 167      -7.051 -29.078  -3.729  1.00  1.00           O  
ATOM   1309  N   ALA A 168      -1.903 -31.188  -6.844  1.00  4.00           N  
ATOM   1310  CA  ALA A 168      -1.914 -32.531  -7.359  1.00  2.00           C  
ATOM   1311  C   ALA A 168      -3.277 -33.188  -7.152  1.00  1.00           C  
ATOM   1312  O   ALA A 168      -3.904 -33.031  -6.105  1.00  2.00           O  
ATOM   1313  CB  ALA A 168      -0.821 -33.375  -6.691  1.00  1.00           C  
TER 
END 
HETATM    1  C3  UNL A   1       1.342  -1.079   0.567  1.00  0.00           C  
HETATM    2  C5  UNL A   1       1.039  -1.812   1.879  1.00  0.00           C  
HETATM    3  C7  UNL A   1       0.834  -0.859   3.043  1.00  0.00           C  
HETATM    4  C11 UNL A   1       0.689   0.591   2.667  1.00  0.00           C  
HETATM    5  C12 UNL A   1       0.750  -1.343   4.300  1.00  0.00           C  
HETATM    6  C15 UNL A   1       0.582  -0.598   5.566  1.00  0.00           C  
HETATM    7  O2  UNL A   1      -0.037   0.455   5.623  1.00  0.00           O  
HETATM    8  O1  UNL A   1       1.114  -1.267   6.615  1.00  0.00           O  
HETATM    9  C16 UNL A   1       1.078  -0.541   7.844  1.00  0.00           C  
HETATM   10  C6  UNL A   1       1.430  -2.037  -0.589  1.00  0.00           C  
HETATM   11  C2  UNL A   1       2.495  -2.775  -0.965  1.00  0.00           C  
HETATM   12  C8  UNL A   1       3.805  -2.816  -0.226  1.00  0.00           C  
HETATM   13  C1  UNL A   1       2.410  -3.674  -2.187  1.00  0.00           C  
HETATM   14  C4  UNL A   1       1.062  -3.564  -2.908  1.00  0.00           C  
HETATM   15  C9  UNL A   1       1.245  -3.313  -4.382  1.00  0.00           C  
HETATM   16  C10 UNL A   1       0.843  -2.241  -5.090  1.00  0.00           C  
HETATM   17  C13 UNL A   1       1.143  -2.136  -6.563  1.00  0.00           C  
HETATM   18  C14 UNL A   1       0.068  -1.078  -4.533  1.00  0.00           C  
CONECT    1   10    2                                                 
CONECT    2    1    3                                                 
CONECT    3    2    4    5                                            
CONECT    4    3                                                      
CONECT    5    3    6                                                 
CONECT    6    5    7    8                                            
CONECT    7    6                                                      
CONECT    8    6    9                                                 
CONECT    9    8                                                      
CONECT   10   11    1                                                 
CONECT   11   13   10   12                                            
CONECT   12   11                                                      
CONECT   13   14   11                                                 
CONECT   14   15   13                                                 
CONECT   15   16   14                                                 
CONECT   16   17   18   15                                            
CONECT   17   16                                                      
CONECT   18   16                                                      
MASTER        0    0    0    0    0    0    0    0   18    0   18    0
END
